# Supplementary material for: Trichoderma from Brazilian garlic and onion crop soils and description of two new species: Trichoderma azevedoi and Trichoderma peberdyi
Source: PLoS One. 2020 Mar 4;15(3):e0228485. doi: 10.1371/journal.pone.0228485 (PMC7055844; doi:10.1371/journal.pone.0228485)
Supplement: S1 Dataset — (NEX) [file pone.0228485.s008.nex]

#NEXUS
[Written by SequenceMatrix 1.8 on Wed May 22 14:47:58 BRT 2019]

BEGIN DATA;
	DIMENSIONS NTAX=161 NCHAR=3509;
	FORMAT DATATYPE=DNA GAP=- MISSING=? ;
MATRIX
'01Trichoderma koningiopsis CEN1386' GCTGCGTGTTGCCCCCGAGGAGCACCCCGTCCTGCTCACCGAGGCCCCCATCAACCCCAA-GTCCAACCGTGAGAAGATGACCCAGATCGTCTTCGAGACCTTCAACGCTCCCGCCTTCTACGTCTCTATCCAGGCCGTTCTGTCCCTGTACGCTTCCGGTCGTACCACCGGTATCGTTCTCGACTCCGGTGATGGTGTTACCCACGTTGTCCCCATCTACGAGGGTTTCGCTCTGCCTCACGCCATTGCTCGTGTTGACATGGCTGGTCGTGATCTTACCGACTACCTGATGAAGATTCTGGCTGAGCGTGGTTACACTTTCTCCACCACCGCCGAGCGAGAAATCGTTCGTGATATCAAGGAGAAGCTCTGCTACGTCGCCCTCGACTTCGAGCAGGAGATCCAGACCGCTGCCCAGAGCTCCAGCTTGGAGAAGTCCTACGAGCTTCCCGACGGTCAGGTCATCACCATCGGCAACGAGCGATTCCGTGCTCCTGAGGCTCTGTTCCAGCCTTCTGTCCTTGGTCTTGAGAGCGGTGGTATCCACGTCACCACTTTCAACTCCATCATGAAGTGCGACGTCGACGTCCGAAAGGATCTCTACGGCAACATTGTCATGGTAAG--TGAT--T--TTTGCT---------CAA-GACAAAT--CGG-TTGAATAACAGCGCTAATTATGCTTTTCTCAATCCAGTCTGGTGGTACCACCATGTACCCCGGTCTCTCCGACCGTATGCAGAAGGAGACCTTCTCCCTCTTTGTAAG-TCTCT---AG-ATGGTGTTTTGC-GAC--ACATCTGCAG----------GCAATAT-GAGTGCTAAT-CTGGT-GG--CTACAGGACAAGGACGGCGATGGTACGTAGT-GGCTAGTGACGCGATACT-CCTCTTT----CCCCTCCTCACCGT-CCCCCTTTATTTTGTGCGAACCAGCGTTGGAGCACCT-GAACATGCGACACCGATCGAA-ATTTTA-CCGACTGGC-AA--T-TTTTA-TAACGAA-GAAAC-GGAC-------AAGAAACTAACAG-ATGTGGT-TTCGCAGGCCAGATCACCACCAAGGAGCTGGGCACTGTCATGCGCTCTTTGGGACAGAACCCCTCCGAGTCAGAGCTGCAGGACATGATCAACGAGGTCGATGCCGACAACAACGGATCCATCGATTTCCCTGGTATGTCACT-AGCTGAAACACTT-GGACTGCTACAGAATACGAGCTAATCTAGAGCGGTGAAGAGTTCCTTACCATGTCGTAACAAGGTCTCCGTTGGTGAACCAGCGGAGGGATCATTACCGAGTTTACAACTCCCAAA-CCCAATGTGAACCATACCAAACTGTTGCCTCGGCGGGG-----TC---ACGCCCCGGGTGCGTCGCAGCCCCGGA--ACCAGGCGCCCGCCGGAGGGACCAA--CC-AAACTC-TTT-CTGT------------AGTCCCCTCGCGGA----------CGTTAT---------------------TTC-TTACAG-CTCT-GAGC--AAAAATTCAAAATGAATCAAAACTTTCAACAACGGAT---------CTCTTGGTTCTGGCATCGATGAAGAACGCAGCGAAATGCGATAAGTAATGTGAATTGCAGAATTCAGTGAATCATCGAATCTTTGAACGCACATTGCGCCCGCCAGTATTCTGGCGGGCATGCCTGTCCGAGCGTCATTTCAACCCTCGAACCCCTCC--GGGGGGTCGGCGTTGGGGA--T-CGGGAACC-C--CTA-AGACGGGATCCCGGCCCCGAAATACAGTGGCGGTCTCGCCGCAGCCTCTCCTGCGCAGTAGTTTGCACAACTCGCACCGGGAGCGCGGCGC-GTCCACGTCCGTAAAACA-CCCAA--C-TTCTGAAATGTTGACCTCGGATCAGGTAGGAATACCC-GCCGTTACACTTTTGCTTCTACACTATCTCATTTGCGTCGTACCAATACACCCATTGGAAGAGATGGTAAGCTGGCGAAGCCTCGACAGCTCCACAACACACACTGGGGCTTGGTGTGCCCAGCTGAGACCCCTGAAGGACAGGCTTGTGGTCTGGTCAAGAACCTGTCTCTGATGTGCTACGTCAGTGTTGGATCTCCATCTGAGCCTTTGATCGAGTTTATGATCAACAGAGGCATGGAAGTCGTTGAGGAGTACGAGCCACTGAGATATCCCCATGCTACAAAGATCTTTGTGAACGGTGTCTGGGTTGGAATCCACCAAGATCCCAAGCATCTGGTAAACCAAGTTTTGGATACTCGTCGCAAATCCTATCTGCAGTACGAAGTCTCTCTGATTAGAGAAATTCGAGACCAAGAGTTCAAAATCTTCTCTGATGCCGGACGTGTTATGCGTCCTGTCTTCACTGTACAGCAGGAAGATGACCCGGAAACGGGCATCAACAAGGGCCACCTGGTTTTGACCAAAGACCTCGTCAATAGATTGGCTAAAGAGCAGGCTGAGCCTCCTGAAGACCCAAGCCAGAAGCTTGGATGGGAAGGATTGATCAGGGCTGGTGCGGTGGAATATCTCGACGCCGAGGAAGAAGAAACGTCTATGATTTGCATGACACCGGAAGATCTTGAGCTTTATCGTCTTCAGAAGGCGGGTATTGCCACGGACGAAGACAT-AGGAGATAATCCGAACCAGCGTCTGAAGACCAAGACAAATCCAACAACTCACATGTATACACATTGCGAGATAAGCTC--ATTTC--ACT-GC-------TTTTT--------------------CCACCA------CGC-----TTGGCACAATC--GTGTCCG---ACAATT---CTGTTC-TC-AGT----CTTGTCT-----------------GTTTTC------CT-CGCTGCGTCACA--CCCCGCTT----CACCTG---TCTACCCCTCCTTT---GGCA-------GC---AAA--TTTTT-CTGCTG-TCTCGTTTG-AC-TTTAGTGGGG-TGCCAA----------TTTTT-----TTT---------GGGCAACCCCGCT-ATCGCC-----AC-TGT---------------------------CT------CTC-AT--CCATC-GTCCCA------------ACAAAATGCACTC-------------ATTCAATCGCATCGT-CTTTT-----GACTCGA------TTTCTCTGTGGTTCATTGT----GCTAATCAT-GTTTCAATC-AATAGGAAGCCGCCGAACTCGGCAAGGGTTCCTTCAAGTATGCGTGGGTTCTTGACAAGCTCAAGGCCGAGCGTGAGCGTGGTATCACCATCGACATTGCCCTGTGGAAGTTCGAGACTCCCAAGTACTATGTCACCGTCATTGGTATGT---TATT----------CCTGGCTCTTGA---CA-TAT-CG----ACA----TCAT-CA-TTCTAACGTGCCAC----TACA--GACG [3509 bp]
'02Trichoderma peberdyi CEN1457' GCTGCGTGTTGCCCCCGAGGAGCACCCCGTCCTGCTCACCGAGGCCCCCATCAACCCCAA-GTCCAACCGTGAGAAGATGACCCAGATCGTCTTCGAGACCTTCAACGCCCCCGCCTTCTATGTCTCCATCCAGGCCGTTCTGTCCCTGTACGCTTCCGGTCGTACCACCGGTATCGTGCTCGACTCCGGTGATGGTGTTACCCACGTTGTCCCCATCTACGAGGGTTTCGCTCTTCCTCACGCCATTGCTCGTGTTGACATGGCTGGTCGTGATCTTACCGACTACCTGATGAAGATCCTGGCTGAGCGTGGTTACACCTTCTCCACCACCGCCGAGCGAGAAATTGTTCGTGATATCAAGGAGAAGCTCTGCTACGTCGCCCTCGACTTCGAGCAGGAGATCCAGACTGCTGCCCAGAGCTCCAGCTTGGAGAAGTCCTACGAGCTTCCCGACGGTCAGGTCATCACCATCGGCAACGAGCGATTCCGTGCTCCTGAGGCTCTGTTCCAGCCTTCTGTCCTTGGTCTTGAGAGCGGCGGTATCCACGTCACCACTTTCAACTCCATCATGAAGTGCGATGTCGATGTCCGAAAGGACCTCTACGGCAACATTGTCATGGTATG--TTTT--C--AGTTGATTC-----GCAC-AGCATCA--GTTTATGTATGACGGCGCTAATT--GCATTCTCTACTCTAGTCTGGTGGTACCACCATGTACCCCGGTCTCTCCGACCGTATGCAGAAGGAGACCTTCTCCCTCTTTGTGAG-TCTTT---AA-CTTGTTCTTTGT-GGC--AATTC---GG----------CCGGTTT-GAGTGCTAAC-CCAGC-TG--CTACAGGACAAGGACGGTGATGGTACGTAGC-AGCGAGTGACGCGACACC-ACCCTT-----CCCCCC-------------------CTTTTGCGAACAGGCACCGGAGCACCG-AATGACTTGCTGCCGACCGAT-ATTTTC-CTTGCCAGC-CC--A-TTTCA-TGATATA-TGAGC-AAAG-------AAAAAACTGACAG-GCTTGAC-CCCGCAGGCCAGATCACCACCAAGGAGCTGGGCACCGTGATGCGCTCTCTCGGCCAGAACCCCTCCGAGTCAGAGCTTCAGGACATGATCAACGAGGTTGATGCCGACAACAACGGATCCATCGATTTCCCCGGTATGTCAAA-AGTCCAAGTATTG--GGTCGTTACCACATTCGGGCTAATACGGAGCGGTGTAGAATTCCTGACCATGTCGTAACAAGGTCTCCGTTGGTGAACCAGCGGAGGGATCATTACCGAGTTTACAACTCCCAAA-CCCAATGTGAACGTTACCAAACTGTTGCCTCGGCGGGA----TTC-TCAAGCCCCGGGTGCGTCGCAGCCCCGGA--CCAAGGCGCCCGCCGGAGGACCAAC--C--AAAACT-CTTTTTGT-----------ATACCCCCTCGCGGG----------TTTTTT--------ATAATCTGAG-CCTTC-TCGGCG-CCTC-TCGTAGGCGTTTCGAAAATGAATCAAAACTTTCAACAACGGAT---------CTCTTGGTTCTGGCATCGATGAAGAACGCAGCGAAATGCGATAAGTAATGTG-ATTGCAGAATTCAGTGAATCATCGAATCTTTGAACGCACATTGCGCCCGCCAGTATTCTGGCGGGCATGCCTGTCCGAGCGTCATTTCAACCCTCGAACCCCTCC--GGGGGGTCGGCGTTGGGGA--T-CGGCCTCC-C--TC--TGC--GGGGGCCGTCTCCGAAATACAGTGGCGGTCTCGCCGCAGCCTCTCCTGCGCAGTAGTTTGCAC-ACTCGCATCGGGAGCGCGGCGC-GTCCACAGCCGTTAAACA-CCCAAACT-TTCTGAAATGTTGACCTCGGATCAGGTAGGAATACCC-GCCGTTACACGTTTGCCTCGACCCTATCACATTTGCGTCGTACCAATACTCCCATCGGAAGAGATGGTAAGCTGGCGAAGCCTCGTCAGCTTCACAACACGCATTGGGGTTTGGTCTGCCCTGCCGAGACGCCCGAAGGACAGGCTTGTGGTCTAGTCAAAAACTTGTCTTTGATGTGTTATGTCAGTGTCGGTTCTCCCTCTGAACCTCTGATTGAGTTCATGATCAACAGAGGTATGGAAGTTGTTGAAGAGTACGAGCCGCTGCGGTATCCTCATGCTACCAAGATTTTTGTGAACGGTGTCTGGGTTGGAGTTCACCAAGACCCTAAGCACTTGGTGAACCAGGTTCTGGACACTCGTCGCAAGTCCTATCTGCAGTACGAAGTCTCTCTCGTGAGAGAAATTCGAGACCAGGAATTCAAAATCTTTTCCGACGCAGGCCGTGTCATGCGACCTGTCTTTACCGTCCAGCAGGAAGATGACCCGGAAACAGGTATCAACAAGGGCCACCTGGTGTTGACCAAGGAGCTCGTCAATAGATTGGCCAAGGAGCAGGCTGAACCTCCGGAAGACCCGAGCATGAAGATTGGATGGGAGGGATTAATCAGGGCTGGTGCGGTTGAATATCTCGACGCTGAGGAAGAAGAGACATCCATGATTTGCATGACGCCAGAGGATCTCGAGCTGTATCGTCTTCAGAAAGCTGGTATTAATACTGAAGAAGACAT-GGGAGATGATCCGAACAAGCGACTAAAGACAAAAACAAACCCGACAACTCACATGTACACCCATTGCGAGATAAGCTT--TATCA--ACT-GA--------TTT-------TCGCCT----CGGATCCTC-------CTT-----CACATTCAATT--GTGCTCG---ACAATT---CTGAAA-AG-AAT-TATCGTGTCA----ACAA-----------TTTT------T-------CA--CCA--CCCCGCTT----TC------CATTACCCCTCCTTT---GCAGCGAC---GC---AAA--TTTTT-TTGCTG-TC-TTTTTG-G-TTTTAGTGGGG-TTCTC---------------T-----------------GTGT-ACCCCACC-A------GCTCAC-TCT---------------------------TT------TTTTCT--GTTTC-ACTCTC-----ACTA-C-CTAGTTGTCACTCAACGCG-----------CTTTTTGTGTC----------------------------GTCACTTTCAGCGAT----GCTAACCAC-TTTTCCATC-AATAGGAAGCCGCCGAACTCGGCAAGGGTTCCTTCAAGTACGCTTGGGTTCTTGACAAGCTCAAGGCCGAGCGTGAGCGTGGTATCACCATCGACATTGCTCTGTGGAAGTTCGAGACTCCCAAGTACTATGTCACCGTCATTGGTATGT---CTG---------ATTCACCAACTTGA---TG-TAT-CAATT-GCA----AGTC-AG-TGCTAACA-AGAGGT---TACA--GACG [3509 bp]
'03Trichoderma peberdyi CEN1387' GCTGCGTGTTGCCCCCGAGGAGCACCCCGTCCTGCTCACCGAGGCCCCCATCAACCCCAA-GTCCAACCGTGAGAAGATGACCCAGATCGTCTTCGAGACCTTCAACGCCCCCGCCTTCTATGTCTCCATCCAGGCCGTTCTGTCCCTGTACGCTTCCGGTCGTACCACCGGTATCGTGCTCGACTCCGGTGATGGTGTTACCCACGTTGTCCCCATCTACGAGGGTTTCGCTCTTCCTCACGCCATTGCTCGTGTTGACATGGCTGGTCGTGATCTTACCGACTACCTGATGAAGATCCTGGCTGAGCGTGGTTACACCTTCTCCACCACCGCCGAGCGAGAAATTGTTCGTGATATCAAGGAGAAGCTCTGCTACGTCGCCCTCGACTTCGAGCAGGAGATCCAGACTGCTGCCCAGAGCTCCAGCTTGGAGAAGTCCTACGAGCTTCCCGACGGTCAGGTCATCACCATCGGCAACGAGCGATTCCGTGCTCCTGAGGCTCTGTTCCAGCCTTCTGTCCTTGGTCTTGAGAGCGGCGGTATCCACGTCACCACTTTCAACTCCATCATGAAGTGCGATGTCGATGTCCGAAAGGACCTCTACGGCAACATTGTCATGGTATG--TTTT--C--AGTTGATTC-----GCAC-AGCATCA--GTTTATGTATGACGGCGCTAATT--GCATTCTCTACTCTAGTCTGGTGGTACCACCATGTACCCCGGTCTCTCCGACCGTATGCAGAAGGAGACCTTCTCCCTCTTTGTGAG-TCTTT---AA-CTTGTTCTTTGT-GGC--AATTC---GG----------CCGGTTT-GAGTGCTAAC-CCAGC-TG--CTACAGGACAAGGACGGTGATGGTACGTAGC-AGCGAGTGACGCGACACC-ACCCTT-----CCCCCC-------------------CTTTTGCGAACAGGCACCGGAGCACCG-AATGACTTGCTGCCGACCGAT-ATTTTC-CTTGCCAGC-CC--A-TTTCA-TGATATA-TGAGC-AAAG-------AAAAAACTGACAG-GCTTGAC-CCCGCAGGCCAGATCACCACCAAGGAGCTGGGCACCGTGATGCGCTCTCTCGGCCAGAACCCCTCCGAGTCAGAGCTTCAGGACATGATCAACGAGGTTGATGCCGACAACAACGGATCCATCGATTTCCCCGGTATGTCAAA-AGTCCAAGTATTG--GGTCGTTACCACATTCGGGCTAATACGGAGCGGTGTAGAATTCCTGACCATGTCGTAACAAGGTCTCCGTTGGTGAACCAGCGGAGGGATCATTACCGAGTTTACAACTCCCAAA-CCCAATGTGAACGTTACCAAACTGTTGCCTCGGCGGGA----TTC-TCAAGCCCCGGGTGCGTCGCAGCCCCGGA--CCAAGGCGCCCGCCGGAGGACCAAC--C--AAAACT-CTTTTTGT-----------ATACCCCCTCGCGGG----------TTTTTT--------ATAATCTGAG-CCTTC-TCGGCG-CCTC-TCGTAGGCGTTTCGAAAATGAATCAAAACTTTCAACAACGGAT---------CTCTTGGTTCTGGCATCGATGAAGAACGCAGCGAAATGCGATAAGTAATGTGAATTGCAGAATTCAGTGAATCATCGAATCTTTGAACGCACATTGCGCCCGCCAGTATTCTGGCGGGCATGCCTGTCCGAGCGTCATTTCAACCCTCGAACCCCTCC--GGGGGGTCGGCGTTGGGGA--T-CGGCCTCC-C--TC--TGC--GGGGGCCGTCTCCGAAATACAGTGGCGGTCTCGCCGCAGCCTCTCCTGCGCAGTAGTTTGCAC-ACTCGCATCGGGAGCGCGGCGC-GTCCACAGCCGTTAAACA-CCCAAACT-TTCTGAAATGTTGACCTCGGATCAGGTAGGAATACCC-GCCGTTACACGTTTGCCTCGACCCTATCACATTTGCGTCGTACCAATACTCCCATCGGAAGAGATGGTAAGCTGGCGAAGCCTCGTCAGCTTCACAACACGCATTGGGGTTTGGTCTGCCCTGCCGAGACGCCCGAAGGACAGGCTTGTGGTCTAGTCAAAAACTTGTCTTTGATGTGTTATGTCAGTGTCGGTTCTCCCTCTGAACCTCTGATTGAGTTCATGATCAACAGAGGTATGGAAGTTGTTGAAGAGTACGAGCCGCTGCGGTATCCTCATGCTACCAAGATTTTTGTGAACGGTGTCTGGGTTGGAGTTCACCAAGACCCTAAGCACTTGGTGAACCAGGTTCTGGACACTCGTCGCAAGTCCTATCTGCAGTACGAAGTCTCTCTCGTGAGAGAAATTCGAGACCAGGAATTCAAAATCTTTTCCGACGCAGGCCGTGTCATGCGACCTGTCTTTACCGTCCAGCAGGAAGATGACCCGGAAACAGGTATCAACAAGGGCCACCTGGTGTTGACCAAGGAGCTCGTCAATAGATTGGCCAAGGAGCAGGCTGAACCTCCGGAAGACCCGAGCATGAAGATTGGATGGGAGGGATTAATCAGGGCTGGTGCGGTTGAATATCTCGACGCTGAGGAAGAAGAGACATCCATGATTTGCATGACGCCAGAGGATCTCGAGCTGTATCGTCTTCAGAAAGCTGGTATTAATACTGAAGAAGACAT-GGGAGATGATCCGAACAAGCGACTAAAGACAAAAACAAACCCGACAACTCACATGTACACCCATTGCGAGATAAGCTT--TATCA--ACT-GA--------TTT-------TCGCCT----CGGATCCTC-------CTT-----CACATTCAATT--GTGCTCG---ACAATT---CTGAAA-AG-AAT-TATCGTGTCA----ACAA-----------TTTT------T-------CA--CCA--CCCCGCTT----TC------CATTACCCCTCCTTT---GCAGCGAC---GC---AAA--TTTTT-TTGCTG-TC-TTTTTG-G-TTTTAGTGGGG-TTCTC---------------T-----------------GTGT-ACCCCACC-A------GCTCAC-TCT---------------------------TT------TTTTCT--GTTTC-ACTCTC-----ACTA-C-CTAGTTGTCACTCAACGCG-----------CTTTTTGTGTC----------------------------GTCACTTTCAGCGAT----GCTAACCAC-TTTTCCATC-AATAGGAAGCCGCCGAACTCGGCAAGGGTTCCTTCAAGTACGCTTGGGTTCTTGACAAGCTCAAGGCCGAGCGTGAGCGTGGTATCACCATCGACATTGCTCTGTGGAAGTTCGAGACTCCCAAGTACTATGTCACCGTCATTGGTATGT---CTG---------ATTCACCAACTTGA---TG-TAT-CAATT-GCA----AGTC-AG-TGCTAACA-AGAGGT---TACA--GACG [3509 bp]
'04Trichoderma peberdyi CEN1388' GCTGCGTGTTGCCCCCGAGGAGCACCCCGTCCTGCTCACCGAGGCCCCCATCAACCCCAA-GTCCAACCGTGAGAAGATGACCCAGATCGTCTTCGAGACCTTCAACGCCCCCGCCTTCTATGTCTCCATCCAGGCCGTTCTGTCCCTGTACGCTTCCGGTCGTACCACCGGTATCGTGCTCGACTCCGGTGATGGTGTTACCCACGTTGTCCCCATCTACGAGGGTTTCGCTCTTCCTCACGCCATTGCTCGTGTTGACATGGCTGGTCGTGATCTTACCGACTACCTGATGAAGATCCTGGCTGAGCGTGGTTACACCTTCTCCACCACCGCCGAGCGAGAAATTGTTCGTGATATCAAGGAGAAGCTCTGCTACGTCGCCCTCGACTTCGAGCAGGAGATCCAGACTGCTGCCCAGAGCTCCAGCTTGGAGAAGTCCTACGAGCTTCCCGACGGTCAGGTCATCACCATCGGCAACGAGCGATTCCGTGCTCCTGAGGCTCTGTTCCAGCCTTCTGTCCTTGGTCTTGAGAGCGGCGGTATCCACGTCACCACTTTCAACTCCATCATGAAGTGCGATGTCGATGTCCGAAAGGACCTCTACGGCAACATTGTCATGGTATG--TTTT--C--AGTTGATTC-----GCAC-AGCATCA--GTTTATGTATGACGGCGCTAATT--GCATTCTCTACTCTAGTCTGGTGGTACCACCATGTACCCCGGTCTCTCCGACCGTATGCAGAAGGAGACCTTCTCCCTCTTTGTGAG-TCTTT---AA-CTTGTTCTTTGT-GGC--AATTC---GG----------CCGGTTT-GAGTGCTAAC-CCAGC-TG--CTACAGGACAAGGACGGTGATGGTACGTAGC-AGCGAGTGACGCGACACC-ACCCTT-----CCCCCC-------------------CTTTTGCGAACAGGCACCGGAGCACCG-AATGACTTGCTGCCGACCGAT-ATTTTC-CTTGCCAGC-CC--A-TTTCA-TGATATA-TGAGC-AAAG-------AAAAAACTGACAG-GCTTGAC-CCCGCAGGCCAGATCACCACCAAGGAGCTGGGCACCGTGATGCGCTCTCTCGGCCAGAACCCCTCCGAGTCAGAGCTTCAGGACATGATCAACGAGGTTGATGCCGACAACAACGGATCCATCGATTTCCCCGGTATGTCAAA-AGTCCAAGTATTG--GGTCGTTACCACATTCGGGCTAATACGGAGCGGTGTAGAATTCCTGACCATGTCGTAACAAGGTCTCCGTTGGTGAACCAGCGGAGGGATCATTACCGAGTTTACAACTCCCAAA-CCCAATGTGAACGTTACCAAACTGTTGCCTCGGCGGGA----TTC-TCAAGCCCCGGGTGCGTCGCAGCCCCGGA--CCAAGGCGCCCGCCGGAGGACCAAC--C--AAAACT-CTTTTTGT-----------ATACCCCCTCGCGGG----------TTTTTT--------ATAATCTGAG-CCTTC-TCGGCG-CCTC-TCGTAGGCGTTTCGAAAATGAATCAAAACTTTCAACAACGGAT---------CTCTTGGTTCTGGCATCGATGAAGAACGCAGCGAAATGCGATAAGTAATGTG-ATTGCAGAATTCAGTGAATCATCGAATCTTTGAACGCACATTGCGCCCGCCAGTATTCTGGCGGGCATGCCTGTCCGAGCGTCATTTCAACCCTCGAACCCCTCC--GGGGGGTCGGCGTTGGGGA--T-CGGCCTCC-C--TC--TGC--GGGGGCCGTCTCCGAAATACAGTGGCGGTCTCGCCGCAGCCTCTCCTGCGCAGTAGTTTGCAC-ACTCGCATCGGGAGCGCGGCGC-GTCCACAGCCGTTAAACA-CCCAAACT-TTCTGAAATGTTGACCTCGGATCAGGTAGGAATACCC-GCCGTTACACGTTTGCCTCGACCCTATCACATTTGCGTCGTACCAATACTCCCATCGGAAGAGATGGTAAGCTGGCGAAGCCTCGTCAGCTTCACAACACGCATTGGGGTTTGGTCTGCCCTGCCGAGACGCCCGAAGGACAGGCTTGTGGTCTAGTCAAAAACTTGTCTTTGATGTGTTATGTCAGTGTCGGTTCTCCCTCTGAACCTCTGATTGAGTTCATGATCAACAGAGGTATGGAAGTTGTTGAAGAGTACGAGCCGCTGCGGTATCCTCATGCTACCAAGATTTTTGTGAACGGTGTCTGGGTTGGAGTTCACCAAGACCCTAAGCACTTGGTGAACCAGGTTCTGGACACTCGTCGCAAGTCCTATCTGCAGTACGAAGTCTCTCTCGTGAGAGAAATTCGAGACCAGGAATTCAAAATCTTTTCCGACGCAGGCCGTGTCATGCGACCTGTCTTTACCGTCCAGCAGGAAGATGACCCGGAAACAGGTATCAACAAGGGCCACCTGGTGTTGACCAAGGAGCTCGTCAATAGATTGGCCAAGGAGCAGGCTGAACCTCCGGAAGACCCGAGCATGAAGATTGGATGGGAGGGATTAATCAGGGCTGGTGCGGTTGAATATCTCGACGCTGAGGAAGAAGAGACATCCATGATTTGCATGACGCCAGAGGATCTCGAGCTGTATCGTCTTCAGAAAGCTGGTATTAATACTGAAGAAGACAT-GGGAGATGATCCGAACAAGCGACTAAAGACAAAAACAAACCCGACAACTCACATGTACACCCATTGCGAGATAAGCTT--TATCA--ACT-GA--------TTT-------TCGCCT----CGGATCCTC-------CTT-----CACGTTCAATT--GTGCTCG---ACAATT---TTGAAA-AG-AAT-TATCGTGTCA----ACAA-----------TTTT------T-------CA--CCA--CCCCGCTT----TC------CATTACCCCTCCTTT---GCAGCGAC---GC---AAA--TTTTT-TTGCTG-TC-TTTTTG-G-TTTTAGTGGGG-TTCTC---------------T-----------------GTGT-ACCCCACC-A------GCTCAC-TCT---------------------------TT------TTTTCT--GTTTC-ACTCTC-----ACTA-C-CTAGTTGTCACTCAACGCG-----------CTTTTTGTGTC----------------------------GTCACTTTCAGCGAT----GCTAACCAC-TTTTCCATC-AATAGGAAGCCGCCGAACTCGGCAAGGGTTCCTTCAAGTACGCTTGGGTTCTTGACAAGCTCAAGGCCGAGCGTGAGCGTGGTATCACCATCGACATTGCTCTGTGGAAGTTCGAGACTCCCAAGTACTATGTCACCGTCATTGGTATGT---CTG---------ATTCACCAACTTGA---TG-TAT-CAATT-GCA----AGTC-AG-TGCTAACA-AGAGGT---TACA--GACG [3509 bp]
'05Trichoderma peberdyi CEN1389' GCTGCGTGTTGCCCCCGAGGAGCACCCCGTCCTGCTCACCGAGGCCCCCATCAACCCCAA-GTCCAACCGTGAGAAGATGACCCAGATCGTCTTCGAGACCTTCAACGCCCCCGCCTTCTATGTCTCCATCCAGGCCGTTCTGTCCCTGTACGCTTCCGGTCGTACCACCGGTATCGTGCTCGACTCCGGTGATGGTGTTACCCACGTTGTCCCCATCTACGAGGGTTTCGCTCTTCCTCACGCCATTGCTCGTGTTGACATGGCTGGTCGTGATCTTACCGACTACCTGATGAAGATCCTGGCTGAGCGTGGTTACACCTTCTCCACCACCGCCGAGCGAGAAATTGTTCGTGATATCAAGGAGAAGCTCTGCTACGTCGCCCTCGACTTCGAGCAGGAGATCCAGACTGCTGCCCAGAGCTCCAGCTTGGAGAAGTCCTACGAGCTTCCCGACGGTCAGGTCATCACCATCGGCAACGAGCGATTCCGTGCTCCTGAGGCTCTGTTCCAGCCTTCTGTCCTTGGTCTTGAGAGCGGCGGTATCCACGTCACCACTTTCAACTCCATCATGAAGTGCGATGTCGATGTCCGAAAGGACCTCTACGGCAACATTGTCATGGTATG--TTTT--C--AGTTGATTC-----GCAC-AGCATCA--GTTTATGTATGACGGCGCTAATT--GCATTCTCTACTCTAGTCTGGTGGTACCACCATGTACCCCGGTCTCTCCGACCGTATGCAGAAGGAGACCTTCTCCCTCTTTGTGAG-TCTTT---AA-CTTGTTCTTTGT-GGC--AATTC---GG----------CCGGTTT-GAGTGCTAAC-CCAGC-TG--CTACAGGACAAGGACGGTGATGGTACGTAGC-AGCGAGTGACGCGACACC-ACCCTT-----CCCCCC-------------------CTTTTGCGAACAGGCACCGGAGCACCG-AATGACTTGCTGCCGACCGAT-ATTTTC-CTTGCCAGC-CC--A-TTTCA-TGATATA-TGAGC-AAAG-------AAAAAACTGACAG-GCTTGAC-CCCGCAGGCCAGATCACCACCAAGGAGCTGGGCACCGTGATGCGCTCTCTCGGCCAGAACCCCTCCGAGTCAGAGCTTCAGGACATGATCAACGAGGTTGATGCCGACAACAACGGATCCATCGATTTCCCCGGTATGTCAAA-AGTCCAAGTATTG--GGTCGTTACCACATTCGGGCTAATACGGAGCGGTGTAGAATTCCTGACCATGTCGTAACAAGGTCTCCGTTGGTGAACCAGCGGAGGGATCATTACCGAGTTTACAACTCCCAAA-CCCAATGTGAACGTTACCAAACTGTTGCCTCGGCGGGA----TTC-TCAAGCCCCGGGTGCGTCGCAGCCCCGGA--CCAAGGCGCCCGCCGGAGGACCAAC--C--AAAACT-CTTTTTGT-----------ATACCCCCTCGCGGG----------TTTTTT--------ATAATCTGAG-CCTTC-TCGGCG-CCTC-TCGTAGGCGTTTCGAAAATGAATCAAAACTTTCAACAACGGAT---------CTCTTGGTTCTGGCATCGATGAAGAACGCAGCGAAATGCGATAAGTAATGTGAATTGCAGAATTCAGTGAATCATCGAATCTTTGAACGCACATTGCGCCCGCCAGTATTCTGGCGGGCATGCCTGTCCGAGCGTCATTTCAACCCTCGAACCCCTCC--GGGGGGTCGGCGTTGGGGA--T-CGGCCTCC-C--TC--TGC--GGGGGCCGTCTCCGAAATACAGTGGCGGTCTCGCCGCAGCCTCTCCTGCGCAGTAGTTTGCAC-ACTCGCATCGGGAGCGCGGCGC-GTCCACAGCCGTTAAACA-CCCAAACT-TTCTGAAATGTTGACCTCGGATCAGGTAGGAATACCC-GCCGTTACACGTTTGCCTCGACCCTATCACATTTGCGTCGTACCAATACTCCCATCGGAAGAGATGGTAAGCTGGCGAAGCCTCGTCAGCTTCACAACACGCATTGGGGTTTGGTCTGCCCTGCCGAGACGCCCGAAGGACAGGCTTGTGGTCTAGTCAAAAACTTGTCTTTGATGTGTTATGTCAGTGTCGGTTCTCCCTCTGAACCTCTGATTGAGTTCATGATCAACAGAGGTATGGAAGTTGTTGAAGAGTACGAGCCGCTGCGGTATCCTCATGCTACCAAGATTTTTGTGAACGGTGTCTGGGTTGGAGTTCACCAAGACCCTAAGCACTTGGTGAACCAGGTTCTGGACACTCGTCGCAAGTCCTATCTGCAGTACGAAGTCTCTCTCGTGAGAGAAATTCGAGACCAGGAATTCAAAATCTTTTCCGACGCAGGCCGTGTCATGCGACCTGTCTTTACCGTCCAGCAGGAAGATGACCCGGAAACAGGTATCAACAAGGGCCACCTGGTGTTGACCAAGGAGCTCGTCAATAGATTGGCCAAGGAGCAGGCTGAACCTCCGGAAGACCCGAGCATGAAGATTGGATGGGAGGGATTAATCAGGGCTGGTGCGGTTGAATATCTCGACGCTGAGGAAGAAGAGACATCCATGATTTGCATGACGCCAGAGGATCTCGAGCTGTATCGTCTTCAGAAAGCTGGTATTAATACTGAAGAAGACAT-GGGAGATGATCCGAACAAGCGACTAAAGACAAAAACAAACCCGACAACTCACATGTACACCCATTGCGAGATAAGCTT--TATCA--ACT-GA--------TTT-------TCGCCT----CGGATCCTC-------CTT-----CACGTTCAATT--GTGCTCG---ACAATT---TTGAAA-AG-AAT-TATCGTGTCA----ACAA-----------TTTT------T-------CA--CCA--CCCCGCTT----TC------CATTACCCCTCCTTT---GCAGCGAC---GC---AAA--TTTTT-TTGCTG-TC-TTTTTG-G-TTTTAGTGGGG-TTCTC---------------T-----------------GTGT-ACCCCACC-A------GCTCAC-TCT---------------------------TT------TTTTCT--GTTTC-ACTCTC-----ACTA-C-CTAGTTGTCACTCAACGCG-----------CTTTTTGTGTC----------------------------GTCACTTTCAGCGAT----GCTAACCAC-TTTTCCATC-AATAGGAAGCCGCCGAACTCGGCAAGGGTTCCTTCAAGTACGCTTGGGTTCTTGACAAGCTCAAGGCCGAGCGTGAGCGTGGTATCACCATCGACATTGCTCTGTGGAAGTTCGAGACTCCCAAGTACTATGTCACCGTCATTGGTATGT---CTG---------ATTCACCAACTTGA---TG-TAT-CAATT-GCA----AGTC-AG-TGCTAACA-AGAGGT---TACA--GACG [3509 bp]
'07Trichoderma peberdyi CEN1390' GCTGCGTGTTGCCCCCGAGGAGCACCCCGTCCTGCTCACCGAGGCCCCCATCAACCCCAA-GTCCAACCGTGAGAAGATGACCCAGATCGTCTTCGAGACCTTCAACGCCCCCGCCTTCTATGTCTCCATCCAGGCCGTTCTGTCCCTGTACGCTTCCGGTCGTACCACCGGTATCGTGCTCGACTCCGGTGATGGTGTTACCCACGTTGTCCCCATCTACGAGGGTTTCGCTCTTCCTCACGCCATTGCTCGTGTTGACATGGCTGGTCGTGATCTTACCGACTACCTGATGAAGATCCTGGCTGAGCGTGGTTACACCTTCTCCACCACCGCCGAGCGAGAAATTGTTCGTGATATCAAGGAGAAGCTCTGCTACGTCGCCCTCGACTTCGAGCAGGAGATCCAGACTGCTGCCCAGAGCTCCAGCTTGGAGAAGTCCTACGAGCTTCCCGACGGTCAGGTCATCACCATCGGCAACGAGCGATTCCGTGCTCCTGAGGCTCTGTTCCAGCCTTCTGTCCTTGGTCTTGAGAGCGGCGGTATCCACGTCACCACTTTCAACTCCATCATGAAGTGCGATGTCGATGTCCGAAAGGACCTCTACGGCAACATTGTCATGGTATG--TTTT--C--AGTTGATTC-----GCAC-AGCATCA--GTTTATGTATGACGGCGCTAATT--GCATTCTCTACTCTAGTCTGGTGGTACCACCATGTACCCCGGTCTCTCCGACCGTATGCAGAAGGAGACCTTCTCCCTCTTTGTGAG-TCTTT---AA-CTTGTTCTTTGT-GGC--AATTC---GG----------CCGGTTT-GAGTGCTAAC-CCAGC-TG--CTACAGGACAAGGACGGTGATGGTACGTAGC-AGCGAGTGACGCGACACC-ACCCTT-----CCCCCC-------------------CTTTTGCGAACAGGCACCGGAGCACCG-AATGACTTGCTGCCGACCGAT-ATTTTC-CTTGCCAGC-CC--A-TTTCA-TGATATA-TGAGC-AAAG-------AAAAAACTGACAG-GCTTGAC-CCCGCAGGCCAGATCACCACCAAGGAGCTGGGCACCGTGATGCGCTCTCTCGGCCAGAACCCCTCCGAGTCAGAGCTTCAGGACATGATCAACGAGGTTGATGCCGACAACAACGGATCCATCGATTTCCCCGGTATGTCAAA-AGTCCAAGTATTG--GGTCGTTACCACATTCGGGCTAATACGGAGCGGTGTAGAATTCCTGACCATGTCGTAACAAGGTCTCCGTTGGTGAACCAGCGGAGGGATCATTACCGAGTTTACAACTCCCAAA-CCCAATGTGAACGTTACCAAACTGTTGCCTCGGCGGGA----TTC-TCAAGCCCCGGGTGCGTCGCAGCCCCGGA--CCAAGGCGCCCGCCGGAGGACCAAC--C--AAAACT-CTTTTTGT-----------ATACCCCCTCGCGGG----------TTTTTT--------ATAATCTGAG-CCTTC-TCGGCG-CCTC-TCGTAGGCGTTTCGAAAATGAATCAAAACTTTCAACAACGGAT---------CTCTTGGTTCTGGCATCGATGAAGAACGCAGCGAAATGCGATAAGTAATGTGAATTGCAGAATTCAGTGAATCATCGAATCTTTGAACGCACATTGCGCCCGCCAGTATTCTGGCGGGCATGCCTGTCCGAGCGTCATTTCAACCCTCGAACCCCTCC--GGGGGGTCGGCGTTGGGGA--T-CGGCCTCC-C--TC--TGC--GGGGGCCGTCTCCGAAATACAGTGGCGGTCTCGCCGCAGCCTCTCCTGCGCAGTAGTTTGCAC-ACTCGCATCGGGAGCGCGGCGC-GTCCACAGCCGTTAAACA-CCCAAACT-TTCTGAAATGTTGACCTCGGATCAGGTAGGAATACCC-GCCGTTACACGTTTGCCTCGACCCTATCACATTTGCGTCGTACCAATACTCCCATCGGAAGAGATGGTAAGCTGGCGAAGCCTCGTCAGCTTCACAACACGCATTGGGGTTTGGTCTGCCCTGCCGAGACGCCCGAAGGACAGGCTTGTGGTCTAGTCAAAAACTTGTCTTTGATGTGTTATGTCAGTGTCGGTTCTCCCTCTGAACCTCTGATTGAGTTCATGATCAACAGAGGTATGGAAGTTGTTGAAGAGTACGAGCCGCTGCGGTATCCTCATGCTACCAAGATTTTTGTGAACGGTGTCTGGGTTGGAGTTCACCAAGACCCTAAGCACTTGGTGAACCAGGTTCTGGACACTCGTCGCAAGTCCTATCTGCAGTACGAAGTCTCTCTCGTGAGAGAAATTCGAGACCAGGAATTCAAAATCTTTTCCGACGCAGGCCGTGTCATGCGACCTGTCTTTACCGTCCAGCAGGAAGATGACCCGGAAACAGGTATCAACAAGGGCCACCTGGTGTTGACCAAGGAGCTCGTCAATAGATTGGCCAAGGAGCAGGCTGAACCTCCGGAAGACCCGAGCATGAAGATTGGATGGGAGGGATTAATCAGGGCTGGTGCGGTTGAATATCTCGACGCTGAGGAAGAAGAGACATCCATGATTTGCATGACGCCAGAGGATCTCGAGCTGTATCGTCTTCAGAAAGCTGGTATTAATACTGAAGAAGACAT-GGGAGATGATCCGAACAAGCGACTAAAGACAAAAACAAACCCGACAACTCACATGTACACCCATTGCGAGATAAGCTT--TATCA--ACT-GA--------TTT-------TCGCCT----CGGATCCTC-------CTT-----CACATTCAATT--GTGCTCG---ACAATT---CTGAAA-AG-AAT-TATCGTGTCA----ACAA-----------TTTT------T-------CA--CCA--CCCCGCTT----TC------CATTACCCCTCCTTT---GCAGCGAC---GC---AAA--TTTTT-TTGCTG-TC-TTTTTG-G-TTTTAGTGGGG-TTCTC---------------T-----------------GTGT-ACCCCACC-A------GCTCAC-TCT---------------------------TT------TTTTCT--GTTTC-ACTCTC-----ACTA-C-CTAGTTGTCACTCAACGCG-----------CTTTTTGTGTC----------------------------GTCACTTTCAGCGAT----GCTAACCAC-TTTTCCATC-AATAGGAAGCCGCCGAACTCGGCAAGGGTTCCTTCAAGTACGCTTGGGTTCTTGACAAGCTCAAGGCCGAGCGTGAGCGTGGTATCACCATCGACATTGCTCTGTGGAAGTTCGAGACTCCCAAGTACTATGTCACCGTCATTGGTATGT---CTG---------ATTCACCAACTTGA---TG-TAT-CAATT-GCA----AGTC-AG-TGCTAACA-AGAGGT---TACA--GACG [3509 bp]
'08Trichoderma peberdyi CEN1391' GCTGCGTGTTGCCCCCGAGGAGCACCCCGTCCTGCTCACCGAGGCCCCCATCAACCCCAA-GTCCAACCGTGAGAAGATGACCCAGATCGTCTTCGAGACCTTCAACGCCCCCGCCTTCTATGTCTCCATCCAGGCCGTTCTGTCCCTGTACGCTTCCGGTCGTACCACCGGTATCGTGCTCGACTCCGGTGATGGTGTTACCCACGTTGTCCCCATCTACGAGGGTTTCGCTCTTCCTCACGCCATTGCTCGTGTTGACATGGCTGGTCGTGATCTTACCGACTACCTGATGAAGATCCTGGCTGAGCGTGGTTACACCTTCTCCACCACCGCCGAGCGAGAAATTGTTCGTGATATCAAGGAGAAGCTCTGCTACGTCGCCCTCGACTTCGAGCAGGAGATCCAGACTGCTGCCCAGAGCTCCAGCTTGGAGAAGTCCTACGAGCTTCCCGACGGTCAGGTCATCACCATCGGCAACGAGCGATTCCGTGCTCCTGAGGCTCTGTTCCAGCCTTCTGTCCTTGGTCTTGAGAGCGGCGGTATCCACGTCACCACTTTCAACTCCATCATGAAGTGCGATGTCGATGTCCGAAAGGACCTCTACGGCAACATTGTCATGGTATG--TTTT--C--AGTTGATTC-----GCAC-AGCATCA--GTTTATGTATGACGGCGCTAATT--GCATTCTCTACTCTAGTCTGGTGGTACCACCATGTACCCCGGTCTCTCCGACCGTATGCAGAAGGAGACCTTCTCCCTCTTTGTGAG-TCTTT---AA-CTTGTTCTTTGT-GGC--AATTC---GG----------CCGGTTT-GAGTGCTAAC-CCAGC-TG--CTACAGGACAAGGACGGTGATGGTACGTAGC-AGCGAGTGACGCGACACC-ACCCTT-----CCCCCC-------------------CTTTTGCGAACAGGCACCGGAGCACCG-AATGACTTGCTGCCGACCGAT-ATTTTC-CTTGCCAGC-CC--A-TCTCA-TGATATA-TGAGC-AAAG-------AAAAAACTGACAG-GCTTGAC-CCCGCAGGCCAGATCACCACCAAGGAGCTGGGCACCGTGATGCGCTCTCTCGGCCAGAACCCCTCCGAGTCAGAGCTTCAGGACATGATCAACGAGGTTGATGCCGACAACAACGGATCCATCGATTTCCCCGGTATGTCAAA-AGTCCAAGTATTG--GGTCGTTACCACATTCGGGCTAATACGGAGCGGTGTAGAATTCCTGACCATGTCGTAACAAGGTCTCCGTTGGTGAACCAGCGGAGGGATCATTACCGAGTTTACAACTCCCAAA-CCCAATGTGAACGTTACCAAACTGTTGCCTCGGCGGGA----TTC-TCAAGCCCCGGGTGCGTCGCAGCCCCGGA--CCAAGGCGCCCGCCGGAGGACCAAC--C--AAAACT-CTTTTTGT-----------ATACCCCCTCGCGGG----------TTTTTT--------ATAATCTGAG-CCTTC-TCGGCG-CCTC-TCGTAGGCGTTTCGAAAATGAATCAAAACTTTCAACAACGGAT---------CTCTTGGTTCTGGCATCGATGAAGAACGCAGCGAAATGCGATAAGTAATGTGAATTGCAGAATTCAGTGAATCATCGAATCTTTGAACGCACATTGCGCCCGCCAGTATTCTGGCGGGCATGCCTGTCCGAGCGTCATTTCAACCCTCGAACCCCTCC--GGGGGGTCGGCGTTGGGGA--T-CGGCCTCC-C--TC--TGC--GGGGGCCGTCTCCGAAATACAGTGGCGGTCTCGCCGCAGCCTCTCCTGCGCAGTAGTTTGCAC-ACTCGCATCGGGAGCGCGGCGC-GTCCACAGCCGTTAAACA-CCCAAACT-TTCTGAAATGTTGACCTCGGATCAGGTAGGAATACCC-GCCGTTACACGTTTGCCTCGACCCTATCACATTTGCGTCGTACCAATACTCCCATCGGAAGAGATGGTAAGCTGGCGAAGCCTCGTCAGCTTCACAACACGCATTGGGGTTTGGTCTGCCCTGCCGAGACGCCCGAAGGACAGGCTTGTGGTCTAGTCAAAAACTTGTCTTTGATGTGTTATGTCAGTGTCGGTTCTCCCTCTGAACCTCTGATTGAGTTCATGATCAACAGAGGTATGGAAGTTGTTGAAGAGTACGAGCCGCTGCGGTATCCTCATGCTACCAAGATTTTTGTGAACGGTGTCTGGGTTGGAGTTCACCAAGACCCTAAGCACTTGGTGAACCAGGTTCTGGACACTCGTCGCAAGTCCTATCTGCAGTACGAAGTCTCTCTCGTGAGAGAAATTCGAGACCAGGAATTCAAAATCTTTTCCGACGCAGGCCGTGTCATGCGACCTGTCTTTACCGTCCAGCAGGAAGATGACCCGGAAACAGGTATCAACAAGGGCCACCTGGTGTTGACCAAGGAGCTCGTCAATAGATTGGCCAAGGAGCAGGCTGAACCTCCGGAAGACCCGAGCATGAAGATTGGATGGGAGGGATTAATCAGGGCTGGTGCGGTTGAATATCTCGACGCTGAGGAAGAAGAGACATCCATGATTTGCATGACGCCAGAGGATCTCGAGCTGTATCGTCTTCAGAAAGCTGGTATTAATACTGAAGAAGACAT-GGGAGATGATCCGAACAAGCGACTAAAGACAAAAACAAACCCGACAACTCACATGTACACCCATTGCGAGATAAGCTT--TATCA--ACT-GA--------TTT-------TCGCCT----CGGATCCTC-------CTT-----CACATTCAATT--GTGCTCG---ACAATT---CTGAAA-AG-AAT-TATCGTGTCA----ACAA-----------TTTT------T-------CA--CCA--CCCCGCTT----TC------CATTACCCCTCCTTT---GCAGCGAC---GC---AAA--TTTTT-TTGCTG-TC-TTTTTG-G-TTTTAGTGGGG-TTCTC---------------T-----------------GTGT-ACCCCACC-A------GCTCAC-TCT---------------------------TT------TTTTCT--GTTTC-ACTCTC-----ACTA-C-CTAGTTGTCACTCAACGCG-----------CTTTTTGTGTC----------------------------GTCACTTTCAGCGAT----GCTAACCAC-TTTTCCATC-AATAGGAAGCCGCCGAACTCGGCAAGGGTTCCTTCAAGTACGCTTGGGTTCTTGACAAGCTCAAGGCCGAGCGTGAGCGTGGTATCACCATCGACATTGCTCTGTGGAAGTTCGAGACTCCCAAGTACTATGTCACCGTCATTGGTATGT---CTG---------ATTCACCAACTTGA---TG-TAT-CAGTT-GCA----AGTC-AG-TGCTAACA-AGAGGT---TACA--GACG [3509 bp]
'09Trichoderma peberdyi CEN1392' GCTGCGTGTTGCCCCCGAGGAGCACCCCGTCCTGCTCACCGAGGCCCCCATCAACCCCAA-GTCCAACCGTGAGAAGATGACCCAGATCGTCTTCGAGACCTTCAACGCCCCCGCCTTCTATGTCTCCATCCAGGCCGTTCTGTCCCTGTACGCTTCCGGTCGTACCACCGGTATCGTGCTCGACTCCGGTGATGGTGTTACCCACGTTGTCCCCATCTACGAGGGTTTCGCTCTTCCTCACGCCATTGCTCGTGTTGACATGGCTGGTCGTGATCTTACCGACTACCTGATGAAGATCCTGGCTGAGCGTGGTTACACCTTCTCCACCACCGCCGAGCGAGAAATTGTTCGTGATATCAAGGAGAAGCTCTGCTACGTCGCCCTCGACTTCGAGCAGGAGATCCAGACTGCTGCCCAGAGCTCCAGCTTGGAGAAGTCCTACGAGCTTCCCGACGGTCAGGTCATCACCATCGGCAACGAGCGATTCCGTGCTCCTGAGGCTCTGTTCCAGCCTTCTGTCCTTGGTCTTGAGAGCGGCGGTATCCACGTCACCACTTTCAACTCCATCATGAAGTGCGATGTCGATGTCCGAAAGGACCTCTACGGCAACATTGTCATGGTATG--TTTT--C--AGTTGATTC-----GCAC-AGCATCA--GTTTATGTATGACGGCGCTAATT--GCATTCTCTACTCTAGTCTGGTGGTACCACCATGTACCCCGGTCTCTCCGACCGTATGCAGAAGGAGACCTTCTCCCTCTTTGTGAG-TCTTT---AA-CTTGTTCTTTGT-GGC--AATTC---GG----------CCGGTTT-GAGTGCTAAC-CCAGC-TG--CTACAGGACAAGGACGGTGATGGTACGTAGC-AGCGAGTGACGCGACACC-ACCCTT-----CCCCCC-------------------CTTTTGCGAACAGGCACCGGAGCACCG-AATGACTTGCTGCCGACCGAT-ATTTTC-CTTGCCAGC-CC--A-TCTCA-TGATATA-TGAGC-AAAG-------AAAAAACTGACAG-GCTTGAC-CCCGCAGGCCAGATCACCACCAAGGAGCTGGGCACCGTGATGCGCTCTCTCGGCCAGAACCCCTCCGAGTCAGAGCTTCAGGACATGATCAACGAGGTTGATGCCGACAACAACGGATCCATCGATTTCCCCGGTATGTCAAA-AGTCCAAGTATTG--GGTCGTTACCACATTCGGGCTAATACGGAGCGGTGTAGAATTCCTGACCATGTCGTAACAAGGTCTCCGTTGGTGAACCAGCGGAGGGATCATTACCGAGTTTACAACTCCCAAA-CCCAATGTGAACGTTACCAAACTGTTGCCTCGGCGGGA----TTC-TCAAGCCCCGGGTGCGTCGCAGCCCCGGA--CCAAGGCGCCCGCCGGAGGACCAAC--C--AAAACT-CTTTTTGT-----------ATACCCCCTCGCGGG----------TTTTTT--------ATAATCTGAG-CCTTC-TCGGCG-CCTC-TCGTAGGCGTTTCGAAAATGAATCAAAACTTTCAACAACGGAT---------CTCTTGGTTCTGGCATCGATGAAGAACGCAGCGAAATGCGATAAGTAATGTGAATTGCAGAATTCAGTGAATCATCGAATCTTTGAACGCACATTGCGCCCGCCAGTATTCTGGCGGGCATGCCTGTCCGAGCGTCATTTCAACCCTCGAACCCCTCC--GGGGGGTCGGCGTTGGGGA--T-CGGCCTCC-C--TC--TGC--GGGGGCCGTCTCCGAAATACAGTGGCGGTCTCGCCGCAGCCTCTCCTGCGCAGTAGTTTGCAC-ACTCGCATCGGGAGCGCGGCGC-GTCCACAGCCGTTAAACA-CCCAAACT-TTCTGAAATGTTGACCTCGGATCAGGTAGGAATACCC-GCCGTTACACGTTTGCCTCGACCCTATCACATTTGCGTCGTACCAATACTCCCATCGGAAGAGATGGTAAGCTGGCGAAGCCTCGTCAGCTTCACAACACGCATTGGGGTTTGGTCTGCCCTGCCGAGACGCCCGAAGGACAGGCTTGTGGTCTAGTCAAAAACTTGTCTTTGATGTGTTATGTCAGTGTCGGTTCTCCCTCTGAACCTCTGATTGAGTTCATGATCAACAGAGGTATGGAAGTTGTTGAAGAGTACGAGCCGCTGCGGTATCCTCATGCTACCAAGATTTTTGTGAACGGTGTCTGGGTTGGAGTTCACCAAGACCCTAAGCACTTGGTGAACCAGGTTCTGGACACTCGTCGCAAGTCCTATCTGCAGTACGAAGTCTCTCTCGTGAGAGAAATTCGAGACCAGGAATTCAAAATCTTTTCCGACGCAGGCCGTGTCATGCGACCTGTCTTTACCGTCCAGCAGGAAGATGACCCGGAAACAGGTATCAACAAGGGCCACCTGGTGTTGACCAAGGAGCTCGTCAATAGATTGGCCAAGGAGCAGGCTGAACCTCCGGAAGACCCGAGCATGAAGATTGGATGGGAGGGATTAATCAGGGCTGGTGCGGTTGAATATCTCGACGCTGAGGAAGAAGAGACATCCATGATTTGCATGACGCCAGAGGATCTCGAGCTGTATCGTCTTCAGAAAGCTGGTATTAATACTGAAGAAGACAT-GGGAGATGATCCGAACAAGCGACTAAAGACAAAAACAAACCCGACAACTCACATGTACACCCATTGCGAGATAAGCTT--TATCA--ACT-GA--------TTT-------TCGCCT----CGGATCCTC-------CTT-----CACATTCAATT--GTGCTCG---ACAATT---CTGAAA-AG-AAT-TATCGTGTCA----ACAA-----------TTTT------T-------CA--CCA--CCCCGCTT----TC------CATTACCCCTCCTTT---GCAGCGAC---GC---AAA--TTTTT-TTGCTG-TC-TTTTTG-G-TTTTAGTGGGG-TTCTC---------------T-----------------GTGT-ACCCCACC-A------GCTCAC-TCT---------------------------TT------TTTTCT--GTTTC-ACTCTC-----ACTA-C-CTAGTTGTCACTCAACGCG-----------CTTTTTGTGTC----------------------------GTCACTTTCAGCGAT----GCTAACCAC-TTTTCCATC-AATAGGAAGCCGCCGAACTCGGCAAGGGTTCCTTCAAGTACGCTTGGGTTCTTGACAAGCTCAAGGCCGAGCGTGAGCGTGGTATCACCATCGACATTGCTCTGTGGAAGTTCGAGACTCCCAAGTACTATGTCACCGTCATTGGTATGT---CTG---------ATTCACCAACTTGA---TG-TAT-CAGTT-GCA----AGTC-AG-TGCTAACA-AGAGGT---TACA--GACG [3509 bp]
'10Trichoderma peberdyi CEN1458' GCTGCGTGTTGCCCCCGAGGAGCACCCCGTCCTGCTCACCGAGGCCCCCATCAACCCCAA-GTCCAACCGTGAGAAGATGACCCAGATCGTCTTCGAGACCTTCAACGCCCCCGCCTTCTATGTCTCCATCCAGGCCGTTCTGTCCCTGTACGCTTCCGGTCGTACCACCGGTATCGTGCTCGACTCCGGTGATGGTGTTACCCACGTTGTCCCCATCTACGAGGGTTTCGCTCTTCCTCACGCCATTGCTCGTGTTGACATGGCTGGTCGTGATCTTACCGACTACCTGATGAAGATCCTGGCTGAGCGTGGTTACACCTTCTCCACCACCGCCGAGCGAGAAATTGTTCGTGATATCAAGGAGAAGCTCTGCTACGTCGCCCTCGACTTCGAGCAGGAGATCCAGACTGCTGCCCAGAGCTCCAGCTTGGAGAAGTCCTACGAGCTTCCCGACGGTCAGGTCATCACCATCGGCAACGAGCGATTCCGTGCTCCTGAGGCTCTGTTCCAGCCTTCTGTCCTTGGTCTTGAGAGCGGCGGTATCCACGTCACCACTTTCAACTCCATCATGAAGTGCGATGTCGATGTCCGAAAGGACCTCTACGGCAACATTGTCATGGTATG--TTTT--C--AGTTGATTC-----GCAC-AGCATCA--GTTTATGTATGACGGCGCTAATT--GCATTCTCTACTCTAGTCTGGTGGTACCACCATGTACCCCGGTCTCTCCGACCGTATGCAGAAGGAGACCTTCTCCCTCTTTGTGAG-TCTTT---AA-CTTGTTCTTTGT-GGC--AATTC---GG----------CCGGTTT-GAGTGCTAAC-CCAGC-TG--CTACAGGACAAGGACGGTGATGGTACGTAGC-AGCGAGTGACGCGACACC-ACCCTT-----CCCCCC-------------------CTTTTGCGAACAGGCACCGGAGCACCG-AATGACTTGCTGCCGACCGAT-ATTTTC-CTTGCCAGC-CC--A-TCTCA-TGATATA-TGAGC-AAAG-------AAAAAACTGACAG-GCTTGAC-CCCGCAGGCCAGATCACCACCAAGGAGCTGGGCACCGTGATGCGCTCTCTCGGCCAGAACCCCTCCGAGTCAGAGCTTCAGGACATGATCAACGAGGTTGATGCCGACAACAACGGATCCATCGATTTCCCCGGTATGTCAAA-AGTCCAAGTATTG--GGTCGTTACCACATTCGGGCTAATACGGAGCGGTGTAGAATTCCTGACCATGTCGTAACAAGGTCTCCGTTGGTGAACCAGCGGAGGGATCATTACCGAGTTTACAACTCCCAAA-CCCAATGTGAACGTTACCAAACTGTTGCCTCGGCGGGA----TTC-TCAAGCCCCGGGTGCGTCGCAGCCCCGGA--CCAAGGCGCCCGCCGGAGGACCAAC--C--AAAACT-CTTTTTGT-----------ATACCCCCTCGCGGG----------TTTTTT--------ATAATCTGAG-CCTTC-TCGGCG-CCTC-TCGTAGGCGTTTCGAAAATGAATCAAAACTTTCAACAACGGAT---------CTCTTGGTTCTGGCATCGATGAAGAACGCAGCGAAATGCGATAAGTAATGTGAATTGCAGAATTCAGTGAATCATCGAATCTTTGAACGCACATTGCGCCCGCCAGTATTCTGGCGGGCATGCCTGTCCGAGCGTCATTTCAACCCTCGAACCCCTCC--GGGGGGTCGGCGTTGGGGA--T-CGGCCTCC-C--TC--TGC--GGGGGCCGTCTCCGAAATACAGTGGCGGTCTCGCCGCAGCCTCTCCTGCGCAGTAGTTTGCAC-ACTCGCATCGGGAGCGCGGCGC-GTCCACAGCCGTTAAACA-CCCAAACT-TTCTGAAATGTTGACCTCGGATCAGGTAGGAATACCC-GCCGTTACACGTTTGCCTCGACCCTATCACATTTGCGTCGTACCAATACTCCCATCGGAAGAGATGGTAAGCTGGCGAAGCCTCGTCAGCTTCACAACACGCATTGGGGTTTGGTCTGCCCTGCCGAGACGCCCGAAGGACAGGCTTGTGGTCTAGTCAAAAACTTGTCTTTGATGTGTTATGTCAGTGTCGGTTCTCCCTCTGAACCTCTGATTGAGTTCATGATCAACAGAGGTATGGAAGTTGTTGAAGAGTACGAGCCGCTGCGGTATCCTCATGCTACCAAGATTTTTGTGAACGGTGTCTGGGTTGGAGTTCACCAAGACCCTAAGCACTTGGTGAACCAGGTTCTGGACACTCGTCGCAAGTCCTATCTGCAGTACGAAGTCTCTCTCGTGAGAGAAATTCGAGACCAGGAATTCAAAATCTTTTCCGACGCAGGCCGTGTCATGCGACCTGTCTTTACCGTCCAGCAGGAAGATGACCCGGAAACAGGTATCAACAAGGGCCACCTGGTGTTGACCAAGGAGCTCGTCAATAGATTGGCCAAGGAGCAGGCTGAACCTCCGGAAGACCCGAGCATGAAGATTGGATGGGAGGGATTAATCAGGGCTGGTGCGGTTGAATATCTCGACGCTGAGGAAGAAGAGACATCCATGATTTGCATGACGCCAGAGGATCTCGAGCTGTATCGTCTTCAGAAAGCTGGTATTAATACTGAAGAAGACAT-GGGAGATGATCCGAACAAGCGACTAAAGACAAAAACAAACCCGACAACTCACATGTACACCCATTGCGAGATAAGCTT--TATCA--ACT-GA--------TTT-------TCGCCT----CGGATCCTC-------CTT-----CACATTCAATT--GTGCTCG---ACAATT---CTGAAA-AG-AAT-TATCGTGTCA----ACAA-----------TTTT------T-------CA--CCA--CCCCGCTT----TC------CATTACCCCTCCTTT---GCAGCGAC---GC---AAA--TTTTT-TTGCTG-TC-TTTTTG-G-TTTTAGTGGGG-TTCTC---------------T-----------------GTGT-ACCCCACC-A------GCTCAC-TCT---------------------------TT------TTTTCT--GTTTC-ACTCTC-----ACTA-C-CTAGTTGTCACTCAACGCG-----------CTTTTTGTGTC----------------------------GTCACTTTCAGCGAT----GCTAACCAC-TTTTCCATC-AATAGGAAGCCGCCGAACTCGGCAAGGGTTCCTTCAAGTACGCTTGGGTTCTTGACAAGCTCAAGGCCGAGCGTGAGCGTGGTATCACCATCGACATTGCTCTGTGGAAGTTCGAGACTCCCAAGTACTATGTCACCGTCATTGGTATGT---CTG---------ATTCACCAACTTGA---TG-TAT-CAGTT-GCA----AGTC-AG-TGCTAACA-AGAGGT---TACA--GACG [3509 bp]
'11Trichoderma peberdyi CEN1393' GCTGCGTGTTGCCCCCGAGGAGCACCCCGTCCTGCTCACCGAGGCCCCCATCAACCCCAA-GTCCAACCGTGAGAAGATGACCCAGATCGTCTTCGAGACCTTCAACGCCCCCGCCTTCTATGTCTCCATCCAGGCCGTTCTGTCCCTGTACGCTTCCGGTCGTACCACCGGTATCGTGCTCGACTCCGGTGATGGTGTTACCCACGTTGTCCCCATCTACGAGGGTTTCGCTCTTCCTCACGCCATTGCTCGTGTTGACATGGCTGGTCGTGATCTTACCGACTACCTGATGAAGATCCTGGCTGAGCGTGGTTACACCTTCTCCACCACCGCCGAGCGAGAAATTGTTCGTGATATCAAGGAGAAGCTCTGCTACGTCGCCCTCGACTTCGAGCAGGAGATCCAGACTGCTGCCCAGAGCTCCAGCTTGGAGAAGTCCTACGAGCTTCCCGACGGTCAGGTCATCACCATCGGCAACGAGCGATTCCGTGCTCCTGAGGCTCTGTTCCAGCCTTCTGTCCTTGGTCTTGAGAGCGGCGGTATCCACGTCACCACTTTCAACTCCATCATGAAGTGCGATGTCGATGTCCGAAAGGACCTCTACGGCAACATTGTCATGGTATG--TTTT--C--AGTTGATTC-----GCAC-AGCATCA--GTTTATGTATGACGGCGCTAATT--GCATTCTCTACTCTAGTCTGGTGGTACCACCATGTACCCCGGTCTCTCCGACCGTATGCAGAAGGAGACCTTCTCCCTCTTTGTGAG-TCTTT---AA-CTTGTTCTTTGT-GGC--AATTC---GG----------CCGGTTT-GAGTGCTAAC-CCAGC-TG--CTACAGGACAAGGACGGTGATGGTACGTAGC-AGCGAGTGACGCGACACC-ACCCTT-----CCCCCC-------------------CTTTTGCGAACAGGCACCGGAGCACCG-AATGACTTGCTGCCGACCGAT-ATTTTC-CTTGCCAGC-CC--A-TCTCA-TGATATA-TGAGC-AAAG-------AAAAAACTGACAG-GCTTGAC-CCCGCAGGCCAGATCACCACCAAGGAGCTGGGCACCGTGATGCGCTCTCTCGGCCAGAACCCCTCCGAGTCAGAGCTTCAGGACATGATCAACGAGGTTGATGCCGACAACAACGGATCCATCGATTTCCCCGGTATGTCAAA-AGTCCAAGTATTG--GGTCGTTACCACATTCGGGCTAATACGGAGCGGTGTAGAATTCCTGACCATGTCGTAACAAGGTCTCCGTTGGTGAACCAGCGGAGGGATCATTACCGAGTTTACAACTCCCAAA-CCCAATGTGAACGTTACCAAACTGTTGCCTCGGCGGGA----TTC-TCAAGCCCCGGGTGCGTCGCAGCCCCGGA--CCAAGGCGCCCGCCGGAGGACCAAC--C--AAAACT-CTTTTTGT-----------ATACCCCCTCGCGGG----------TTTTTT--------ATAATCTGAG-CCTTC-TCGGCG-CCTC-TCGTAGGCGTTTCGAAAATGAATCAAAACTTTCAACAACGGAT---------CTCTTGGTTCTGGCATCGATGAAGAACGCAGCGAAATGCGATAAGTAATGTGAATTGCAGAATTCAGTGAATCATCGAATCTTTGAACGCACATTGCGCCCGCCAGTATTCTGGCGGGCATGCCTGTCCGAGCGTCATTTCAACCCTCGAACCCCTCC--GGGGGGTCGGCGTTGGGGA--T-CGGCCTCC-C--TC--TGC--GGGGGCCGTCTCCGAAATACAGTGGCGGTCTCGCCGCAGCCTCTCCTGCGCAGTAGTTTGCAC-ACTCGCATCGGGAGCGCGGCGC-GTCCACAGCCGTTAAACA-CCCAAACT-TTCTGAAATGTTGACCTCGGATCAGGTAGGAATACCC-GCCGTTACACGTTTGCCTCGACCCTATCACATTTGCGTCGTACCAATACTCCCATCGGAAGAGATGGTAAGCTGGCGAAGCCTCGTCAGCTTCACAACACGCATTGGGGTTTGGTCTGCCCTGCCGAGACGCCCGAAGGACAGGCTTGTGGTCTAGTCAAAAACTTGTCTTTGATGTGTTATGTCAGTGTCGGTTCTCCCTCTGAACCTCTGATTGAGTTCATGATCAACAGAGGTATGGAAGTTGTTGAAGAGTACGAGCCGCTGCGGTATCCTCATGCTACCAAGATTTTTGTGAACGGTGTCTGGGTTGGAGTTCACCAAGACCCTAAGCACTTGGTGAACCAGGTTCTGGACACTCGTCGCAAGTCCTATCTGCAGTACGAAGTCTCTCTCGTGAGAGAAATTCGAGACCAGGAATTCAAAATCTTTTCCGACGCAGGCCGTGTCATGCGACCTGTCTTTACCGTCCAGCAGGAAGATGACCCGGAAACAGGTATCAACAAGGGCCACCTGGTGTTGACCAAGGAGCTCGTCAATAGATTGGCCAAGGAGCAGGCTGAACCTCCGGAAGACCCGAGCATGAAGATTGGATGGGAGGGATTAATCAGGGCTGGTGCGGTTGAATATCTCGACGCTGAGGAAGAAGAGACATCCATGATTTGCATGACGCCAGAGGATCTCGAGCTGTATCGTCTTCAGAAAGCTGGTATTAATACTGAAGAAGACAT-GGGAGATGATCCGAACAAGCGACTAAAGACAAAAACAAACCCGACAACTCACATGTACACCCATTGCGAGATAAGCTT--TATCA--ACT-GA--------TTT-------TCGCCT----CGGATCCTC-------CTT-----CACATTCAATT--GTGCTCG---ACAATT---CTGAAA-AG-AAT-TATCGTGTCA----ACAA-----------TTTT------T-------CA--CCA--CCCCGCTT----TC------CATTACCCCTCCTTT---GCAGCGAC---GC---AAA--TTTTT-TTGCTG-TC-TTTTTG-G-TTTTAGTGGGG-TTCTC---------------T-----------------GTGT-ACCCCACC-A------GCTCAC-TCT---------------------------TT------TTTTCT--GTTTC-ACTCTC-----ACTA-C-CTAGTTGTCACTCAACGCG-----------CTTTTTGTGTC----------------------------GTCACTTTCAGCGAT----GCTAACCAC-TTTTCCATC-AATAGGAAGCCGCCGAACTCGGCAAGGGTTCCTTCAAGTACGCTTGGGTTCTTGACAAGCTCAAGGCCGAGCGTGAGCGTGGTATCACCATCGACATTGCTCTGTGGAAGTTCGAGACTCCCAAGTACTATGTCACCGTCATTGGTATGT---CTG---------ATTCACCAACTTGA---TG-TAT-CAGTT-GCA----AGTC-AG-TGCTAACA-AGAGGT---TACA--GACG [3509 bp]
'12Trichoderma hamatum CEN1394' GCTGCGTGTTGCCCCCGAGGAGCACCCCGTCCTGCTCACCGAGGCCCCCATCAACCCCAA-GTCCAACCGTGAGAAGATGACCCAGATCGTCTTCGAGACCTTCAACGCTCCCGCTTTCTACGTCTCTATCCAGGCCGTTCTGTCCCTGTACGCCTCTGGTCGTACCACCGGTATCGTTCTCGACTCCGGTGATGGTGTTACCCACGTTGTCCCCATCTACGAGGGTTTCGCTCTTCCTCACGCCATTGCTCGTGTTGACATGGCTGGTCGTGATCTTACCGACTACCTGATGAAGATCCTGGCTGAGCGTGGTTACACTTTCTCCACCACCGCCGAGCGAGAAATTGTTCGTGACATCAAGGAGAAGCTCTGCTACGTCGCTCTCGACTTCGAGCAGGAGATCCAGACCGCTGCTCAGAGCTCCAGCCTGGAGAAGTCATACGAGCTTCCCGACGGTCAGGTCATCACCATCGGCAACGAGCGATTCCGTGCTCCTGAGGCTCTGTTCCAGCCTTCTGTCCTTGGTCTTGAGAGCGGTGGTATCCACGTCACCACTTTCAACTCCATCATGAAGTGCGATGTTGACGTCCGAAAGGACCTGTACGGCAACATTGTCATGGTAAG--TGAA--T--TTCCGCA--------TTC-AACAATT--GAT-TTTTATAGCGGCGCTA---ATGTATTTCTCAATCTAGTCTGGTGGTACCACCATGTACCCCGGTCTCTCCGACCGTATGCAGAAGGAGACCTTCTCCCTCTTTGTGAG-TCTCT---AG-CCAGTCTTTTGC-GAC--AAATCTGCTG----------GCGATTT-GGGTACTAAT-CTGCT-GG--TTACAGGACAAGGACGGCGATGGTACGTAGT-ACCTAGTGACGCGATACT-CCTCTTTTCCCCTCCTCCTCACCGT-CCCCC--TATTTTGTGCGAGCTATCACTAGAGCGCCT-GAACCTGCGATACCGATCGAA-ATATCC-CCGGCTGGC-AA--T-TTTTA-TGACGAA-TAAAC-GGAC-------AAGAAACTAACAG-ACTTGAC-TTGGCAGGCCAGATCACCACCAAGGAGCTGGGCACTGTCATGCGCTCTTTGGGCCAGAACCCCTCCGAGTCAGAGCTGCAGGACATGATCAACGAGGTTGATGCCGACAACAACGGATCCATCGATTTCCCTGGTATGTCAAT-AGCAGAAACACAT-GGACGGCTGCCGGATATGGGCTAATCTAGAGCGGTGAAGAGTTCCTTACCATGTCGTAACAAGGTCTCCGTTGGTGAACCAGCGGAGGGATCATTACCGAGTTTACAACTCCCAAA-CCCAATGTGAACGTTACCAAACTGTTGCCTCGGCGGGG-----TC---ACGCCCCGGGTGCGTAAAAGCCCCGGA--ACCAGGCGCCCGCCGGAGGAACCAA--CC-AAACTC-TTT-CTGT------------AGTCCCCTCGCGGA----------CG-TAT---------------------TTC-TTACAG-CTCT-GAGC--AAAAATTCAAAATGAATCAAAACTTTCAACAACGGAT---------CTCTTGGTTCTGGCATCGATGAAGAACGCAGCGAAATGCGATAAGTAATGTGAATTGCAGAATTCAGTGAATCATCGAATCTTTGAACGCACATTGCGCCCGCCAGTATTCTGGCGGGCATGCCTGTCCGAGCGTCATTTCAACCCTCGAACCCCTCC--GGGGGATCGGCGTTGGGGA--T-CGGGACCC-C--TCA-C---CGGGTGCCGGCCCTGAAATACAGTGGCGGTCTCGCCGCAGCCTCTCCTGCGCAGTAGTTTGCACAACTCGCACCGGGAGCGCGGCGC-GTCCACGTCCGTAAAACA-CCCAA--C-TTCTGAAATGTTGACCTCGGATCAGGTAGGAATACCC-GCCGTTACACTTTTGCCTCGACACTTTCTCATTTGCGTCGTACCAACACACCCATTGGAAGAGATGGTAAGCTGGCGAAGCCTCGACAGCTTCACAACACACATTGGGGTTTGGTGTGCCCAGCCGAGACCCCTGAAGGACAAGCTTGTGGTCTGGTCAAAAACTTGTCTCTGATGTGCTACGTCAGTGTCGGATCTCCTTCTGAGCCTTTGATCGAGTTTATGATCAATAGGGGTATGGAGGTTGTTGAGGAGTACGAACCACTGAGGTATCCCCATGCTACAAAGATCTTTGTGAATGGTGTCTGGGTTGGAATCCACCAAGACCCCAAGCATCTGGTAAACCAAGTTTTGGACACTCGTCGTAAATCCTATCTGCAGTACGAAGTCTCTCTGATCAGAGATATTCGTGACCAAGAATTCAAAATCTTCTCTGACGCCGGTCGTGTTATGCGTCCTGTCTTTACTGTACAGCAAGAAGATGACCCGGAGACGGGTATCAACAAGGGCCACTTGGTATTGACCAAGGACCTCGTCAACAGGCTTGCTAAAGAGCAGGCTGAGCCTCCAGAAGACCCAAGCATGAAGCTTGGATGGGAGGGGTTAATTAGGGCTGGTGCGGTGGAATATCTCGACGCCGAGGAAGAAGAAACGGCTATGATTTGCATGACACCGGAGGATCTTGAACTTTATCGTCTTCAGAAAGCTGGTATTTCCACGGATGAAGACAT-GGGAGACGATCCGAACAAGCGTCTCAAGACCAAGACAAATCCGACAACTCACATGTACACGCATTGCGAGATAAGCTC--ATTTC--GCT-GC--------TTTT----------------------TTCATTCC--TTT-----TGGGCACAATT--GTGCCAG---ACAATT---CTGTTC-TC-AGT----CTTGTCA----ACA--------TTTTTTCC------CA-CCAAGCATCGCA--CCCCGCTTTGTCTGCCTA---CCTACCCCTCCTTT---GGCACAGC---AA---AAT--TTTTC-TGGCTG-CCTTGGTTG-GTTTTTAGTGGGG-TGCCAAA----------TTTT-----TGG---------CAGTGACCCCGCC-ATCGCC-----AC-TGT---------------------------TC------CTC-AT--GCATT-A-CCCA------------ACACATGCTACTT-----------------------------------------ATCAA---------CTGCTTGGTTCATTGT----GCTAATCAT-ACTTCAATC-AATAGGAAGCCGCCGAACTCGGCAAGGGTTCCTTCAAGTATGCGTGGGTTCTTGACAAGCTCAAGGCCGAGCGTGAGCGTGGTATCACCATCGACATTGCCCTGTGGAAGTTCGAGACTCCCAAGTACTATGTCACCGTCATTGGTATGT---TTTCATT-------CCGACTAGTCGA---TG-TCC-CA----ACA----TCAT-CA-TGCTAACATGCGACTC--TACA--GACG [3509 bp]
'13Trichoderma hamatum CEN1395' GCTGCGTGTTGCCCCCGAGGAGCACCCCGTCCTGCTCACCGAGGCCCCCATCAACCCCAA-GTCCAACCGTGAGAAGATGACCCAGATCGTCTTCGAGACCTTCAACGCTCCCGCTTTCTACGTCTCTATCCAGGCCGTTCTGTCCCTGTACGCCTCTGGTCGTACCACCGGTATCGTTCTCGACTCCGGTGATGGTGTTACCCACGTTGTCCCCATCTACGAGGGTTTCGCTCTTCCTCACGCCATTGCTCGTGTTGACATGGCTGGTCGTGATCTTACCGACTACCTGATGAAGATCCTGGCTGAGCGTGGTTACACTTTCTCCACCACCGCCGAGCGAGAAATTGTTCGTGACATCAAGGAGAAGCTCTGCTACGTCGCTCTCGACTTCGAGCAGGAGATCCAGACCGCTGCTCAGAGCTCCAGCCTGGAGAAGTCATACGAGCTTCCCGACGGTCAGGTCATCACCATCGGCAACGAGCGATTCCGTGCTCCTGAGGCTCTGTTCCAGCCTTCTGTCCTTGGTCTTGAGAGCGGTGGTATCCACGTCACCACTTTCAACTCCATCATGAAGTGCGATGTTGACGTCCGAAAGGACCTGTACGGCAACATTGTCATGGTAAG--TGAA--T--TTCCGCA--------TTC-AACAATT--GAT-TTTTATAGCGGCGCTA---ATGTATTTCTCAATCTAGTCTGGTGGTACCACCATGTACCCCGGTCTCTCCGACCGTATGCAGAAGGAGACCTTCTCCCTCTTTGTGAG-TCTCT---AG-CCAGTCTTTTGC-GAC--AAATCTGCTG----------GCGATTT-GGGTACTAAT-CTGCT-GG--TTACAGGACAAGGACGGCGATGGTACGTAGT-ACCTAGTGACGCGATACT-CCTCTTTTCCCCTCCTCCTCACCGT-CCCCC--TATTTTGTGCGAGCTATCACTAGAGCGCCT-GAACCTGCGATACCGATCGAA-ATATCC-CCGGCTGGC-AA--T-TTTTA-TGACGAA-TAAAC-GGAC-------AAGAAACTAACAG-ACTTGAC-TTGGCAGGCCAGATCACCACCAAGGAGCTGGGCACTGTCATGCGCTCTTTGGGCCAGAACCCCTCCGAGTCAGAGCTGCAGGACATGATCAACGAGGTTGATGCCGACAACAACGGATCCATCGATTTCCCTGGTATGTCAAT-AGCAGAAACACAT-GGACGGCTGCCGGATATGGGCTAATCTAGAGCGGTGAAGAGTTCCTTACCATGTCGTAACAAGGTCTCCGTTGGTGAACCAGCGGAGGGATCATTACCGAGTTTACAACTCCCAAA-CCCAATGTGAACGTTACCAAACTGTTGCCTCGGCGGGG-----TC---ACGCCCCGGGTGCGTAAAAGCCCCGGA--ACCAGGCGCCCGCCGGAGGAACCAA--CC-AAACTC-TTT-CTGT------------AGTCCCCTCGCGGA----------CG-TAT---------------------TTC-TTACAG-CTCT-GAGC--AAAAATTCAAAATGAATCAAAACTTTCAACAACGGAT---------CTCTTGGTTCTGGCATCGATGAAGAACGCAGCGAAATGCGATAAGTAATGTGAATTGCAGAATTCAGTGAATCATCGAATCTTTGAACGCACATTGCGCCCGCCAGTATTCTGGCGGGCATGCCTGTCCGAGCGTCATTTCAACCCTCGAACCCCTCC--GGGGGATCGGCGTTGGGGA--T-CGGGACCC-C--TCA-C---CGGGTGCCGGCCCTGAAATACAGTGGCGGTCTCGCCGCAGCCTCTCCTGCGCAGTAGTTTGCACAACTCGCACCGGGAGCGCGGCGC-GTCCACGTCCGTAAAACA-CCCAA--C-TTCTGAAATGTTGACCTCGGATCAGGTAGGAATACCC-GCCGTTACACTTTTGCCTCGACACTTTCTCATTTGCGTCGTACCAACACACCCATTGGAAGAGATGGTAAGCTGGCGAAGCCTCGACAGCTTCACAACACACATTGGGGTTTGGTGTGCCCAGCCGAGACCCCTGAAGGACAAGCTTGTGGTCTGGTCAAAAACTTGTCTCTGATGTGCTACGTCAGTGTCGGATCTCCTTCTGAGCCTTTGATCGAGTTTATGATCAATAGGGGTATGGAGGTTGTTGAGGAGTACGAACCACTGAGGTATCCCCATGCTACAAAGATCTTTGTGAATGGTGTCTGGGTTGGAATCCACCAAGACCCCAAGCATCTGGTAAACCAAGTTTTGGACACTCGTCGTAAATCCTATCTGCAGTACGAAGTCTCTCTGATCAGAGATATTCGTGACCAAGAATTCAAAATCTTCTCTGACGCCGGTCGTGTTATGCGTCCTGTCTTTACTGTACAGCAAGAAGATGACCCGGAGACGGGTATCAACAAGGGCCACTTGGTATTGACCAAGGACCTCGTCAACAGGCTTGCTAAAGAGCAGGCTGAGCCTCCAGAAGACCCAAGCATGAAGCTTGGATGGGAGGGGTTAATTAGGGCTGGTGCGGTGGAATATCTCGACGCCGAGGAAGAAGAAACGGCTATGATTTGCATGACACCGGAGGATCTTGAACTTTATCGTCTTCAGAAAGCTGGTATTTCCACGGATGAAGACAT-GGGAGACGATCCGAACAAGCGTCTCAAGACCAAGACAAATCCGACAACTCACATGTACACGCATTGCGAGATAAGCTC--ATTTC--GCT-GC--------TTTT----------------------TTCATTCC--TTT-----TGGGCACAATT--GTGCCAG---ACAATT---CTGTTC-TC-AGT----CTTGTCA----ACA--------TTTTTTCC------CA-CCAAGCATCGCA--CCCCGCTTTGTCTGCCTA---CCTACCCCTCCTTT---GGCACAGC---AA---AAT--TTTTC-TGGCTG-CCTTGGTTG-GTTTTTAGTGGGG-TGCCAAA----------TTTT-----TGG---------CAGTGACCCCGCC-ATCGCC-----AC-TGT---------------------------TC------CTC-AT--GCATT-A-CCCA------------ACACATGCTACTT-----------------------------------------ATCAA---------CTGCTTGGTTCATTGT----GCTAATCAT-ACTTCAATC-AATAGGAAGCCGCCGAACTCGGCAAGGGTTCCTTCAAGTATGCGTGGGTTCTTGACAAGCTCAAGGCCGAGCGTGAGCGTGGTATCACCATCGACATTGCCCTGTGGAAGTTCGAGACTCCCAAGTACTATGTCACCGTCATTGGTATGT---TTTCATT-------CCGACTAGTCGA---TG-TCC-CA----ACA----TCAT-CA-TGCTAACATGCGACTC--TACA--GACG [3509 bp]
'14Trichoderma asperelloides CEN1396' GCTGCGTGTTGCCCCCGAGGAGCACCCCGTCCTGCTCACCGAGGCCCCTATCAACCCCAA-GTCCAACCGTGAGAAGATGACCCAGATTGTCTTCGAGACCTTCAACGCTCCCGCTTTCTACGTCTCCATCCAGGCCGTTCTGTCCCTGTACGCCTCCGGTCGTACCACCGGTATCGTTCTTGACTCCGGTGACGGTGTTACCCACGTTGTCCCCATCTACGAGGGTTTCGCTCTTCCTCACGCCATTGCTCGTGTTGACATGGCTGGTCGTGATCTTACCGACTACCTGATGAAGATCCTGGCTGAGCGTGGTTACACTTTCTCCACCACCGCCGAGCGAGAAATCGTTCGTGATATCAAGGAGAAGCTCTGCTACGTCGCTCTCGACTTCGAGCAGGAGATCCAGACTGCTGCCCAGAGCTCCAGCTTGGAGAAGTCCTACGAGCTTCCCGACGGTCAGGTCATCACCATCGGCAACGAGCGATTCCGTGCTCCTGAGGCTCTGTTCCAGCCTTCTGTCCTTGGTCTTGAGAGCGGTGGTATCCACGTCACCACTTTCAACTCCATCATGAAGTGCGATGTCGACGTCCGAAAGGACCTGTACGGCAACATTGTCATGGTAAG--TGAA--T--TGAGCA---------TTC-AACAAAC--AGGCTCTAATAGCAGTGCTAATGATGTATTTCCCAATCTAGTCTGGTGGTACCACCATGTACCCCGGTCTCTCCGACCGTATGCAGAAGGAGACCTTCTCCCTCTTTGTAAG-TCTCT---GG-ATTGTCTTTTGC-GAT--GAAACTGCAG----------GCGATTT-GGGCACTAAC-CCGGT-GG--CTACAGGACAAGGACGGCGATGGTACGTAGT-GGCTAGTGACGCGATACT-CCTCTTT----CCCCTCCTCACCGT-CCCCC-TTATTTTGTGCGGGCTACTACTAGAGCGCCT-GAACCTGCGATAGCGATCGAA-ATTTCC-CCGACTGGC-CA--T-TTTTA-TGACGGA-TAGGA-GGAC-------GCAAAGCTAACAG-CCTTGAC-TTCGCAGGCCAGATCACCACCAAGGAGCTGGGCACTGTCATGCGCTCCCTGGGCCAGAACCCCTCCGAGTCAGAGCTGCAGGACATGATCAACGAGGTTGATGCCGACAACAATGGATCCATCGATTTCCCTGGTATGTCAAT-AGCAGAAACGCAT-GGACGGCTACCGAATACGGACTAATCTAGAGCGGTGAAGAGTTCCTTACCATGTCGTAACAAGGTCTCCGTTGGTGAACCAGCGGAGGGATCATTACCGAGTTTACAACTCCCAAA-CCCAATGTGAACGTTACCAAACTGTTGCCTCGGCGGGG-----TC---ACGCCCCGGGTGCGTCGCAGCCCCGGA--ACCAGGCGCCCGCCGGAGGAACCAA--CC-AAACTC-TTT-CTGT------------AGTCCCCTCGCGGA----------CG-TAT---------------------TTC-TTACAG-CTCT-GAGC--AAAAATTCAAAATGAATCAAAACTTTCAACAACGGAT---------CTCTTGGTTCTGGCATCGATGAAGAACGCAGCGAAATGCGATAAGTAATGTGAATTGCAGAATTCAGTGAATCATCGAATCTTTGAACGCACATTGCGCCCGCCAGTATTCTGGCGGGCATGCCTGTCCGAGCGTCATTTCAACCCTCGAACCCCTCC--GGGGGATCGGCGTTGGGGA--T-CGGGACCC-C--TCA-CA--CGGGTGCCGGCCCCGAAATACAGTGGCGGTCTCGCCGCAGCCTCTCCTGCGCAGTAGTTTGCACAACTCGCACCGGGAGCGCGGCGC-GTCCACGTCCGTAAAACA-CCCAA--CTTTCTGAAATGTTGACCTCGGATCAGGTAGGAATACCC-GCCGTTACACTTTTGCTTCGACACTTTCTCATTTGCGTCGTACCAATACACCCATCGGAAGAGATGGTAAGCTGGCGAAGCCTCGACAGCTTCACAACACACACTGGGGTTTGGTATGCCCGGCCGAGACCCCTGAAGGACAGGCTTGTGGTTTGGTCAAAAACTTGTCTCTGATGTGCTACGTCAGTGTCGGATCTCCTTCCGAGCCTTTGATCGAGTTTATGATCAACAGAGGTATGGAGGTCGTTGAGGAATACGAACCGCTGAGGTATCCCCATGCGACAAAGATCTTTGTGAATGGTGTCTGGGTTGGAATCCACCAAGACCCCAAGCATCTGGTAAACCAAGTTTTGGACACTCGTCGCAAATCCTATCTGCAATACGAAGTCTCTCTGATCAGAGATATTCGTGACCAAGAATTCAAAATCTTCTCTGACGCTGGTCGTGTTATGCGTCCTGTCTTTACTGTACAGCAAGAGGATGACCCGGAAACGGGCATCAACAAGGGCCACCTGGTTTTAACCAAGGATCTTGTCAACAGACTGGCTAAAGAGCAGGCTGAGCCTCCGGAAGACCCAAGCATGAAGCTTGGATGGGAAGGGTTAATTCGGGCTGGCGCGGTGGAATATCTCGATGCCGAGGAAGAAGAAACGGCTATGATTTGCATGACACCGGAGGATCTTGAGCTCTACCGTCTTCAGAAGGCTGGCATTTCCACAGATGAAGACAT-GGGAGACGATCCAAACAAGCGTCTCAAGACCAAGACAAATCCGACAACTCACATGTACACGCATTGCGAGATAAGCTA--ATTTC--ACT-GC--------TTTT----------------------CCCATCAA--TTT-----TTGGCACAATTATATGCCCG---ACAATT---CTGTTC-TC-AGT----TTTGTCT------------------TTCTT------TT-TTCAGCA--TCA--CCCCGCTTTGCCAGCCTA---CCTACCCCTCCTTT---GGCACAGC--AAA---AAA--TTTTC-TCGCTG-CCTTGTTTG-GCTTTTAGTGGGG-TGTCAAT--------TTTGTT-----TGA---------CGGCAACCCCACT-ATCGCC-----AC-TGT---------------------------AC------CTCTTT--CCATC-A-TCCA------------CCACATGCT-TTT-------------GTTCAATCGCATCGT-CTATT-------TTCAA--------TATCTCTTGTTCATTAT----GCTGATCAT-GCTTCAATC-AATAGGAAGCCGCCGAACTCGGCAAGGGTTCCTTCAAGTATGCGTGGGTTCTTGACAAGCTCAAGGCCGAGCGTGAGCGTGGTATCACCATCGACATTGCCCTCTGGAAGTTCGAGACTCCCAAGTACTATGTCACCGTCATTGGTATGT---TTTGGACACTT--------CAGTCGA---CA-TTG-CA----AGA----TCGT-CA-TTCTAACATACTCTCC-CCACA--GACG [3509 bp]
'15Trichoderma asperelloides CEN1397' GCTGCGTGTTGCCCCCGAGGAGCACCCCGTCCTGCTCACCGAGGCCCCTATCAACCCCAA-GTCCAACCGTGAGAAGATGACCCAGATTGTCTTCGAGACCTTCAACGCTCCCGCTTTCTACGTCTCCATCCAGGCCGTTCTGTCCCTGTACGCCTCCGGTCGTACCACCGGTATCGTTCTTGACTCCGGTGACGGTGTTACCCACGTTGTCCCCATCTACGAGGGTTTCGCTCTTCCTCACGCCATTGCTCGTGTTGACATGGCTGGTCGTGATCTTACCGACTACCTGATGAAGATCCTGGCTGAGCGTGGTTACACTTTCTCCACCACCGCCGAGCGAGAAATCGTTCGTGATATCAAGGAGAAGCTCTGCTACGTCGCTCTCGACTTCGAGCAGGAGATCCAGACTGCTGCCCAGAGCTCCAGCTTGGAGAAGTCCTACGAGCTTCCCGACGGTCAGGTCATCACCATCGGCAACGAGCGATTCCGTGCTCCTGAGGCTCTGTTCCAGCCTTCTGTCCTTGGTCTTGAGAGCGGTGGTATCCACGTCACCACTTTCAACTCCATCATGAAGTGCGATGTCGACGTCCGAAAGGACCTGTACGGCAACATTGTCATGGTAAG--TGAA--T--TGAGCA---------TTC-AACAAAC--AGGCTCTAATAGCAGTGCTAATGATGTATTTCCCAATCTAGTCTGGTGGTACCACCATGTACCCCGGTCTCTCCGACCGTATGCAGAAGGAGACCTTCTCCCTCTTTGTAAG-TCTCT---GG-ATTGTCTTTTGC-GAT--GAAACTGCAG----------GCGATTT-GGGCACTAAC-CCGGT-GG--CTACAGGACAAGGACGGCGATGGTACGTAGT-GGCTAGTGACGCGATACT-CCTCTTT----CCCCTCCTCACCGT-CCCCC-TTATTTTGTGCGGGCTACTACTAGAGCGCCT-GAACCTGCGATAGCGATCGAA-ATTTCC-CCGACTGGC-CA--T-TTTTA-TGACGGA-TAGGA-GGAC-------GCAAAGCTAACAG-CCTTGAC-TTCGCAGGCCAGATCACCACCAAGGAGCTGGGCACTGTCATGCGCTCCCTGGGCCAGAACCCCTCCGAGTCAGAGCTGCAGGACATGATCAACGAGGTTGATGCCGACAACAATGGATCCATCGATTTCCCTGGTATGTCAAT-AGCAGAAACGCAT-GGACGGCTACCGAATACGGACTAATCTAGAGCGGTGAAGAGTTCCTTACCATGTCGTAACAAGGTCTCCGTTGGTGAACCAGCGGAGGGATCATTACCGAGTTTACAACTCCCAAA-CCCAATGTGAACGTTACCAAACTGTTGCCTCGGCGGGG-----TC---ACGCCCCGGGTGCGTCGCAGCCCCGGA--ACCAGGCGCCCGCCGGAGGAACCAA--CC-AAACTC-TTT-CTGT------------AGTCCCCTCGCGGA----------CG-TAT---------------------TTC-TTACAG-CTCT-GAGC--AAAAATTCAAAATGAATCAAAACTTTCAACAACGGAT---------CTCTTGGTTCTGGCATCGATGAAGAACGCAGCGAAATGCGATAAGTAATGTGAATTGCAGAATTCAGTGAATCATCGAATCTTTGAACGCACATTGCGCCCGCCAGTATTCTGGCGGGCATGCCTGTCCGAGCGTCATTTCAACCCTCGAACCCCTCC--GGGGGATCGGCGTTGGGGA--T-CGGGACCC-C--TCA-CA--CGGGTGCCGGCCCCGAAATACAGTGGCGGTCTCGCCGCAGCCTCTCCTGCGCAGTAGTTTGCACAACTCGCACCGGGAGCGCGGCGC-GTCCACGTCCGTAAAACA-CCCAA--CTTTCTGAAATGTTGACCTCGGATCAGGTAGGAATACCC-GCCGTTACACTTTTGCTTCGACACTTTCTCATTTGCGTCGTACCAATACACCCATCGGAAGAGATGGTAAGCTGGCGAAGCCTCGACAGCTTCACAACACACACTGGGGTTTGGTATGCCCGGCCGAGACCCCTGAAGGACAGGCTTGTGGTTTGGTCAAAAACTTGTCTCTGATGTGCTACGTCAGTGTCGGATCTCCTTCCGAGCCTTTGATCGAGTTTATGATCAACAGAGGTATGGAGGTCGTTGAGGAATACGAACCGCTGAGGTATCCCCATGCGACAAAGATCTTTGTGAATGGTGTCTGGGTTGGAATCCACCAAGACCCCAAGCATCTGGTAAACCAAGTTTTGGACACTCGTCGCAAATCCTATCTGCAATACGAAGTCTCTCTGATCAGAGATATTCGTGACCAAGAATTCAAAATCTTCTCTGACGCTGGTCGTGTTATGCGTCCTGTCTTTACTGTACAGCAAGAGGATGACCCGGAAACGGGCATCAACAAGGGCCACCTGGTTTTAACCAAGGATCTTGTCAACAGACTGGCTAAAGAGCAGGCTGAGCCTCCGGAAGACCCAAGCATGAAGCTTGGATGGGAAGGGTTAATTCGGGCTGGCGCGGTGGAATATCTCGATGCCGAGGAAGAAGAAACGGCTATGATTTGCATGACACCGGAGGATCTTGAGCTCTACCGTCTTCAGAAGGCTGGCATTTCCACAGATGAAGACAT-GGGAGACGATCCAAACAAGCGTCTCAAGACCAAGACAAATCCGACAACTCACATGTACACGCATTGCGAGATAAGCTA--ATTTC--ACT-GC--------TTTT----------------------CCCATCAA--TTT-----TTGGCACAATTATATGCCCG---ACAATT---CTGTTC-TC-AGT----TTTGTCT------------------TTCTT------TT-TTCAGCA--TCA--CCCCGCTTTGCCAGCCTA---CCTACCCCTCCTTT---GGCACAGC--AAA---AAA--TTTTC-TCGCTG-CCTTGTTTG-GCTTTTAGTGGGG-TGTCAAT--------TTTGTT-----TGA---------CGGCAACCCCACT-ATCGCC-----AC-TGT---------------------------AC------CTCTTT--CCATC-A-TCCA------------CCACATGCT-TTT-------------GTTCAATCGCATCGT-CTATT-------TTCAA--------TATCTCTTGTTCATTAT----GCTGATCAT-GCTTCAATC-AATAGGAAGCCGCCGAACTCGGCAAGGGTTCCTTCAAGTATGCGTGGGTTCTTGACAAGCTCAAGGCCGAGCGTGAGCGTGGTATCACCATCGACATTGCCCTCTGGAAGTTCGAGACTCCCAAGTACTATGTCACCGTCATTGGTATGT---TTTGGACACTT--------CAGTCGA---CA-TTG-CA----AGA----TCGT-CA-TTCTAACATACTCTCC-CCACA--GACG [3509 bp]
'16Trichoderma asperelloides CEN1459' GCTGCGTGTTGCCCCCGAGGAGCACCCCGTCCTGCTCACCGAGGCCCCTATCAACCCCAA-GTCCAACCGTGAGAAGATGACCCAGATTGTCTTCGAGACCTTCAACGCTCCCGCTTTCTACGTCTCCATCCAGGCCGTTCTGTCCCTGTACGCCTCCGGTCGTACCACCGGTATCGTTCTTGACTCCGGTGACGGTGTTACCCACGTTGTCCCCATCTACGAGGGTTTCGCTCTTCCTCACGCCATTGCTCGTGTTGACATGGCTGGTCGTGATCTTACCGACTACCTGATGAAGATCCTGGCTGAGCGTGGTTACACTTTCTCCACCACCGCCGAGCGAGAAATCGTTCGTGATATCAAGGAGAAGCTCTGCTACGTCGCTCTCGACTTCGAGCAGGAGATCCAGACTGCTGCCCAGAGCTCCAGCTTGGAGAAGTCCTACGAGCTTCCCGACGGTCAGGTCATCACCATCGGCAACGAGCGATTCCGTGCTCCTGAGGCTCTGTTCCAGCCTTCTGTCCTTGGTCTTGAGAGCGGTGGTATCCACGTCACCACTTTCAACTCCATCATGAAGTGCGATGTCGACGTCCGAAAGGACCTGTACGGCAACATTGTCATGGTAAG--TGAA--T--TGAGCA---------TTC-AACAAAC--AGGCTCTAATAGCAGTGCTAATGATGTATTTCCCAATCTAGTCTGGTGGTACCACCATGTACCCCGGTCTCTCCGACCGTATGCAGAAGGAGACCTTCTCCCTCTTTGTAAG-TCTCT---GG-ATTGTCTTTTGC-GAT--GAAACTGCAG----------GCGATTT-GGGCACTAAC-CCGGT-GG--CTACAGGACAAGGACGGCGATGGTACGTAGT-GGCTAGTGACGCGATACT-CCTCTTT----CCCCTCCTCACCGT-CCCCC-TTATTTTGTGCGGGCTACTACTAGAGCGCCT-GAACCTGCGATAGCGATCGAA-ATTTCC-CCGACTGGC-CA--T-TTTTA-TGACGGA-TAGGA-GGAC-------GCAAAGCTAACAG-CCTTGAC-TTCGCAGGCCAGATCACCACCAAGGAGCTGGGCACTGTCATGCGCTCCCTGGGCCAGAACCCCTCCGAGTCAGAGCTGCAGGACATGATCAACGAGGTTGATGCCGACAACAATGGATCCATCGATTTCCCTGGTATGTCAAT-AGCAGAAACGCAT-GGACGGCTACCGAATACGGACTAATCTAGAGCGGTGAAGAGTTCCTTACCATGTCGTAACAAGGTCTCCGTTGGTGAACCAGCGGAGGGATCATTACCGAGTTTACAACTCCCAAA-CCCAATGTGAACGTTACCAAACTGTTGCCTCGGCGGGG-----TC---ACGCCCCGGGTGCGTCGCAGCCCCGGA--ACCAGGCGCCCGCCGGAGGAACCAA--CC-AAACTC-TTT-CTGT------------AGTCCCCTCGCGGA----------CG-TAT---------------------TTC-TTACAG-CTCT-GAGC--AAAAATTCAAAATGAATCAAAACTTTCAACAACGGAT---------CTCTTGGTTCTGGCATCGATGAAGAACGCAGCGAAATGCGATAAGTAATGTGAATTGCAGAATTCAGTGAATCATCGAATCTTTGAACGCACATTGCGCCCGCCAGTATTCTGGCGGGCATGCCTGTCCGAGCGTCATTTCAACCCTCGAACCCCTCC--GGGGGATCGGCGTTGGGGA--T-CGGGACCC-C--TCA-CA--CGGGTGCCGGCCCCGAAATACAGTGGCGGTCTCGCCGCAGCCTCTCCTGCGCAGTAGTTTGCACAACTCGCACCGGGAGCGCGGCGC-GTCCACGTCCGTAAAACA-CCCAA--CTTTCTGAAATGTTGACCTCGGATCAGGTAGGAATACCC-GCCGTTACACTTTTGCTTCGACACTTTCTCATTTGCGTCGTACCAATACACCCATCGGAAGAGATGGTAAGCTGGCGAAGCCTCGACAGCTTCACAACACACACTGGGGTTTGGTATGCCCGGCCGAGACCCCTGAAGGACAGGCTTGTGGTTTGGTCAAAAACTTGTCTCTGATGTGCTACGTCAGTGTCGGATCTCCTTCCGAGCCTTTGATCGAGTTTATGATCAACAGAGGTATGGAGGTCGTTGAGGAATACGAACCGCTGAGGTATCCCCATGCGACAAAGATCTTTGTGAATGGTGTCTGGGTTGGAATCCACCAAGACCCCAAGCATCTGGTAAACCAAGTTTTGGACACTCGTCGCAAATCCTATCTGCAATACGAAGTCTCTCTGATCAGAGATATTCGTGACCAAGAATTCAAAATCTTCTCTGACGCTGGTCGTGTTATGCGTCCTGTCTTTACTGTACAGCAAGAGGATGACCCGGAAACGGGCATCAACAAGGGCCACCTGGTTTTAACCAAGGATCTTGTCAACAGACTGGCTAAAGAGCAGGCTGAGCCTCCGGAAGACCCAAGCATGAAGCTTGGATGGGAAGGGTTAATTCGGGCTGGCGCGGTGGAATATCTCGATGCCGAGGAAGAAGAAACGGCTATGATTTGCATGACACCGGAGGATCTTGAGCTCTACCGTCTTCAGAAGGCTGGCATTTCCACAGATGAAGACAT-GGGAGACGATCCAAACAAGCGTCTCAAGACCAAGACAAATCCGACAACTCACATGTACACGCATTGCGAGATAAGCTA--ATTTC--ACT-GC--------TTTT----------------------CCCATCAA--TTT-----TTGGCACAATTATATGCCCG---ACAATT---CTGTTC-TC-AGT----TTTGTCT------------------TTCTT------TT-TTCAGCA--TCA--CCCCGCTTTGCCAGCCTA---CCTACCCCTCCTTT---GGCACAGC--AAA---AAA--TTTTC-TCGCTG-CCTTGTTTG-GCTTTTAGTGGGG-TGTCAAT--------TTTGTT-----TGA---------CGGCAACCCCACT-ATCGCC-----AC-TGT---------------------------AC------CTCTTT--CCATC-A-TCCA------------CCACATGCT-TTT-------------GTTCAATCGCATCGT-CTATT-------TTCAA--------TATCTCTTGTTCATTAT----GCTGATCAT-GCTTCAATC-AATAGGAAGCCGCCGAACTCGGCAAGGGTTCCTTCAAGTATGCGTGGGTTCTTGACAAGCTCAAGGCCGAGCGTGAGCGTGGTATCACCATCGACATTGCCCTCTGGAAGTTCGAGACTCCCAAGTACTATGTCACCGTCATTGGTATGT---TTTGGACACTT--------CAGTCGA---CA-TTG-CA----AGA----TCGT-CA-TTCTAACATACTCTCC-CCACA--GACG [3509 bp]
'17Trichoderma peberdyi CEN1398' GCTGCGTGTTGCCCCCGAGGAGCACCCCGTCCTGCTCACCGAGGCCCCCATCAACCCCAA-GTCCAACCGTGAGAAGATGACCCAGATCGTCTTCGAGACCTTCAACGCCCCCGCCTTCTATGTCTCCATCCAGGCCGTTCTGTCCCTGTACGCTTCCGGTCGTACCACCGGTATCGTGCTCGACTCCGGTGATGGTGTTACCCACGTTGTCCCCATCTACGAGGGTTTCGCTCTTCCTCACGCCATTGCTCGTGTTGACATGGCTGGTCGTGATCTTACCGACTACCTGATGAAGATCCTGGCTGAGCGTGGTTACACCTTCTCCACCACCGCCGAGCGAGAAATTGTTCGTGATATCAAGGAGAAGCTCTGCTACGTCGCCCTCGACTTCGAGCAGGAGATCCAGACTGCTGCCCAGAGCTCCAGCTTGGAGAAGTCCTACGAGCTTCCCGACGGTCAGGTCATCACCATCGGCAACGAGCGATTCCGTGCTCCTGAGGCTCTGTTCCAGCCTTCTGTCCTTGGTCTTGAGAGCGGCGGTATCCACGTCACCACTTTCAACTCCATCATGAAGTGCGATGTCGATGTCCGAAAGGACCTCTACGGCAACATTGTCATGGTATG--TTTT--C--AGTTGATTC-----GCAC-AGCATCA--GTTTATGTATGACGGCGCTAATT--GCATTCTCTACTCTAGTCTGGTGGTACCACCATGTACCCCGGTCTCTCCGACCGTATGCAGAAGGAGACCTTCTCCCTCTTTGTGAG-TCTTT---AA-CTTGTTCTTTGT-GGC--AATTC---GG----------CCGGTTT-GAGTGCTAAC-CCAGC-TG--CTACAGGACAAGGACGGTGATGGTACGTAGC-AGCGAGTGACGCGACACC-ACCCTT-----CCCCCC-------------------CTTTTGCGAACAGGCACCGGAGCACCG-AATGACTTGCTGCCGACCGAT-ATTTTC-CTTGCCAGC-CC--A-TTTCA-TGATATA-TGAGC-AAAG-------AAAAAACTGACAG-GCTTGAC-CCCGCAGGCCAGATCACCACCAAGGAGCTGGGCACCGTGATGCGCTCTCTCGGCCAGAACCCCTCCGAGTCAGAGCTTCAGGACATGATCAACGAGGTTGATGCCGACAACAACGGATCCATCGATTTCCCCGGTATGTCAAA-AGTCCAAGTATTG--GGTCGTTACCACATTCGGGCTAATACGGAGCGGTGTAGAATTCCTGACCATGTCGTAACAAGGTCTCCGTTGGTGAACCAGCGGAGGGATCATTACCGAGTTTACAACTCCCAAA-CCCAATGTGAACGTTACCAAACTGTTGCCTCGGCGGGA----TTC-TCAAGCCCCGGGTGCGTCGCAGCCCCGGA--CCAAGGCGCCCGCCGGAGGACCAAC--C--AAAACT-CTTTTTGT-----------ATACCCCCTCGCGGG----------TTTTTT--------ATAATCTGAG-CCTTC-TCGGCG-CCTC-TCGTAGGCGTTTCGAAAATGAATCAAAACTTTCAACAACGGAT---------CTCTTGGTTCTGGCATCGATGAAGAACGCAGCGAAATGCGATAAGTAATGTGAATTGCAGAATTCAGTGAATCATCGAATCTTTGAACGCACATTGCGCCCGCCAGTATTCTGGCGGGCATGCCTGTCCGAGCGTCATTTCAACCCTCGAACCCCTCC--GGGGGGTCGGCGTTGGGGA--T-CGGCCTCC-C--TC--TGC--GGGGGCCGTCTCCGAAATACAGTGGCGGTCTCGCCGCAGCCTCTCCTGCGCAGTAGTTTGCAC-ACTCGCATCGGGAGCGCGGCGC-GTCCACAGCCGTTAAACA-CCCAAACT-TTCTGAAATGTTGACCTCGGATCAGGTAGGAATACCC-GCCGTTACACGTTTGCCTCGACCCTATCACATTTGCGTCGTACCAATACTCCCATCGGAAGAGATGGTAAGCTGGCGAAGCCTCGTCAGCTTCACAACACGCATTGGGGTTTGGTCTGCCCTGCCGAGACGCCCGAAGGACAGGCTTGTGGTCTAGTCAAAAACTTGTCTTTGATGTGTTATGTCAGTGTCGGTTCTCCCTCTGAACCTCTGATTGAGTTCATGATCAACAGAGGTATGGAAGTTGTTGAAGAGTACGAGCCGCTGCGGTATCCTCATGCTACCAAGATTTTTGTGAACGGTGTCTGGGTTGGAGTTCACCAAGACCCTAAGCACTTGGTGAACCAGGTTCTGGACACTCGTCGCAAGTCCTATCTGCAGTACGAAGTCTCTCTCGTGAGAGAAATTCGAGACCAGGAATTCAAAATCTTTTCCGACGCAGGCCGTGTCATGCGACCTGTCTTTACCGTCCAGCAGGAAGATGACCCGGAAACAGGTATCAACAAGGGCCACCTGGTGTTGACCAAGGAGCTCGTCAATAGATTGGCCAAGGAGCAGGCTGAACCTCCGGAAGACCCGAGCATGAAGATTGGATGGGAGGGATTAATCAGGGCTGGTGCGGTTGAATATCTCGACGCTGAGGAAGAAGAGACATCCATGATTTGCATGACGCCAGAGGATCTCGAGCTGTATCGTCTTCAGAAAGCTGGTATTAATACTGAAGAAGACAT-GGGAGATGATCCGAACAAGCGACTAAAGACAAAAACAAACCCGACAACTCACATGTACACCCATTGCGAGATAAGCTT--TATCA--ACT-GA--------TTT-------TCGCCT----CGGATCCTC-------CTT-----CACATTCAATT--GTGCTCG---ACAATT---CTGAAA-AG-AAT-TATCGTGTCA----ACAA-----------TTTT------T-------CA--CCA--CCCCGCTT----TC------CATTACCCCTCCTTT---GCAGCGAC---GC---AAA--TTTTT-TTGCTG-TC-TTTTTG-G-TTTTAGTGGGG-TTCTC---------------T-----------------GTGT-ACCCCACC-A------GCTCAC-TCT---------------------------TT------TTTTCT--GTTTC-ACTCTC-----ACTA-C-CTAGTTGTCACTCAACGCG-----------CTTTTTGTGTC----------------------------GTCACTTTCAGCGAT----GCTAACCAC-TTTTCCATC-AATAGGAAGCCGCCGAACTCGGCAAGGGTTCCTTCAAGTACGCTTGGGTTCTTGACAAGCTCAAGGCCGAGCGTGAGCGTGGTATCACCATCGACATTGCTCTGTGGAAGTTCGAGACTCCCAAGTACTATGTCACCGTCATTGGTATGT---CTG---------ATTCACCAACTTGA---TG-TAT-CAATT-GCA----AGTC-AG-TGCTAACA-AGAGGT---TACA--GACG [3509 bp]
'18Trichoderma longibrachiatum CEN1399' GCTGCGTGTCGCCCCCGAGGAGCACCCCGTCCTGCTCACCGAGGCTCCCATCAACCCCAA-GTCCAACCGTGAGAAGATGACCCAGATCGTCTTCGAGACATTCAACGCTCCCGCCTTCTATGTCTCCATCCAGGCCGTTCTGTCCCTGTACGCTTCCGGTCGTACCACCGGTATCGTGCTCGACTCCGGTGACGGTGTCACCCACGTTGTCCCCATCTACGAGGGTTTCGCTCTTCCTCACGCCATTGCTCGTGTTGACATGGCTGGTCGTGATCTTACCGACTACCTGATGAAGATCCTGGCTGAGCGTGGCTACACCTTCTCCACCACCGCCGAGCGAGAAATCGTCCGTGACATCAAGGAGAAGCTCTGCTACGTCGCCCTCGACTTCGAGCAGGAGATCCAGACCGCCGCCCAGAGCTCCAGCTTGGAGAAGTCCTACGAGCTTCCCGACGGCCAGGTCATCACCATTGGCAACGAGCGATTCCGTGCTCCTGAGGCTCTGTTCCAGCCTTCTGTCCTCGGTCTCGAGAGCGGTGGTATTCACGTCACCACTTTCAACTCCATCATGAAGTGCGACGTCGACGTCCGAAAGGACCTCTACGGCAACATTGTCATGGTATG--TTCC--T--TTTGTCT-------ACAA-CACCGTT--TGTTCCGAACCGTGATGCTAATT--GCATTCTCCCATCTAGTCTGGTGGTACCACCATGTACCCCGGTCTCTCCGACCGTATGCAGAAGGAGACCTTCTCCCTCTTTGTGAG-TCTTT---GC-ATACTCTGCTGC-GGCAAAACCTGGTAGGGAAG---GCGTTTTCA-GGGTGCTAAC-CGAGC-TG--CTACAGGACAAGGACGGTGATGGTACGTGAC-GGCGAGTGACGCGACAAC-ACACCTA----TTTCTC-------------------TCTCTACGAGCCC--------GCACCG-AAGCATTCATTGCCGATCGAT-AGCCCT-CTCGCACGC-TC--G-AATTATTGATAAA-TGGAC---AC-------GATAAACTGACAG-GCTTGAC-CCCGTAGGCCAGATCACCACCAAGGAGCTGGGCACCGTCATGCGCTCTCTCGGCCAGAACCCTTCCGAGTCGGAGCTGCAGGACATGATCAACGAGGTTGACGCCGACAACAACGGTTCCATCGACTTCCCTGGTACGTGACT-TGTCGCAAGATTT--GGTGGCCAAGGTATATGGGCTAACATGGAGCGGTGAAGAATTTCTCACCATGTCGTAACAAGGTCTCCGTTGGTGAACCAGCGGAGGGATCATTACCGAGTTTACAACTCCCAAACCCCAATGTGAACGTTACCAATCTGTTGCCTCGGCGGGA-----TTCTCTTGCCCCGGGCGCGTCGCAGCCCCGGATCCCATGGCGCCCGCCGGAGGACCAAC--TCCAAACTCTTTTTTTCTCTCCGTCGC--GGCTCCCGTCGCGGC----------TCTGTTTTA--TTTTTGCTCTGAGCCTTTC-TCGGCG-ACCC-TAGCGGGCGTCTCGAAAATGAATCAAAACTTTCAACAACGGAT---------CTCTTGGTTCTGGCATCGATGAAGAACGCAGCGAAATGCGATAAGTAATGTGAATTGCAGAATTCAGTGAATCATCGAATCTTTGAACGCACATTGCGCCCGCCAGTATTCTGGCGGGCATGCCTGTCCGAGCGTCATTTCAACCCTCGAACCCCTCC--GGGGGGTCGGCGTTGGGGA--T-CGGCCCCT-C--ACC--------GGGCCGCCCCCGAAATACAGTGGCGGTCTCGCCGCAGCCTCTCCTGCGCAGTAGTTTGCAC-ACTCGCACCGGGAGCGCGGCGC-GGCCACAGCCGTAAAACACCCCAAA-C-TTCTGAAATGTTGACCTCGGATCAGGTAGGAATACCC-GCCGATACACGTTCGCCTCGACCCTCTCGCATTTGCGCCGCACCAACACGCCCATCGGAAGAGACGGCAAGCTGGCGAAGCCTCGACAGCTGCACAACACCCATTGGGGTCTGGTCTGCCCGGCCGAGACGCCCGAAGGACAGGCCTGTGGTCTTGTCAAGAACCTGTCTCTGATGTGTTATGTCAGTGTCGGCTCTCCCTCAGAGCCGTTGATCGAGTTTATGATCAATAGGGGCATGGAAGTGGTCGAGGAATACGAGCCGCTGCGTTATCCTCACGCTACCAAGATCTTTGTCAACGGTGTCTGGGTGGGCATTCACCAAGATCCCAAACATCTGGTGCAGCAGGTCGTGGACACTCGTCGTAAGTCGTACCTGCAGTACGAGGTCTCTCTGGTCAGAGAAATTCGAGACCAGGAGTTCAAGATCTTCTCCGACGCAGGCCGCGTCATGCGACCCGTCTTTACCGTCCAGCAAGATGACGAGTCGGACACTGGCATTCCCAAGGGCCACTTGGTCCTGACCAAAGACCTCGTTAATAAATTGGCCCAGGAGCAGGCCGAGCCTCCAGAAGACCCAAGCATGAAGATTGGTTGGGAGGGACTCATCAGGGCTGGTGCAGTTGAATATCTCGACGCCGAGGAAGAGGAGACGGCCATGATTTGCATGACTCCCGAGGATCTCGAGCTGTATCGTGCGCAAAAGGCAGGTATTGCCACCGAAGAGGACGT-TGGCGACGATCCGAACAAGCGACTCAAGACGAGGACAAACCCAACAACGCACATGTACACGCACTGCGA--TAAGCTTGAGATCC--CTT-CA--------ATTT------TCGGA------------C--------GAT-----TTCCTTTGCCT--CTGCCCA---ACATCT---GTCGAC-CA-GGTGGTCTGCGTCG----ATGGAC-------TTTTTT------T-------CA--CCA--CCCCGCTT----TC------TCCTACCCCTCCTTT---G-GGCGAC---GC---AAA-TTTTTT-TTGTTG-CG-TTTCGG-G-TTTTAGTGGGG-ATGCACC------------TC-----------------CAGCAAACC-----ACTATGCTCT-GC-CGC---------------------------CC-------TCT----------GCTCTC------------GTCTGCAACACCT------------TTGGCGCTTGCGTCAT-CAACC------TTCCAA---------CAGTCTGCGCAGCAAT----GCTAATCAT-TTTCCCCTC-AACAGGAAGCCGCCGAACTCGGCAAGGGTTCCTTCAAGTACGCGTGGGTTCTTGACAAGCTCAAGGCCGAGCGTGAGCGTGGTATCACCATCGACATTGCCCTCTGGAAGTTCGAGACTCCCAAGTACTATGTCACCGTCATTGGTATGT---TTG---------ATCCCGTGCACTCAT--TG-CAT-CATCG-CCA--CAACAACCA-TACTAATG--CCCTCT--GACA--GACG [3509 bp]
'19Trichoderma longibrachiatum CEN1400' GCTGCGTGTCGCCCCCGAGGAGCACCCCGTCCTGCTCACCGAGGCTCCCATCAACCCCAA-GTCCAACCGTGAGAAGATGACCCAGATCGTCTTCGAGACATTCAACGCTCCCGCCTTCTATGTCTCCATCCAGGCCGTTCTGTCCCTGTACGCTTCCGGTCGTACCACCGGTATCGTGCTCGACTCCGGTGACGGTGTCACCCACGTTGTCCCCATCTACGAGGGTTTCGCTCTTCCTCACGCCATTGCTCGTGTTGACATGGCTGGTCGTGATCTTACCGACTACCTGATGAAGATCCTGGCTGAGCGTGGCTACACCTTCTCCACCACCGCCGAGCGAGAAATCGTCCGTGACATCAAGGAGAAGCTCTGCTACGTCGCCCTCGACTTCGAGCAGGAGATCCAGACCGCCGCCCAGAGCTCCAGCTTGGAGAAGTCCTACGAGCTTCCCGACGGCCAGGTCATCACCATTGGCAACGAGCGATTCCGTGCTCCTGAGGCTCTGTTCCAGCCTTCTGTCCTCGGTCTCGAGAGCGGTGGTATTCACGTCACCACTTTCAACTCCATCATGAAGTGCGACGTCGACGTCCGAAAGGACCTCTACGGCAACATTGTCATGGTATG--TTCC--T--TTTGTCT-------ACAA-CACCGTT--TGTTCCGAACCGTGATGCTAATT--GCATTCTCCCATCTAGTCTGGTGGTACCACCATGTACCCCGGTCTCTCCGACCGTATGCAGAAGGAGACCTTCTCCCTCTTTGTGAG-TCTTT---GC-ATACTCTGCTGC-GGCAAAACCTGGTAGGGAAG---GCGTTTTCA-GGGTGCTAAC-CGAGC-TG--CTACAGGACAAGGACGGTGATGGTACGTGAC-GGCGAGTGACGCGACAAC-ACACCTA----TTTCTC-------------------TCTCTACGAGCCC--------GCACCG-AAGCATTCATTGCCGATCGAT-AGCCCT-CTCGCACGC-TC--G-AATTATTGATAAA-TGGAC---AC-------GATAAACTGACAG-GCTTGAC-CCCGTAGGCCAGATCACCACCAAGGAGCTGGGCACCGTCATGCGCTCTCTCGGCCAGAACCCTTCCGAGTCGGAGCTGCAGGACATGATCAACGAGGTTGACGCCGACAACAACGGTTCCATCGACTTCCCTGGTACGTGACT-TGTCGCAAGATTT--GGTGGCCAAGGTATATGGGCTAACATGGAGCGGTGAAGAATTTCTCACCATGTCGTAACAAGGTCTCCGTTGGTGAACCAGCGGAGGGATCATTACCGAGTTTACAACTCCCAAACCCCAATGTGAACGTTACCAATCTGTTGCCTCGGCGGGA-----TTCTCTTGCCCCGGGCGCGTCGCAGCCCCGGATCCCATGGCGCCCGCCGGAGGACCAAC--TCCAAACTCTTTTTTTCTCTCCGTCGC--GGCTCCCGTCGCGGC----------TCTGTTTTA--TTTTTGCTCTGAGCCTTTC-TCGGCG-ACCC-TAGCGGGCGTCTCGAAAATGAATCAAAACTTTCAACAACGGAT---------CTCTTGGTTCTGGCATCGATGAAGAACGCAGCGAAATGCGATAAGTAATGTGAATTGCAGAATTCAGTGAATCATCGAATCTTTGAACGCACATTGCGCCCGCCAGTATTCTGGCGGGCATGCCTGTCCGAGCGTCATTTCAACCCTCGAACCCCTCC--GGGGGGTCGGCGTTGGGGA--T-CGGCCCCT-C--ACC--------GGGCCGCCCCCGAAATACAGTGGCGGTCTCGCCGCAGCCTCTCCTGCGCAGTAGTTTGCAC-ACTCGCACCGGGAGCGCGGCGC-GGCCACAGCCGTAAAACACCCCAAA-C-TTCTGAAATGTTGACCTCGGATCAGGTAGGAATACCC-GCCGATACACGTTCGCCTCGACCCTCTCGCATTTGCGCCGCACCAACACGCCCATCGGAAGAGACGGCAAGCTGGCGAAGCCTCGACAGCTGCACAACACCCATTGGGGTCTGGTCTGCCCGGCCGAGACGCCCGAAGGACAGGCCTGTGGTCTTGTCAAGAACCTGTCTCTGATGTGTTATGTCAGTGTCGGCTCTCCCTCAGAGCCGTTGATCGAGTTTATGATCAATAGGGGCATGGAAGTGGTCGAGGAATACGAGCCGCTGCGTTATCCTCACGCTACCAAGATCTTTGTCAACGGTGTCTGGGTGGGCATTCACCAAGATCCCAAACATCTGGTGCAGCAGGTCGTGGACACTCGTCGTAAGTCGTACCTGCAGTACGAGGTCTCTCTGGTCAGAGAAATTCGAGACCAGGAGTTCAAGATCTTCTCCGACGCAGGCCGCGTCATGCGACCCGTCTTTACCGTCCAGCAAGATGACGAGTCGGACACTGGCATTCCCAAGGGCCACTTGGTCCTGACCAAAGACCTCGTTAATAAATTGGCCCAGGAGCAGGCCGAGCCTCCAGAAGACCCAAGCATGAAGATTGGTTGGGAGGGACTCATCAGGGCTGGTGCAGTTGAATATCTCGACGCCGAGGAAGAGGAGACGGCCATGATTTGCATGACTCCCGAGGATCTCGAGCTGTATCGTGCGCAAAAGGCAGGTATTGCCACCGAAGAGGACGT-TGGCGACGATCCGAACAAGCGACTCAAGACGAGGACAAACCCAACAACGCACATGTACACGCACTGCGA--TAAGCTTGAGATCC--CTT-CA--------ATTT------TCGGA------------C--------GAT-----TTCCTTTGCCT--CTGCCCA---ACATCT---GTCGAC-CA-GGTGGTCTGCGTCG----ATGGAC-------TTTTTT------T-------CA--CCA--CCCCGCTT----TC------TCCTACCCCTCCTTT---G-GGCGAC---GC---AAA-TTTTTT-TTGTTG-CG-TTTCGG-G-TTTTAGTGGGG-ATGCACC------------TC-----------------CAGCAAACC-----ACTATGCTCT-GC-CGC---------------------------CC-------TCT----------GCTCTC------------GTCTGCAACACCT------------TTGGCGCTTGCGTCAT-CAACC------TTCCAA---------CAGTCTGCGCAGCAAT----GCTAATCAT-TTTCCCCTC-AACAGGAAGCCGCCGAACTCGGCAAGGGTTCCTTCAAGTACGCGTGGGTTCTTGACAAGCTCAAGGCCGAGCGTGAGCGTGGTATCACCATCGACATTGCCCTCTGGAAGTTCGAGACTCCCAAGTACTATGTCACCGTCATTGGTATGT---TTG---------ATCCCGTGCACTCAT--TG-CAT-CATCG-CCA--CAACAA-CA-TACTAATG--CCCTCT--GACA--GACG [3509 bp]
'20Trichoderma longibrachiatum CEN1460' GCTGCGTGTCGCCCCCGAGGAGCACCCCGTCCTGCTCACCGAGGCTCCCATCAACCCCAA-GTCCAACCGTGAGAAGATGACCCAGATCGTCTTCGAGACATTCAACGCTCCCGCCTTCTATGTCTCCATCCAGGCCGTTCTGTCCCTGTACGCTTCCGGTCGTACCACCGGTATCGTGCTCGACTCCGGTGACGGTGTCACCCACGTTGTCCCCATCTACGAGGGTTTCGCTCTTCCTCACGCCATTGCTCGTGTTGACATGGCTGGTCGTGATCTTACCGACTACCTGATGAAGATCCTGGCTGAGCGTGGCTACACCTTCTCCACCACCGCCGAGCGAGAAATCGTCCGTGACATCAAGGAGAAGCTCTGCTACGTCGCCCTCGACTTCGAGCAGGAGATCCAGACCGCCGCCCAGAGCTCCAGCTTGGAGAAGTCCTACGAGCTTCCCGACGGCCAGGTCATCACCATTGGCAACGAGCGATTCCGTGCTCCTGAGGCTCTGTTCCAGCCTTCTGTCCTCGGTCTCGAGAGCGGTGGTATTCACGTCACCACTTTCAACTCCATCATGAAGTGCGACGTCGACGTCCGAAAGGACCTCTACGGCAACATTGTCATGGTATG--TTCC--T--TTTGTCT-------ACAA-CACCGTT--TGTTCCGAACCGTGATGCTAATT--GCATTCTCCCATCTAGTCTGGTGGTACCACCATGTACCCCGGTCTCTCCGACCGTATGCAGAAGGAGACCTTCTCCCTCTTTGTGAG-TCTTT---GC-ATACTCTGCTGC-GGCAAAACCTGGTAGGGAAG---GCGTTTTCA-GGGTGCTAAC-CGAGC-TG--CTACAGGACAAGGACGGTGATGGTACGTGAC-GGCGAGTGACGCGACAAC-ACACCTA----TTTCTC-------------------TCTCTACGAGCCC--------GCACCG-AAGCATTCATTGCCGATCGAT-AGCCCT-CTCGCACGC-TC--G-AATTATTGATAAA-TGGAC---AC-------GATAAACTGACAG-GCTTGAC-CCCGTAGGCCAGATCACCACCAAGGAGCTGGGCACCGTCATGCGCTCTCTCGGCCAGAACCCTTCCGAGTCGGAGCTGCAGGACATGATCAACGAGGTTGACGCCGACAACAACGGTTCCATCGACTTCCCTGGTACGTGACT-TGTCGCAAGATTT--GGTGGCCAAGGTATATGGGCTAACATGGAGCGGTGAAGAATTTCTCACCATGTCGTAACAAGGTCTCCGTTGGTGAACCAGCGGAGGGATCATTACCGAGTTTACAACTCCCAAACCCCAATGTGAACGTTACCAATCTGTTGCCTCGGCGGGA-----TTCTCTTGCCCCGGGCGCGTCGCAGCCCCGGATCCCATGGCGCCCGCCGGAGGACCAAC--TCCAAACTCTTTTTTTCTCTCCGTCGC--GGCTCCCGTCGCGGC----------TCTGTTTTA--TTTTTGCTCTGAGCCTTTC-TCGGCG-ACCC-TAGCGGGCGTCTCGAAAATGAATCAAAACTTTCAACAACGGAT---------CTCTTGGTTCTGGCATCGATGAAGAACGCAGCGAAATGCGATAAGTAATGTGAATTGCAGAATTCAGTGAATCATCGAATCTTTGAACGCACATTGCGCCCGCCAGTATTCTGGCGGGCATGCCTGTCCGAGCGTCATTTCAACCCTCGAACCCCTCC--GGGGGGTCGGCGTTGGGGA--T-CGGCCCCT-C--ACC--------GGGCCGCCCCCGAAATACAGTGGCGGTCTCGCCGCAGCCTCTCCTGCGCAGTAGTTTGCAC-ACTCGCACCGGGAGCGCGGCGC-GGCCACAGCCGTAAAACACCCCAAA-C-TTCTGAAATGTTGACCTCGGATCAGGTAGGAATACCC-GCCGATACACGTTCGCCTCGACCCTCTCGCATTTGCGCCGCACCAACACGCCCATCGGAAGAGACGGCAAGCTGGCGAAGCCTCGACAGCTGCACAACACCCATTGGGGTCTGGTCTGCCCGGCCGAGACGCCCGAAGGACAGGCCTGTGGTCTTGTCAAGAACCTGTCTCTGATGTGTTATGTCAGTGTCGGCTCTCCCTCAGAGCCGTTGATCGAGTTTATGATCAATAGGGGCATGGAAGTGGTCGAGGAATACGAGCCGCTGCGTTATCCTCACGCTACCAAGATCTTTGTCAACGGTGTCTGGGTGGGCATTCACCAAGATCCCAAACATCTGGTGCAGCAGGTCGTGGACACTCGTCGTAAGTCGTACCTGCAGTACGAGGTCTCTCTGGTCAGAGAAATTCGAGACCAGGAGTTCAAGATCTTCTCCGACGCAGGCCGCGTCATGCGACCCGTCTTTACCGTCCAGCAAGATGACGAGTCGGACACTGGCATTCCCAAGGGCCACTTGGTCCTGACCAAAGACCTCGTTAATAAATTGGCCCAGGAGCAGGCCGAGCCTCCAGAAGACCCAAGCATGAAGATTGGTTGGGAGGGACTCATCAGGGCTGGTGCAGTTGAATATCTCGACGCCGAGGAAGAGGAGACGGCCATGATTTGCATGACTCCCGAGGATCTCGAGCTGTATCGTGCGCAAAAGGCAGGTATTGCCACCGAAGAGGACGT-TGGCGACGATCCGAACAAGCGACTCAAGACGAGGACAAACCCAACAACGCACATGTACACGCACTGCGA--TAAGCTTGAGATCC--CTT-CA--------ATTT------TCGGA------------C--------GAT-----TTCCTTTGCCT--CTGCCCA---ACATCT---GTCGAC-CA-GGTGGTCTGCGTCG----ATGGAC-------TTTTTT------T-------CA--CCA--CCCCGCTT----TC------TCCTACCCCTCCTTT---G-GGCGAC---GC---AAA-TTTTTT-TTGTTG-CG-TTTCGG-G-TTTTAGTGGGG-ATGCACC------------TC-----------------CAGCAAACC-----ACTATGCTCT-GC-CGC---------------------------CC-------TCT----------GCTCTC------------GTCTGCAACACCT------------TTGGCGCTTGCGTCAT-CAACC------TTCCAA---------CAGTCTGCGCAGCAAT----GCTAATCAT-TTTCCCCTC-AACAGGAAGCCGCCGAACTCGGCAAGGGTTCCTTCAAGTACGCGTGGGTTCTTGACAAGCTCAAGGCCGAGCGTGAGCGTGGTATCACCATCGACATTGCCCTCTGGAAGTTCGAGACTCCCAAGTACTATGTCACCGTCATTGGTATGT---TTG---------ATCCCGTGCACTCAT--TG-CAT-CATCG-CCA--CAACAA-CA-TACTAATG--CCCTCT--GACA--GACG [3509 bp]
'21Trichoderma longibrachiatum CEN1401' GCTGCGTGTCGCCCCCGAGGAGCACCCCGTCCTGCTCACCGAGGCTCCCATCAACCCCAA-GTCCAACCGTGAGAAGATGACCCAGATCGTCTTCGAGACATTCAACGCTCCCGCCTTCTATGTCTCCATCCAGGCCGTTCTGTCCCTGTACGCTTCCGGTCGTACCACCGGTATCGTGCTCGACTCCGGTGACGGTGTCACCCACGTTGTCCCCATCTACGAGGGTTTCGCTCTTCCTCACGCCATTGCTCGTGTTGACATGGCTGGTCGTGATCTTACCGACTACCTGATGAAGATCCTGGCTGAGCGTGGCTACACCTTCTCCACCACCGCCGAGCGAGAAATCGTCCGTGACATCAAGGAGAAGCTCTGCTACGTCGCCCTCGACTTCGAGCAGGAGATCCAGACCGCCGCCCAGAGCTCCAGCTTGGAGAAGTCCTACGAGCTTCCCGACGGCCAGGTCATCACCATTGGCAACGAGCGATTCCGTGCTCCTGAGGCTCTGTTCCAGCCTTCTGTCCTCGGTCTCGAGAGCGGTGGTATTCACGTCACCACTTTCAACTCCATCATGAAGTGCGACGTCGACGTCCGAAAGGACCTCTACGGCAACATTGTCATGGTATG--TTCC--T--TTTGTCT-------ACAA-CACCGTT--TGTTCCGAACCGTGATGCTAATT--GCATTCTCCCATCTAGTCTGGTGGTACCACCATGTACCCCGGTCTCTCCGACCGTATGCAGAAGGAGACCTTCTCCCTCTTTGTGAG-TCTTT---GC-ATACTCTGCTGC-GGCAAAACCTGGTAGGGAAG---GCGTTTTCA-GGGTGCTAAC-CGAGC-TG--CTACAGGACAAGGACGGTGATGGTACGTGAC-GGCGAGTGACGCGACAAC-ACACCTA----TTTCTC-------------------TCTCTACGAGCCC--------GCACCG-AAGCATTCATTGCCGATCGAT-AGCCCT-CTCGCACGC-TC--G-AATTATTGATAAA-TGGAC---AC-------GATAAACTGACAG-GCTTGAC-CCCGTAGGCCAGATCACCACCAAGGAGCTGGGCACCGTCATGCGCTCTCTCGGCCAGAACCCTTCCGAGTCGGAGCTGCAGGACATGATCAACGAGGTTGACGCCGACAACAACGGTTCCATCGACTTCCCTGGTACGTGACT-TGTCGCAAGATTT--GGTGGCCAAGGTATATGGGCTAACATGGAGCGGTGAAGAATTTCTCACCATGTCGTAACAAGGTCTCCGTTGGTGAACCAGCGGAGGGATCATTACCGAGTTTACAACTCCCAAACCCCAATGTGAACGTTACCAATCTGTTGCCTCGGCGGGA-----TTCTCTTGCCCCGGGCGCGTCGCAGCCCCGGATCCCATGGCGCCCGCCGGAGGACCAAC--TCCAAACTCTTTTTTTCTCTCCGTCGC--GGCTCCCGTCGCGGC----------TCTGTTTTA--TTTTTGCTCTGAGCCTTTC-TCGGCG-ACCC-TAGCGGGCGTCTCGAAAATGAATCAAAACTTTCAACAACGGAT---------CTCTTGGTTCTGGCATCGATGAAGAACGCAGCGAAATGCGATAAGTAATGTGAATTGCAGAATTCAGTGAATCATCGAATCTTTGAACGCACATTGCGCCCGCCAGTATTCTGGCGGGCATGCCTGTCCGAGCGTCATTTCAACCCTCGAACCCCTCC--GGGGGGTCGGCGTTGGGGA--T-CGGCCCCT-C--ACC--------GGGCCGCCCCCGAAATACAGTGGCGGTCTCGCCGCAGCCTCTCCTGCGCAGTAGTTTGCAC-ACTCGCACCGGGAGCGCGGCGC-GGCCACAGCCGTAAAACACCCCAAA-C-TTCTGAAATGTTGACCTCGGATCAGGTAGGAATACCC-GCCGATACACGTTCGCCTCGACCCTCTCGCATTTGCGCCGCACCAACACGCCCATCGGAAGAGACGGCAAGCTGGCGAAGCCTCGACAGCTGCACAACACCCATTGGGGTCTGGTCTGCCCGGCCGAGACGCCCGAAGGACAGGCCTGTGGTCTTGTCAAGAACCTGTCTCTGATGTGTTATGTCAGTGTCGGCTCTCCCTCAGAGCCGTTGATCGAGTTTATGATCAATAGGGGCATGGAAGTGGTCGAGGAATACGAGCCGCTGCGTTATCCTCACGCTACCAAGATCTTTGTCAACGGTGTCTGGGTGGGCATTCACCAAGATCCCAAACATCTGGTGCAGCAGGTCGTGGACACTCGTCGTAAGTCGTACCTGCAGTACGAGGTCTCTCTGGTCAGAGAAATTCGAGACCAGGAGTTCAAGATCTTCTCCGACGCAGGCCGCGTCATGCGACCCGTCTTTACCGTCCAGCAAGATGACGAGTCGGACACTGGCATTCCCAAGGGCCACTTGGTCCTGACCAAAGACCTCGTTAATAAATTGGCCCAGGAGCAGGCCGAGCCTCCAGAAGACCCAAGCATGAAGATTGGTTGGGAGGGACTCATCAGGGCTGGTGCAGTTGAATATCTCGACGCCGAGGAAGAGGAGACGGCCATGATTTGCATGACTCCCGAGGATCTCGAGCTGTATCGTGCGCAAAAGGCAGGTATTGCCACCGAAGAGGACGT-TGGCGACGATCCGAACAAGCGACTCAAGACGAGGACAAACCCAACAACGCACATGTACACGCACTGCGA--TAAGCTTGAGATCC--CTT-CA--------ATTT------TCGGA------------C--------GAT-----TTCCTTTGCCT--CTGCCCA---ACATCT---GTCGAC-CA-GGTGGTCTGCGTCG----ATGGAC-------TTTTTT------T-------CA--CCA--CCCCGCTT----TC------TCCTACCCCTCCTTT---G-GGCGAC---GC---AAA-TTTTTT-TTGTTG-CG-TTTCGG-G-TTTTAGTGGGG-ATGCACC------------TC-----------------CAGCAAACC-----ACTATGCTCT-GC-CGC---------------------------CC-------TCT----------GCTCTC------------GTCTGCAACACCT------------TTGGCGCTTGCGTCAT-CAACC------TTCCAA---------CAGTCTGCGCAGCAAT----GCTAATCAT-TTTCCCCTC-AACAGGAAGCCGCCGAACTCGGCAAGGGTTCCTTCAAGTACGCGTGGGTTCTTGACAAGCTCAAGGCCGAGCGTGAGCGTGGTATCACCATCGACATTGCCCTCTGGAAGTTCGAGACTCCCAAGTACTATGTCACCGTCATTGGTATGT---TTG---------ATCCCGTGCACTCAT--TG-CAT-CATCG-CCA--CAACAA-CA-TACTAATG--CCCTCT--GACA--GACG [3509 bp]
'22Trichoderma longibrachiatum CEN1402' GCTGCGTGTCGCCCCCGAGGAGCACCCCGTCCTGCTCACCGAGGCTCCCATCAACCCCAA-GTCCAACCGTGAGAAGATGACCCAGATCGTCTTCGAGACATTCAACGCTCCCGCCTTCTATGTCTCCATCCAGGCCGTTCTGTCCCTGTACGCTTCCGGTCGTACCACCGGTATCGTGCTCGACTCCGGTGACGGTGTCACCCACGTTGTCCCCATCTACGAGGGTTTCGCTCTTCCTCACGCCATTGCTCGTGTTGACATGGCTGGTCGTGATCTTACCGACTACCTGATGAAGATCCTGGCTGAGCGTGGCTACACCTTCTCCACCACCGCCGAGCGAGAAATCGTCCGTGACATCAAGGAGAAGCTCTGCTACGTCGCCCTCGACTTCGAGCAGGAGATCCAGACCGCCGCCCAGAGCTCCAGCTTGGAGAAGTCCTACGAGCTTCCCGACGGCCAGGTCATCACCATTGGCAACGAGCGATTCCGTGCTCCTGAGGCTCTGTTCCAGCCTTCTGTCCTCGGTCTCGAGAGCGGTGGTATTCACGTCACCACTTTCAACTCCATCATGAAGTGCGACGTCGACGTCCGAAAGGACCTCTACGGCAACATTGTCATGGTATG--TTCC--T--TTTGTCT-------ACAA-CACCGTT--TGTTCCGAACCGTGATGCTAATT--GCATTCTCCCATCTAGTCTGGTGGTACCACCATGTACCCCGGTCTCTCCGACCGTATGCAGAAGGAGACCTTCTCCCTCTTTGTGAG-TCTTT---GC-ATACTCTGCTGC-GGCAAAACCTGGTAGGGAAG---GCGTTTTCA-GGGTGCTAAC-CGAGC-TG--CTACAGGACAAGGACGGTGATGGTACGTGAC-GGCGAGTGACGCGACAAC-ACACCTA----TTTCTC-------------------TCTCTACGAGCCC--------GCACCG-AAGCATTCATTGCCGATCGAT-AGCCCT-CTCGCACGC-TC--G-AATTATTGATAAA-TGGAC---AC-------GATAAACTGACAG-GCTTGAC-CCCGTAGGCCAGATCACCACCAAGGAGCTGGGCACCGTCATGCGCTCTCTCGGCCAGAACCCTTCCGAGTCGGAGCTGCAGGACATGATCAACGAGGTTGACGCCGACAACAACGGTTCCATCGACTTCCCTGGTACGTGACT-TGTCGCAAGATTT--GGTGGCCAAGGTATATGGGCTAACATGGAGCGGTGAAGAATTTCTCACCATGTCGTAACAAGGTCTCCGTTGGTGAACCAGCGGAGGGATCATTACCGAGTTTACAACTCCCAAACCCCAATGTGAACGTTACCAATCTGTTGCCTCGGCGGGA-----TTCTCTTGCCCCGGGCGCGTCGCAGCCCCGGATCCCATGGCGCCCGCCGGAGGACCAAC--TCCAAACTCTTTTTTTCTCTCCGTCGC--GGCTCCCGTCGCGGC----------TCTGTTTTA--TTTTTGCTCTGAGCCTTTC-TCGGCG-ACCC-TAGCGGGCGTCTCGAAAATGAATCAAAACTTTCAACAACGGAT---------CTCTTGGTTCTGGCATCGATGAAGAACGCAGCGAAATGCGATAAGTAATGTGAATTGCAGAATTCAGTGAATCATCGAATCTTTGAACGCACATTGCGCCCGCCAGTATTCTGGCGGGCATGCCTGTCCGAGCGTCATTTCAACCCTCGAACCCCTCC--GGGGGGTCGGCGTTGGGGA--T-CGGCCCCT-C--ACC--------GGGCCGCCCCCGAAATACAGTGGCGGTCTCGCCGCAGCCTCTCCTGCGCAGTAGTTTGCAC-ACTCGCACCGGGAGCGCGGCGC-GGCCACAGCCGTAAAACACCCCAAA-C-TTCTGAAATGTTGACCTCGGATCAGGTAGGAATACCC-GCCGATACACGTTCGCCTCGACCCTCTCGCATTTGCGCCGCACCAACACGCCCATCGGAAGAGACGGCAAGCTGGCGAAGCCTCGACAGCTGCACAACACCCATTGGGGTCTGGTCTGCCCGGCCGAGACGCCCGAAGGACAGGCCTGTGGTCTTGTCAAGAACCTGTCTCTGATGTGTTATGTCAGTGTCGGCTCTCCCTCAGAGCCGTTGATCGAGTTTATGATCAATAGGGGCATGGAAGTGGTCGAGGAATACGAGCCGCTGCGTTATCCTCACGCTACCAAGATCTTTGTCAACGGTGTCTGGGTGGGCATTCACCAAGATCCCAAACATCTGGTGCAGCAGGTCGTGGACACTCGTCGTAAGTCGTACCTGCAGTACGAGGTCTCTCTGGTCAGAGAAATTCGAGACCAGGAGTTCAAGATCTTCTCCGACGCAGGCCGCGTCATGCGACCCGTCTTTACCGTCCAGCAAGATGACGAGTCGGACACTGGCATTCCCAAGGGCCACTTGGTCCTGACCAAAGACCTCGTTAATAAATTGGCCCAGGAGCAGGCCGAGCCTCCAGAAGACCCAAGCATGAAGATTGGTTGGGAGGGACTCATCAGGGCTGGTGCAGTTGAATATCTCGACGCCGAGGAAGAGGAGACGGCCATGATTTGCATGACTCCCGAGGATCTCGAGCTGTATCGTGCGCAAAAGGCAGGTATTGCCACCGAAGAGGACGT-TGGCGACGATCCGAACAAGCGACTCAAGACGAGGACAAACCCAACAACGCACATGTACACGCACTGCGA--TAAGCTTGAGATCC--CTT-CA--------ATTT------TCGGA------------C--------GAT-----TTCCTTTGCCT--CTGCCCA---ACATCT---GTCGAC-CA-GGTGGTCTGCGTCG----ATGGAC-------TTTTTT------T-------CA--CCA--CCCCGCTT----TC------TCCTACCCCTCCTTT---G-GGCGAC---GC---AAA-TTTTTT-TTGTTG-CG-TTTCGG-G-TTTTAGTGGGG-ATGCACC------------TC-----------------CAGCAAACC-----ACTATGCTCT-GC-CGC---------------------------CC-------TCT----------GCTCTC------------GTCTGCAACACCT------------TTGGCGCTTGCGTCAT-CAACC------TTCCAA---------CAGTCTGCGCAGCAAT----GCTAATCAT-TTTCCCCTC-AACAGGAAGCCGCCGAACTCGGCAAGGGTTCCTTCAAGTACGCGTGGGTTCTTGACAAGCTCAAGGCCGAGCGTGAGCGTGGTATCACCATCGACATTGCCCTCTGGAAGTTCGAGACTCCCAAGTACTATGTCACCGTCATTGGTATGT---TTG---------ATCCCGTGCACTCAT--TG-CAT-CATCG-CCA--CAACAA-CA-TACTAATG--CCCTCT--GACA--GACG [3509 bp]
'23Trichoderma azevedoi CEN1403' GCTGCGTGTTGCCCCCGAGGAGCACCCCGTCCTGCTCACCGAGGCCCCCATCAACCCCAA-GTCCAACCGTGAGAAGATGACCCAGATCGTCTTCGAGACCTTCAACGCCCCCGCCTTCTATGTCTCCATCCAGGCCGTTCTGTCCCTGTACGCTTCCGGTCGTACCACCGGTATCGTGCTCGACTCCGGTGACGGTGTTACCCACGTTGTCCCCATCTACGAGGGTTTCGCTCTTCCTCACGCCATTGCTCGTGTTGACATGGCTGGTCGTGATCTTACCGACTACCTGATGAAGATCCTTGCTGAGCGTGGTTACACCTTCTCCACCACCGCCGAGCGAGAAATCGTTCGTGACATCAAGGAGAAGCTCTGCTACGTCGCCCTCGACTTCGAGCAGGAGATCCAGACTGCTGCCCAGAGCTCCAGCTTGGAGAAGTCCTACGAGCTTCCCGACGGTCAGGTCATCACCATCGGCAACGAGCGATTCCGTGCTCCTGAGGCTCTGTTCCAGCCTTCTGTCCTTGGTCTTGAGAGCGGTGGTATCCACGTCACCACTTTCAACTCCATCATGAAGTGCGATGTCGATGTCCGAAAGGACCTCTACGGCAACATTGTCATGGTATG-TTTTT--T--AATTGAGTC-----GCAC-AGCTTTA--ATCTATGTATGGTGGCGCTAATT--GCATTCCCTACTCTAGTCTGGTGGTACCACCATGTACCCCGGTCTCTCCGACCGTATGCAGAAGGAGACCTTCTCCCTCTTTGTGAG-TCTTT---AACCTCGTTTCTTGT-GGC--AATTC---GG----------ACGGTTT-GAGTGCTAAC-CCAGCTTG--CTACAGGACAAGGACGGTGATGGTACGTAGC-AGCGAGTGACGCGACACC-ACCCCT-----C-CCTC-------------------CTTTTGCGAATAGGCACCGGAGCACCG-AATGACTTGCTGCCGACCGAT-ATCTTC-CTTGCCAGC-CCC-T-TTTCA-TGAGATC-TAAGC-AAAG------AAAAGAACTGACAG-GCTTGAC-CCCGCAGGCCAGATCACCACCAAGGAGCTGGGCACCGTGATGCGCTCCCTCGGCCAGAACCCCTCCGAGTCAGAGCTGCAGGACATGATCAACGAGGTCGATGCCGACAACAACGGATCTATCGATTTCCCCGGTATGTCAAA-AGTCAAAGTGTTG--GGTCGTTGCCACATTCGAGCTAATACGGAGCGGTGTAGAATTCCTGACCATGTCGTAACAAGGTCTCCGTTGGTGAACCAGCGGAGGGATCATTACCGAGTTTACAACTCCCAAA-CCCAATGTGAACGTTACCAAACTGTTGCCTCGGCGGGA-----TC-TC-TGCCCCGGGTGCGTCGCAGCCCCGGA--CCAAGGCGCCCGCCGGAGGACCAAC--CT-AAAACT-CTTTTTGT-----------ATACCCCCTCGCGGG----------TTTTTT--------ATAATCTGAG-CCTTC-TCGGCG-CCTC-TCGTAGGCGTTTCGAAAATGAATCAAAACTTTCAACAACGGAT---------CTCTTGGTTCTGGCATCGATGAAGAACGCAGCGAAATGCGATAAGTAATGTGAATTGCAGAATTCAGTGAATCATCGAATCTTTGAACGCACATTGCGCCCGCCAGTATTCTGGCGGGCATGCCTGTCCGAGCGTCATTTCAACCCTCGAACCCCTCC--GGGGGGTCGGCGTTGGGGA--T-CGGCCCTC-C--CTT-AGC-GGGTGGCCGTCTCCGAAATACAGTGGCGGTCTCGCCGCAGCCTCTCCTGCGCAGTAGTTTGCAC-ACTCGCATCGGGAGCGCGGCGC-GTCCACAGCCGTTAAACA-CCCAA--C-TTCTGAAATGTTGACCTCGGATCAGGTAGGAATACCC-GCCGTTACACGTTTGCTTCGACCTTGTCACATTTGCGTCGTACCAATACTCCTATCGGAAGAGATGGTAAGCTGGCAAAGCCTCGACAGCTTCACAACACGCATTGGGGTTTGGTCTGTCCTGCCGAGACACCCGAAGGACAGGCCTGTGGTCTGGTCAAGAACTTGTCTTTGATGTGTTACGTCAGTGTCGGTTCTCCCTCCGAGCCTCTGATTGAATTCATGATCAACAGAGGTATGGAGGTCGTCGAAGAGTATGAGCCGCTGCGGTATCCTCATGCTACAAAGATTTTTGTGAACGGTGTCTGGGTTGGAGTTCACCAAGACCCTAAGCACTTGGTGAACCAGGTTCTGGATACTCGTCGCAAGTCCTATCTGCAATACGAAGTCTCTCTCGTGAGAGAAATTCGAGACCAGGAATTCAAAATCTTTTCCGACGCAGGCCGTGTCATGCGACCAGTCTTTACCGTTCAGCAGGAAGATGACCCGGAAACGGGCATCAACAAGGGCCACCTGGTTTTGACCAAGGAGCTCGTCAATAGATTGGCCAAGGAGCAAGCTGAACCTCCGGAAGACCCCAGCATGAAGATCGGATGGGAGGGACTGATTAGGGCTGGTGCGGTTGAATATCTCGACGCCGAGGAAGAGGAGACGTCCATGATCTGCATGACGCCTGAGGATCTCGAGCTGTATCGCCTTCAGAAGGCCGGTATTAACACCGAGGAAGACAT-GGGAGATGATCCGAACAAGCGACTAAAGACGAAGACGAACCCGACAACTCATATGTACACCCACTGCGAGATAAGCT-----TCA--ACT-CA--------TCT-------TCGCCC----CAACTCTTC-------CTC-----CACATTCAATT--GTGCCCG---ACAATT---CTGCAG-AG-AAT-TTTCGTGTCG----ACAA-----------TTTT------T-------CA--TCA--CCCCGCTT----TG------CATTACCCCTCCTTT---GCAGCGAC---GC---AAA--TTTTT-TTGCTG-TC--GTTTG-G-TTTTAGTGGGG-TTTCT---------------T-----------------GTGCA-CCCCACT-A------GCTCAC-TAC--------------------------TTT------TTTTCT--GCTTC-GCTCTC-----ACTT-C-CCAGCCATCATTCAACGTG-----------CTCTGTG--TC----------------------------ATCACTTTCAGCGAT----GCTAACCAC-TTTTCCATC-AATAGGAAGCCGCCGAACTCGGCAAGGGTTCCTTCAAGTACGCTTGGGTTCTTGACAAGCTCAAGGCCGAGCGTGAGCGTGGTATCACCATCGACATTGCTCTGTGGAAGTTCGAGACTCCCAAGTACTATGTCACCGTCATTGGTATGT---TCT---------TTCCATCAATTTCA---CA-CAG-CGATT-ACA----AGCC-AG-TGCTAACA-AGCAA-T--CACA--GACG [3509 bp]
'24Trichoderma longibrachiatum CEN1404' GCTGCGTGTCGCCCCCGAGGAGCACCCCGTCCTGCTCACCGAGGCTCCCATCAACCCCAA-GTCCAACCGTGAGAAGATGACCCAGATCGTCTTCGAGACATTCAACGCTCCCGCCTTCTATGTCTCCATCCAGGCCGTTCTGTCCCTGTACGCTTCCGGTCGTACCACCGGTATCGTGCTCGACTCCGGTGACGGTGTCACCCACGTTGTCCCCATCTACGAGGGTTTCGCTCTTCCTCACGCCATTGCTCGTGTTGACATGGCTGGTCGTGATCTTACCGACTACCTGATGAAGATCCTGGCTGAGCGTGGCTACACCTTCTCCACCACCGCCGAGCGAGAAATCGTCCGTGACATCAAGGAGAAGCTCTGCTACGTCGCCCTCGACTTCGAGCAGGAGATCCAGACCGCCGCCCAGAGCTCCAGCTTGGAGAAGTCCTACGAGCTTCCCGACGGCCAGGTCATCACCATTGGCAACGAGCGATTCCGTGCTCCTGAGGCTCTGTTCCAGCCTTCTGTCCTCGGTCTCGAGAGCGGTGGTATTCACGTCACCACTTTCAACTCCATCATGAAGTGCGACGTCGACGTCCGAAAGGACCTCTACGGCAACATTGTCATGGTATG--TTCC--T--TTTGTCT-------ACAA-CACCGTT--TGTTCCGAACCGTGATGCTAATT--GCATTCTCCCATCTAGTCTGGTGGTACCACCATGTACCCCGGTCTCTCCGACCGTATGCAGAAGGAGACCTTCTCCCTCTTTGTGAG-TCTTT---GC-ATACTCTGCTGC-GGCAAAACCTGGTAGGGAAG---GCGTTTTCA-GGGTGCTAAC-CGAGC-TG--CTACAGGACAAGGACGGTGATGGTACGTGAC-GGCGAGTGACGCGACAAC-ACACCTA----TTTCTC-------------------TCTCTACGAGCCC--------GCACCG-AAGCATTCATTGCCGATCGAT-AGCCCT-CTCGCACGC-TC--G-AATTATTGATAAA-TGGAC---AC-------GATAAACTGACAG-GCTTGAC-CCCGTAGGCCAGATCACCACCAAGGAGCTGGGCACCGTCATGCGCTCTCTCGGCCAGAACCCTTCCGAGTCGGAGCTGCAGGACATGATCAACGAGGTTGACGCCGACAACAACGGTTCCATCGACTTCCCTGGTACGTGACT-TGTCGCAAGATTT--GGTGGCCAAGGTATATGGGCTAACATGGAGCGGTGAAGAATTTCTCACCATGTCGTAACAAGGTCTCCGTTGGTGAACCAGCGGAGGGATCATTACCGAGTTTACAACTCCCAAACCCCAATGTGAACGTTACCAATCTGTTGCCTCGGCGGGA-----TTCTCTTGCCCCGGGCGCGTCGCAGCCCCGGATCCCATGGCGCCCGCCGGAGGACCAAC--TCCAAACTCTTTTTTTCTCTCCGTCGC--GGCTCCCGTCGCGGC----------TCTGTTTTA--TTTTTGCTCTGAGCCTTTC-TCGGCG-ACCC-TAGCGGGCGTCTCGAAAATGAATCAAAACTTTCAACAACGGAT---------CTCTTGGTTCTGGCATCGATGAAGAACGCAGCGAAATGCGATAAGTAATGTGAATTGCAGAATTCAGTGAATCATCGAATCTTTGAACGCACATTGCGCCCGCCAGTATTCTGGCGGGCATGCCTGTCCGAGCGTCATTTCAACCCTCGAACCCCTCC--GGGGGGTCGGCGTTGGGGA--T-CGGCCCCT-C--ACC--------GGGCCGCCCCCGAAATACAGTGGCGGTCTCGCCGCAGCCTCTCCTGCGCAGTAGTTTGCAC-ACTCGCACCGGGAGCGCGGCGC-GGCCACAGCCGTAAAACACCCCAAA-C-TTCTGAAATGTTGACCTCGGATCAGGTAGGAATACCC-GCCGATACACGTTCGCCTCGACCCTCTCGCATTTGCGCCGCACCAACACGCCCATCGGAAGAGACGGCAAGCTGGCGAAGCCTCGACAGCTGCACAACACCCATTGGGGTCTGGTCTGCCCGGCCGAGACGCCCGAAGGACAGGCCTGTGGTCTTGTCAAGAACCTGTCTCTGATGTGTTATGTCAGTGTCGGCTCTCCCTCAGAGCCGTTGATCGAGTTTATGATCAATAGGGGCATGGAAGTGGTCGAGGAATACGAGCCGCTGCGTTATCCTCACGCTACCAAGATCTTTGTCAACGGTGTCTGGGTGGGCATTCACCAAGATCCCAAACATCTGGTGCAGCAGGTCGTGGACACTCGTCGTAAGTCGTACCTGCAGTACGAGGTCTCTCTGGTCAGAGAAATTCGAGACCAGGAGTTCAAGATCTTCTCCGACGCAGGCCGCGTCATGCGACCCGTCTTTACCGTCCAGCAAGATGACGAGTCGGACACTGGCATTCCCAAGGGCCACTTGGTCCTGACCAAAGACCTCGTTAATAAATTGGCCCAGGAGCAGGCCGAGCCTCCAGAAGACCCAAGCATGAAGATTGGTTGGGAGGGACTCATCAGGGCTGGTGCAGTTGAATATCTCGACGCCGAGGAAGAGGAGACGGCCATGATTTGCATGACTCCCGAGGATCTCGAGCTGTATCGTGCGCAAAAGGCAGGTATTGCCACCGAAGAGGACGT-TGGCGACGATCCGAACAAGCGACTCAAGACGAGGACAAACCCAACAACGCACATGTACACGCACTGCGA--TAAGCTTGAGATCC--CTT-CA--------ATTT------TCGGA------------C--------GAT-----TTCCTTTGCCT--CTGCCCA---ACATCT---GTCGAC-CA-GGTGGTCTGCGTCG----ATGGAC-------TTTTTT------T-------CA--CCA--CCCCGCTT----TC------TCCTACCCCTCCTTT---G-GGCGAC---GC---AAA-TTTTTT-TTGTTG-CG-TTTCGG-G-TTTTAGTGGGG-ATGCACC------------TC-----------------CAGCAAACC-----ACTATGCTCT-GC-CGC---------------------------CC-------TCT----------GCTCTC------------GTCTGCAACACCT------------TTGGCGCTTGCGTCAT-CAACC------TTCCAA---------CAGTCTGCGCAGCAAT----GCTAATCAT-TTTCCCCTC-AACAGGAAGCCGCCGAACTCGGCAAGGGTTCCTTCAAGTACGCGTGGGTTCTTGACAAGCTCAAGGCCGAGCGTGAGCGTGGTATCACCATCGACATTGCCCTCTGGAAGTTCGAGACTCCCAAGTACTATGTCACCGTCATTGGTATGT---TTG---------ATCCCGTGCACTCAT--TG-CAT-CATCG-CCA--CAACAA-CA-TACTAATG--CCCTCT--GACA--GACG [3509 bp]
'25Trichoderma longibrachiatum CEN1461' GCTGCGTGTCGCCCCCGAGGAGCACCCCGTCCTGCTCACCGAGGCTCCCATCAACCCCAA-GTCCAACCGTGAGAAGATGACCCAGATCGTCTTCGAGACATTCAACGCTCCCGCCTTCTATGTCTCCATCCAGGCCGTTCTGTCCCTGTACGCTTCCGGTCGTACCACCGGTATCGTGCTCGACTCCGGTGACGGTGTCACCCACGTTGTCCCCATCTACGAGGGTTTCGCTCTTCCTCACGCCATTGCTCGTGTTGACATGGCTGGTCGTGATCTTACCGACTACCTGATGAAGATCCTGGCTGAGCGTGGCTACACCTTCTCCACCACCGCCGAGCGAGAAATCGTCCGTGACATCAAGGAGAAGCTCTGCTACGTCGCCCTCGACTTCGAGCAGGAGATCCAGACCGCCGCCCAGAGCTCCAGCTTGGAGAAGTCCTACGAGCTTCCCGACGGCCAGGTCATCACCATTGGCAACGAGCGATTCCGTGCTCCTGAGGCTCTGTTCCAGCCTTCTGTCCTCGGTCTCGAGAGCGGTGGTATTCACGTCACCACTTTCAACTCCATCATGAAGTGCGACGTCGACGTCCGAAAGGACCTCTACGGCAACATTGTCATGGTATG--TTCC--T--TTTGTCT-------ACAA-CACCGTT--TGTTCCGAACCGTGATGCTAATT--GCATTCTCCCATCTAGTCTGGTGGTACCACCATGTACCCCGGTCTCTCCGACCGTATGCAGAAGGAGACCTTCTCCCTCTTTGTGAG-TCTTT---GC-ATACTCTGCTGC-GGCAAAACCTGGTAGGGAAG---GCGTTTTCA-GGGTGCTAAC-CGAGC-TG--CTACAGGACAAGGACGGTGATGGTACGTGAC-GGCGAGTGACGCGACAAC-ACACCTA----TTTCTC-------------------TCTCTACGAGCCC--------GCACCG-AAGCATTCATTGCCGATCGAT-AGCCCT-CTCGCACGC-TC--G-AATTATTGATAAA-TGGAC---AC-------GATAAACTGACAG-GCTTGAC-CCCGTAGGCCAGATCACCACCAAGGAGCTGGGCACCGTCATGCGCTCTCTCGGCCAGAACCCTTCCGAGTCGGAGCTGCAGGACATGATCAACGAGGTTGACGCCGACAACAACGGTTCCATCGACTTCCCTGGTACGTGACT-TGTCGCAAGATTT--GGTGGCCAAGGTATATGGGCTAACATGGAGCGGTGAAGAATTTCTCACCATGTCGTAACAAGGTCTCCGTTGGTGAACCAGCGGAGGGATCATTACCGAGTTTACAACTCCCAAACCCCAATGTGAACGTTACCAATCTGTTGCCTCGGCGGGA-----TTCTCTTGCCCCGGGCGCGTCGCAGCCCCGGATCCCATGGCGCCCGCCGGAGGACCAAC--TCCAAACTCTTTTTTTCTCTCCGTCGC--GGCTCCCGTCGCGGC----------TCTGTTTTA--TTTTTGCTCTGAGCCTTTC-TCGGCG-ACCC-TAGCGGGCGTCTCGAAAATGAATCAAAACTTTCAACAACGGAT---------CTCTTGGTTCTGGCATCGATGAAGAACGCAGCGAAATGCGATAAGTAATGTGAATTGCAGAATTCAGTGAATCATCGAATCTTTGAACGCACATTGCGCCCGCCAGTATTCTGGCGGGCATGCCTGTCCGAGCGTCATTTCAACCCTCGAACCCCTCC--GGGGGGTCGGCGTTGGGGA--T-CGGCCCCT-C--ACC--------GGGCCGCCCCCGAAATACAGTGGCGGTCTCGCCGCAGCCTCTCCTGCGCAGTAGTTTGCAC-ACTCGCACCGGGAGCGCGGCGC-GGCCACAGCCGTAAAACACCCCAAA-C-TTCTGAAATGTTGACCTCGGATCAGGTAGGAATACCC-GCCGATACACGTTCGCCTCGACCCTCTCGCATTTGCGCCGCACCAACACGCCCATCGGAAGAGACGGCAAGCTGGCGAAGCCTCGACAGCTGCACAACACCCATTGGGGTCTGGTCTGCCCGGCCGAGACGCCCGAAGGACAGGCCTGTGGTCTTGTCAAGAACCTGTCTCTGATGTGTTATGTCAGTGTCGGCTCTCCCTCAGAGCCGTTGATCGAGTTTATGATCAATAGGGGCATGGAAGTGGTCGAGGAATACGAGCCGCTGCGTTATCCTCACGCTACCAAGATCTTTGTCAACGGTGTCTGGGTGGGCATTCACCAAGATCCCAAACATCTGGTGCAGCAGGTCGTGGACACTCGTCGTAAGTCGTACCTGCAGTACGAGGTCTCTCTGGTCAGAGAAATTCGAGACCAGGAGTTCAAGATCTTCTCCGACGCAGGCCGCGTCATGCGACCCGTCTTTACCGTCCAGCAAGATGACGAGTCGGACACTGGCATTCCCAAGGGCCACTTGGTCCTGACCAAAGACCTCGTTAATAAATTGGCCCAGGAGCAGGCCGAGCCTCCAGAAGACCCAAGCATGAAGATTGGTTGGGAGGGACTCATCAGGGCTGGTGCAGTTGAATATCTCGACGCCGAGGAAGAGGAGACGGCCATGATTTGCATGACTCCCGAGGATCTCGAGCTGTATCGTGCGCAAAAGGCAGGTATTGCCACCGAAGAGGACGT-TGGCGACGATCCGAACAAGCGACTCAAGACGAGGACAAACCCAACAACGCACATGTACACGCACTGCGA--TAAGCTTGAGATCC--CTT-CA--------ATTT------TCGGA------------C--------GAT-----TTCCTTTGCCT--CTGCCCA---ACATCT---GTCGAC-CA-GGTGGTCTGCGTCG----ATGGAC-------TTTTTT------T-------CA--CCA--CCCCGCTT----TC------TCCTACCCCTCCTTT---G-GGCGAC---GC---AAA-TTTTTT-TTGTTG-CG-TTTCGG-G-TTTTAGTGGGG-ATGCACC------------TC-----------------CAGCAAACC-----ACTATGCTCT-GC-CGC---------------------------CC-------TCT----------GCTCTC------------GTCTGCAACACCT------------TTGGCGCTTGCGTCAT-CAACC------TTCCAA---------CAGTCTGCGCAGCAAT----GCTAATCAT-TTTCCCCTC-AACAGGAAGCCGCCGAACTCGGCAAGGGTTCCTTCAAGTACGCGTGGGTTCTTGACAAGCTCAAGGCCGAGCGTGAGCGTGGTATCACCATCGACATTGCCCTCTGGAAGTTCGAGACTCCCAAGTACTATGTCACCGTCATTGGTATGT---TTG---------ATCCCGTGCACTCAT--TG-CAT-CATCG-CCA--CAACAA-CA-TACTAATG--CCCTCT--GACA--GACG [3509 bp]
'26Trichoderma koningiopsis CEN1405' GCTGCGTGTTGCCCCCGAGGAGCACCCCGTCCTGCTCACCGAGGCCCCCATCAACCCCAA-GTCCAACCGTGAGAAGATGACCCAGATCGTCTTCGAGACCTTCAACGCTCCCGCCTTCTACGTCTCTATCCAGGCCGTTCTGTCCCTGTACGCTTCCGGTCGTACCACCGGTATCGTTCTCGACTCCGGTGATGGTGTTACCCACGTTGTCCCCATCTACGAGGGTTTCGCTCTGCCTCACGCCATTGCTCGTGTTGATATGGCTGGTCGTGATCTTACCGACTACCTGATGAAGATTCTGGCTGAGCGTGGTTACACTTTCTCCACCACCGCCGAGCGAGAAATCGTTCGTGATATCAAGGAGAAGCTCTGCTACGTCGCCCTCGACTTCGAGCAGGAGATCCAGACCGCTGCCCAGAGCTCCAGCTTGGAGAAGTCCTACGAGCTTCCTGACGGTCAGGTCATCACCATCGGCAACGAGCGATTCCGTGCTCCTGAGGCTCTGTTCCAGCCTTCTGTCCTTGGTCTTGAGAGCGGTGGCATCCACGTCACCACTTTCAACTCCATCATGAAGTGCGACGTCGACGTCCGAAAGGATCTCTACGGCAACATTGTCATGGTAAG--TGAT--T--TTTGCT---------CAA-GACAAAT--CGG-TTGAATAACAGCGCTAATTATGCTTTTCTCAATCCAGTCTGGTGGTACCACCATGTACCCCGGTCTCTCCGACCGTATGCAGAAGGAGACCTTCTCCCTCTTTGTAAGTTCTCT---AG-ATGGTCTTTTGC-GAC--ACATCTGCAG----------GCAATAT-GAGTGCTAAT-CTGGT-GG--CTGCAGGACAAGGACGGCGATGGTACGTAGT-GGCTAGTGACGCGATACT-CCTCTTT----CCCCTCCTCACCGT-CCCCCTTTA-TTTGTGCGAACCAGTGTTGGAGCACCT-AAACATGCGACACCGATCGAA-ATTTTA-CCGACTGGC-AA--T-TTTCA-TAACGAA-GAAGC-GGAT-------AAGAAACTAATAG-ACGTGGT-TTCGCAGGCCAGATCACCACCAAGGAGCTGGGCACTGTCATGCGCTCTTTGGGACAGAACCCCTCCGAGTCAGAGCTGCAGGACATGATCAACGAGGTCGATGCCGACAACAACGGATCCATCGATTTCCCTGGTATGTCACT-AGCTGAAACACTT-GGACTGCTACCGAATACGGGCTAATCTAGAGCGGTGAAGAGTTCCTTACCATGTCGTAACAAGGTCTCCGTTGGTGAACCAGCGGAGGGATCATTACCGAGTTTACAACTCCCAAA-CCCAATGTGAACCATACCAAACTGTTGCCTCGGCGGGG-----TC---ACGCCCCGGGTGCGTCGCAGCCCCGGA--ACCAGGCGCCCGCCGGAGGGACCAA--CC-AAACTC-TTT-CTGT------------AGTCCCCTCGCGGA----------CGTTAT---------------------TTC-TTACAG-CTCT-GAGC--AAAAATTCAAAATGAATCAAAACTTTCAACAACGGAT---------CTCTTGGTTCTGGCATCGATGAAGAACGCAGCGAAATGCGATAAGTAATGTGAATTGCAGAATTCAGTGAATCATCGAATCTTTGAACGCACATTGCGCCCGCCAGTATTCTGGCGGGCATGCCTGTCCGAGCGTCATTTCAACCCTCGAACCCCTCC--GGGGGGTCGGCGTTGGGGA--T-CGGGAACC-C--CTA-AGACGGGATCCCGGCCCCGAAATACAGTGGCGGTCTCGCCGCAGCCTCTCCTGCGCAGTAGTTTGCACAACTCGCACCGGGAGCGCGGCGC-GTCCACGTCCGTAAAACA-CCCAA--C-TTCTGAAATGTTGACCTCGGATCAGGTAGGAATACCC-GCCGTTACACTTTTGCTTCTACACTATCTCATTTGCGTCGTACCAATACACCCATTGGAAGAGATGGTAAGCTGGCGAAGCCTCGACAGCTCCACAACACACACTGGGGCTTGGTGTGCCCGGCTGAGACCCCTGAAGGACAGGCTTGTGGTCTGGTCAAGAACTTGTCTCTGATGTGCTACGTCAGTGTTGGATCTCCTTCTGAGCCTTTGATCGAGTTTATGATCAACAGAGGCATGGAAGTCGTTGAGGAGTACGAGCCACTGAGATATCCCCATGCTACAAAGATCTTTGTGAACGGTGTCTGGGTTGGAGTCCACCAAGATCCCAAGCATCTGGTAAACCAAGTTTTGGATACTCGTCGCAAATCCTATCTGCAGTACGAAGTCTCTCTGATTAGAGAAATTCGAGACCAAGAGTTCAAAATCTTCTCTGATGCCGGACGTGTTATGCGTCCTGTCTTCACTGTACAGCAGGAAGATGACCCGGAAACGGGCATCAACAAGGGCCACCTTGTTTTGACCAAAGACCTCGTCAATAGATTGGCTAAAGAGCAGGCTGAGCCTCCTGAAGACCCAAGCCAGAAGCTTGGATGGGAAGGATTGATCAGGGCTGGTGCGGTGGAATATCTCGACGCCGAGGAAGAAGAAACGTCTATGATTTGCATGACACCGGGAGATCTTGAGCTTTATCGTCTTCAGAAGGCGGGTATTGCCACGGACGAAGACAT-AGGAGATAATCCGAACCAGCGTCTGAAGACCAAGACAAATCCAACAACTCACATGTATACACATTGCGAGATAAGCTC--ATTTC--ACT-GC-------TTTTT--------------------CCACCA------CGC-----TTGGCACAATC--GTGTCCG---ACATTT---CTGTTC-TC-AGT----CTTGTCT-----------------GTTTTC------CT-CGCAGCGTCACA--CCCCGCTT----GGCCTG---TCTACCCCTCCTTT---GGCA-------GC---AAA--TTTTT-CTGCTG-CCTCGTTTG-AC-TTTAGTGGGG-TGCCAA----------TTTTT-----TTT---------TGGCAACCCCGCT-ATTGCC-----AC-TGT---------------------------CC------CTC-AT--CCATC-GTCCCA------------ACAAAATGCACTC-------------GTTCAATCGCATCGT-CTTTT-----GACTCGA------TTTCTCTATGGTTCATTGT----GCTAATCAT-GCTTCAATC-AATAGGAAGCCGCCGAACTCGGCAAGGGTTCCTTCAAGTATGCGTGGGTTCTTGACAAGCTCAAGGCCGAGCGTGAGCGTGGTATCACCATCGACATTGCCCTCTGGAAGTTCGAGACTCCCAAGTACTATGTCACCGTCATTGGTATGT---TATT----------CCTGGCTCTTGA---CA-TGT-CG----AAA----TCAT-CA-TTCTAACGTGCCAC----TACA--GACG [3509 bp]
'27Trichoderma koningiopsis CEN1406' GCTGCGTGTTGCCCCCGAGGAGCACCCCGTCCTGCTCACCGAGGCCCCCATCAACCCCAA-GTCCAACCGTGAGAAGATGACCCAGATCGTCTTCGAGACCTTCAACGCTCCCGCCTTCTACGTCTCTATCCAGGCCGTTCTGTCCCTGTACGCTTCCGGTCGTACCACCGGTATCGTTCTCGACTCCGGTGATGGTGTTACCCACGTTGTCCCCATCTACGAGGGTTTCGCTCTGCCTCACGCCATTGCTCGTGTTGATATGGCTGGTCGTGATCTTACCGACTACCTGATGAAGATTCTGGCTGAGCGTGGTTACACTTTCTCCACCACCGCCGAGCGAGAAATCGTTCGTGATATCAAGGAGAAGCTCTGCTACGTCGCCCTCGACTTCGAGCAGGAGATCCAGACCGCTGCCCAGAGCTCCAGCTTGGAGAAGTCCTACGAGCTTCCTGACGGTCAGGTCATCACCATCGGCAACGAGCGATTCCGTGCTCCTGAGGCTCTGTTCCAGCCTTCTGTCCTTGGTCTTGAGAGCGGTGGCATCCACGTCACCACTTTCAACTCCATCATGAAGTGCGACGTCGACGTCCGAAAGGATCTCTACGGCAACATTGTCATGGTAAG--TGAT--T--TTTGCT---------CAA-GACAAAT--CGG-TTGAATAACAGCGCTAATTATGCTTTTCTCAATCCAGTCTGGTGGTACCACCATGTACCCCGGTCTCTCCGACCGTATGCAGAAGGAGACCTTCTCCCTCTTTGTAAGTTCTCT---AG-ATGGTCTTTTGC-GAC--ACATCTGCAG----------GCAATAT-GAGTGCTAAT-CTGGT-GG--CTGCAGGACAAGGACGGCGATGGTACGTAGT-GGCTAGTGACGCGATACT-CCTCTTT----CCCCTCCTCACCGT-CCCCCTTTA-TTTGTGCGAACCAGTGTTGGAGCACCT-AAACATGCGACACCGATCGAA-ATTTTA-CCGACTGGC-AA--T-TTTCA-TAACGAA-GAAGC-GGAT-------AAGAAACTAATAG-ACGTGGT-TTCGCAGGCCAGATCACCACCAAGGAGCTGGGCACTGTCATGCGCTCTTTGGGACAGAACCCCTCCGAGTCAGAGCTGCAGGACATGATCAACGAGGTCGATGCCGACAACAACGGATCCATCGATTTCCCTGGTATGTCACT-AGCTGAAACACTT-GGACTGCTACCGAATACGGGCTAATCTAGAGCGGTGAAGAGTTCCTTACCATGTCGTAACAAGGTCTCCGTTGGTGAACCAGCGGAGGGATCATTACCGAGTTTACAACTCCCAAA-CCCAATGTGAACCATACCAAACTGTTGCCTCGGCGGGG-----TC---ACGCCCCGGGTGCGTCGCAGCCCCGGA--ACCAGGCGCCCGCCGGAGGGACCAA--CC-AAACTC-TTT-CTGT------------AGTCCCCTCGCGGA----------CGTTAT---------------------TTC-TTACAG-CTCT-GAGC--AAAAATTCAAAATGAATCAAAACTTTCAACAACGGAT---------CTCTTGGTTCTGGCATCGATGAAGAACGCAGCGAAATGCGATAAGTAATGTGAATTGCAGAATTCAGTGAATCATCGAATCTTTGAACGCACATTGCGCCCGCCAGTATTCTGGCGGGCATGCCTGTCCGAGCGTCATTTCAACCCTCGAACCCCTCC--GGGGGGTCGGCGTTGGGGA--T-CGGGAACC-C--CTA-AGACGGGATCCCGGCCCCGAAATACAGTGGCGGTCTCGCCGCAGCCTCTCCTGCGCAGTAGTTTGCACAACTCGCACCGGGAGCGCGGCGC-GTCCACGTCCGTAAAACA-CCCAA--C-TTCTGAAATGTTGACCTCGGATCAGGTAGGAATACCC-GCCGTTACACTTTTGCTTCTACACTATCTCATTTGCGTCGTACCAATACACCCATTGGAAGAGATGGTAAGCTGGCGAAGCCTCGACAGCTCCACAACACACACTGGGGCTTGGTGTGCCCGGCTGAGACCCCTGAAGGACAGGCTTGTGGTCTGGTCAAGAACTTGTCTCTGATGTGCTACGTCAGTGTTGGATCTCCTTCTGAGCCTTTGATCGAGTTTATGATCAACAGAGGCATGGAAGTCGTTGAGGAGTACGAGCCACTGAGATATCCCCATGCTACAAAGATCTTTGTGAACGGTGTCTGGGTTGGAGTCCACCAAGATCCCAAGCATCTGGTAAACCAAGTTTTGGATACTCGTCGCAAATCCTATCTGCAGTACGAAGTCTCTCTGATTAGAGAAATTCGAGACCAAGAGTTCAAAATCTTCTCTGATGCCGGACGTGTTATGCGTCCTGTCTTCACTGTACAGCAGGAAGATGACCCGGAAACGGGCATCAACAAGGGCCACCTTGTTTTGACCAAAGACCTCGTCAATAGATTGGCTAAAGAGCAGGCTGAGCCTCCTGAAGACCCAAGCCAGAAGCTTGGATGGGAAGGATTGATCAGGGCTGGTGCGGTGGAATATCTCGACGCCGAGGAAGAAGAAACGTCTATGATTTGCATGACACCGGAAGATCTTGAGCTTTATCGTCTTCAGAAGGCGGGTATTGCCACGGACGAAGACAT-AGGAGATAATCCGAACCAGCGTCTGAAGACCAAGACAAATCCAACAACTCACATGTATACACATTGCGAGATAAGCTC--ATTTC--ACT-GC-------TTTTT--------------------CCACCA------CGC-----TTGGCACAATC--GTGTCCG---ACATTT---CTGTTC-TC-AGT----CTTGTCT-----------------GTTTTC------CT-CGCAGCGTCACA--CCCCGCTT----GGCCTG---TCTACCCCTCCTTT---GGCA-------GC---AAA--TTTTT-CTGCTG-CCTCGTTTG-AC-TTTAGTGGGG-TGCCAA----------TTTTT-----TTT---------TGGCAACCCCGCT-ATTGCC-----AC-TGT---------------------------CC------CTC-AT--CCATC-GTCCCA------------ACAAAATGCACTC-------------GTTCAATCGCATCGT-CTTTT-----GACTCGA------TTTCTCTATGGTTCATTGT----GCTAATCAT-GCTTCAATC-AATAGGAAGCCGCCGAACTCGGCAAGGGTTCCTTCAAGTATGCGTGGGTTCTTGACAAGCTCAAGGCCGAGCGTGAGCGTGGTATCACCATCGACATTGCCCTCTGGAAGTTCGAGACTCCCAAGTACTATGTCACCGTCATTGGTATGT---TATT----------CCTGGCTCTTGA---CA-TGT-CG----AAA----TCAT-CA-TTCTAACGTGCCAC----TACA--GACG [3509 bp]
'28Trichoderma koningiopsis CEN1407' GCTGCGTGTTGCCCCCGAGGAGCACCCCGTCCTGCTCACCGAGGCCCCCATCAACCCCAA-GTCCAACCGTGAGAAGATGACCCAGATCGTCTTCGAGACCTTCAACGCTCCCGCCTTCTACGTCTCTATCCAGGCCGTTCTGTCCCTGTACGCTTCCGGTCGTACCACCGGTATCGTTCTCGACTCCGGTGATGGTGTTACCCACGTTGTCCCCATCTACGAGGGTTTCGCTCTGCCTCACGCCATTGCTCGTGTTGACATGGCTGGTCGTGATCTTACCGACTACCTGATGAAGATTCTGGCTGAGCGTGGTTACACTTTCTCCACCACCGCCGAGCGAGAAATCGTTCGTGATATCAAGGAGAAACTCTGCTACGTCGCCCTCGACTTCGAGCAGGAGATCCAGACCGCCGCCCAGAGCTCCAGCTTGGAGAAGTCCTACGAGCTTCCCGACGGTCAGGTCATCACCATCGGCAACGAGCGATTCCGTGCTCCTGAGGCTCTGTTCCAGCCTTCTGTCCTTGGTCTTGAGAGCGGTGGTATCCACGTCACCACTTTCAACTCCATCATGAAGTGCGACGTCGACGTCCGAAAGGATCTCTACGGCAACATTGTCATGGTAAG--TGAT--T--TTTGCT---------CAA-GACAAAT--CGG-TTGAATAACAGCGCTAATTATGCTTTTCTCAATCCAGTCTGGTGGTACCACCATGTACCCCGGTCTCTCCGACCGTATGCAGAAGGAGACCTTCTCCCTCTTTGTAAGTTCTCT---AG-ATGGTCTTTTGC-GAC--ACATCTGCAG----------ACAATAT-GAGTGCTAAT-CTGGT-GG--CTACAGGACAAGGACGGCGATGGTACGTTTT-GGCTAGTGACGCGATACT-CCTCTTT----CCCCTCCTCACCGT-CCCCCTTTATTCTGTGCGAACCAGTGTTGGAGCACCT-GAACCTGCGACACCGATCGAA-ATTTTA-CCGACTGGC-AA--T-TTTCA-T-ACGAA-GAAAC-GGAC-------AAAAAACTAACAG-ATGTGGT-TTCGCAGGCCAGATCACCACCAAGGAGCTGGGCACTGTCATGCGCTCTTTGGGACAGAACCCCTCCGAGTCAGAGCTGCAGGACATGATCAACGAGGTCGATGCCGACAACAACGGATCCATCGATTTCCCTGGTATGTCACT-AGCTGAAACACTT-GGACTGCTACAGAATACGAGCTAATCTAGAGCGGTGAAGAGTTCCTTACCATGTCGTAACAAGGTCTCCGTTGGTGAACCAGCGGAGGGATCATTACCGAGTTTACAACTCCCAAA-CCCAATGTGAACCATACCAAACTGTTGCCTCGGCGGGG-----TC---ACGCCCCGGGTGCGTCGCAGCCCCGGA--ACCAGGCGCCCGCCGGAGGGACCAA--CC-AAACTC-TTT-CTGT------------AGTCCCCTCGCGGA----------CGTTAT---------------------TTC-TTACAG-CTCT-GAGC--AAAAATTCAAAATGAATCAAAACTTTCAACAACGGAT---------CTCTTGGTTCTGGCATCGATGAAGAACGCAGCGAAATGCGATAAGTAATGTGAATTGCAGAATTCAGTGAATCATCGAATCTTTGAACGCACATTGCGCCCGCCAGTATTCTGGCGGGCATGCCTGTCCGAGCGTCATTTCAACCCTCGAACCCCTCC--GGGGGGTCGGCGTTGGGGA--T-CGGGAACC-C--CTA-AGACGGGATCCCGGCCCCGAAATACAGTGGCGGTCTCGCCGCAGCCTCTCCTGCGCAGTAGTTTGCACAACTCGCACCGGGAGCGCGGCGC-GTCCACGTCCGTAAAACA-CCCAA--C-TTCTGAAATGTTGACCTCGGATCAGGTAGGAATACCC-GCCGTTACACTTTTGCTTCTACACTATCTCATTTGCGTCGTACCAATACACCCATTGGAAGAGATGGTAAGCTGGCGAAGCCTCGACAGCTCCACAACACACACTGGGGCTTGGTGTGCCCGGCTGAGACCCCTGAAGGACAGGCTTGTGGTCTGGTCAAGAACTTGTCTCTGATGTGCTACGTCAGTGTTGGATCTCCTTCTGAGCCTTTGATCGAGTTTATGATCAACAGAGGCATGGAAGTCGTTGAGGAGTACGAGCCACTGAGATATCCCCATGCTACAAAGATCTTTGTGAACGGTGTCTGGGTTGGAATCCACCAAGATCCCAAGCATCTGGTAAACCAAGTTTTGGATACTCGTCGCAAATCCTATCTGCAGTACGAAGTCTCTCTGATTAGAGAAATTCGAGACCAAGAGTTCAAAATTTTCTCTGATGCCGGACGTGTTATGCGTCCTGTCTTCACTGTACAGCAGGAAGATGACCCGGAAACGGGCATCAACAAGGGCCACCTGGTTTTGACCAAAGACCTCGTCAATAGATTGGCTAAAGAGCAGGCTGAGCCTCCTGAAGACCCAAGCCAGAAGCTTGGATGGGAAGGATTGATCAGGGCTGGTGCGGTGGAATATCTCGACGCCGAGGAAGAAGAAACGTCTATGATTTGCATGACACCGGAAGATCTTGAGCTTTATCGTCTTCAGAAGGCGGGTATTGCCACGGACGAAGACAT-AGGAGATAATCCGAACCAGCGTCTGAAGACCAAGACAAATCCAACAACTCACATGTATACACATTGCGAGATAAGCTC--ATTTC--ACT-AT-------TTTTT--------------------CCACCA------CGC-----TTGGCACAATC--GTGTCCG---ACAATT---CTGTTC-CC-AGT----CTTGTCT-----------------GTTTTC------CT-CGCAGCGTCACA--CCCCGCTT----GGCCTG---TCTACCCCTCCTTT---GGCA-------GC---AAA--TTTTT-CTGCTG-CCTCGTTTG-AC-TTTAGTGGGG-TGCCAA----------TTTTT-----TTT---------TGGCAACCCCGCT-ATCGCC-----AC-TGT---------------------------CC------CTC-AT--CCATC-GTCCCA------------ACAAAATGCACTC-------------GTTCAATCGCATCGT-CTTTT-----GACTCGA------TTTCTCTATGGTTCATTGT----GCTAATCAT-GCTCCAATC-AATAGGAAGCCGCCGAACTCGGCAAGGGTTCCTTCAAGTATGCGTGGGTTCTTGACAAGCTCAAGGCCGAGCGTGAGCGTGGTATCACCATCGACATTGCCCTCTGGAAGTTCGAGACTCCCAAGTACTATGTCACCGTCATTGGTATGT---TATT----------CCTGGCTCTTGA---CA-TGT-CG----AAA----TCAT-CC-TTCTAACGTGCCAC----TACA--GACG [3509 bp]
'29Trichoderma longibrachiatum CEN1462' GCTGCGTGTCGCCCCCGAGGAGCACCCCGTCCTGCTCACCGAGGCTCCCATCAACCCCAA-GTCCAACCGTGAGAAGATGACCCAGATCGTCTTCGAGACATTCAACGCTCCCGCCTTCTATGTCTCCATCCAGGCCGTTCTGTCCCTGTACGCTTCCGGTCGTACCACCGGTATCGTGCTCGACTCCGGTGACGGTGTCACCCACGTTGTCCCCATCTACGAGGGTTTCGCTCTTCCTCACGCCATTGCTCGTGTTGACATGGCTGGTCGTGATCTTACCGACTACCTGATGAAGATCCTGGCTGAGCGTGGCTACACCTTCTCCACCACCGCCGAGCGAGAAATCGTCCGTGACATCAAGGAGAAGCTCTGCTACGTCGCCCTCGACTTCGAGCAGGAGATCCAGACCGCCGCCCAGAGCTCCAGCTTGGAGAAGTCCTACGAGCTTCCCGACGGCCAGGTCATCACCATTGGCAACGAGCGATTCCGTGCTCCTGAGGCTCTGTTCCAGCCTTCTGTCCTCGGTCTCGAGAGCGGTGGTATTCACGTCACCACTTTCAACTCCATCATGAAGTGCGACGTCGACGTCCGAAAGGACCTCTACGGCAACATTGTCATGGTATG--TTCC--T--TTTGTCT-------ACAA-CACCGTT--TGTTCCGAACCGTGATGCTAATT--GCATTCTCCCATCTAGTCTGGTGGTACCACCATGTACCCCGGTCTCTCCGACCGTATGCAGAAGGAGACCTTCTCCCTCTTTGTGAG-TCTTT---GC-ATACTCTGCTGC-GGCAAAACCTGGTAGGGAAG---GCGTTTTCA-GGGTGCTAAC-CGAGC-TG--CTACAGGACAAGGACGGTGATGGTACGTGAC-GGCGAGTGACGCGACAAC-ACACCTA----TTTCTC-------------------TCTCTACGAGCCC--------GCACCG-AAGCATTCATTGCCGATCGAT-AGCCCT-CTCGCACGC-TC--G-AATTATTGATAAA-TGGAC---AC-------GATAAACTGACAG-GCTTGAC-CCCGTAGGCCAGATCACCACCAAGGAGCTGGGCACCGTCATGCGCTCTCTCGGCCAGAACCCTTCCGAGTCGGAGCTGCAGGACATGATCAACGAGGTTGACGCCGACAACAACGGTTCCATCGACTTCCCTGGTACGTGACT-TGTCGCAAGATTT--GGTGGCCAAGGTATATGGGCTAACATGGAGCGGTGAAGAATTTCTCACCATGTCGTAACAAGGTCTCCGTTGGTGAACCAGCGGAGGGATCATTACCGAGTTTACAACTCCCAAACCCCAATGTGAACGTTACCAATCTGTTGCCTCGGCGGGA-----TTCTCTTGCCCCGGGCGCGTCGCAGCCCCGGATCCCATGGCGCCCGCCGGAGGACCAAC--TCCAAACTCTTTTTTTCTCTCCGTCGC--GGCTCCCGTCGCGGC----------TCTGTTTTA--TTTTTGCTCTGAGCCTTTC-TCGGCG-ACCC-TAGCGGGCGTCTCGAAAATGAATCAAAACTTTCAACAACGGAT---------CTCTTGGTTCTGGCATCGATGAAGAACGCAGCGAAATGCGATAAGTAATGTGAATTGCAGAATTCAGTGAATCATCGAATCTTTGAACGCACATTGCGCCCGCCAGTATTCTGGCGGGCATGCCTGTCCGAGCGTCATTTCAACCCTCGAACCCCTCC--GGGGGGTCGGCGTTGGGGA--T-CGGCCCCT-C--ACC--------GGGCCGCCCCCGAAATACAGTGGCGGTCTCGCCGCAGCCTCTCCTGCGCAGTAGTTTGCAC-ACTCGCACCGGGAGCGCGGCGC-GGCCACAGCCGTAAAACACCCCAAA-C-TTCTGAAATGTTGACCTCGGATCAGGTAGGAATACCC-GCCGATACACGTTCGCCTCGACCCTCTCGCATTTGCGCCGCACCAACACGCCCATCGGAAGAGACGGCAAGCTGGCGAAGCCTCGACAGCTGCACAACACCCATTGGGGTCTGGTCTGCCCGGCCGAGACGCCCGAAGGACAGGCCTGTGGTCTTGTCAAGAACCTGTCTCTGATGTGTTATGTCAGTGTCGGCTCTCCCTCAGAGCCGTTGATCGAGTTTATGATCAATAGGGGCATGGAAGTGGTCGAGGAATACGAGCCGCTGCGTTATCCTCACGCTACCAAGATCTTTGTCAACGGTGTCTGGGTGGGCATTCACCAAGATCCCAAACATCTGGTGCAGCAGGTCGTGGACACTCGTCGTAAGTCGTACCTGCAGTACGAGGTCTCTCTGGTCAGAGAAATTCGAGACCAGGAGTTCAAGATCTTCTCCGACGCAGGCCGCGTCATGCGACCCGTCTTTACCGTCCAGCAAGATGACGAGTCGGACACTGGCATTCCCAAGGGCCACTTGGTCCTGACCAAAGACCTCGTTAATAAATTGGCCCAGGAGCAGGCCGAGCCTCCAGAAGACCCAAGCATGAAGATTGGTTGGGAGGGACTCATCAGGGCTGGTGCAGTTGAATATCTCGACGCCGAGGAAGAGGAGACGGCCATGATTTGCATGACTCCCGAGGATCTCGAGCTGTATCGTGCGCAAAAGGCAGGTATTGCCACCGAAGAGGACGT-TGGCGACGATCCGAACAAGCGACTCAAGACGAGGACAAACCCAACAACGCACATGTACACGCACTGCGA--TAAGCTTGAGATCC--CTT-CA--------ATTT------TCGGA------------C--------GAT-----TTCCTTTGCCT--CTGCCCA---ACATCT---GTCGAC-CA-GGTGGTCTGCGTCG----ATGGAC-------TTTTTT------T-------CA--CCA--CCCCGCTT----TC------TCCTACCCCTCCTTT---G-GGCGAC---GC---AAA-TTTTTT-TTGTTG-CG-TTTCGG-G-TTTTAGTGGGG-ATGCACC------------TC-----------------CAGCAAACC-----ACTATGCTCT-GC-CGC---------------------------CC-------TCT----------GCTCTC------------GTCTGCAACACCT------------TTGGCGCTTGCGTCAT-CAACC------TTCCAA---------CAGTCTGCGCAGCAAT----GCTAATCAT-TTTCCCCTC-AACAGGAAGCCGCCGAACTCGGCAAGGGTTCCTTCAAGTACGCGTGGGTTCTTGACAAGCTCAAGGCCGAGCGTGAGCGTGGTATCACCATCGACATTGCCCTCTGGAAGTTCGAGACTCCCAAGTACTATGTCACCGTCATTGGTATGT---TTG---------ATCCCGTGCACTCAT--TG-CAT-CATCG-CCA--CAACAA-CA-TACTAATG--CCCTCT--GACA--GACG [3509 bp]
'30Trichoderma asperelloides CEN1408' GCTGCGTGTTGCCCCCGAGGAGCACCCCGTCCTGCTCACCGAGGCCCCTATCAACCCCAA-GTCCAACCGTGAGAAGATGACCCAGATTGTCTTCGAGACCTTCAACGCTCCCGCTTTCTACGTCTCCATCCAGGCCGTTCTGTCCCTGTACGCCTCCGGTCGTACCACCGGTATCGTTCTTGACTCCGGTGACGGTGTTACCCACGTTGTCCCCATCTACGAGGGTTTCGCTCTTCCTCACGCCATTGCTCGTGTTGACATGGCTGGTCGTGATCTTACCGACTACCTGATGAAGATCCTGGCTGAGCGTGGTTACACTTTCTCCACCACCGCCGAGCGAGAAATCGTTCGTGATATCAAGGAGAAGCTCTGCTACGTCGCTCTCGACTTCGAGCAGGAGATCCAGACTGCTGCCCAGAGCTCCAGCTTGGAGAAGTCCTACGAGCTTCCCGACGGTCAGGTCATCACCATCGGCAACGAGCGATTCCGTGCTCCTGAGGCTCTGTTCCAGCCTTCTGTCCTTGGTCTTGAGAGCGGTGGTATCCACGTCACCACTTTCAACTCCATCATGAAGTGCGATGTCGACGTCCGAAAGGACCTGTACGGCAACATTGTCATGGTAAG--TGAA--T--TGAGCA---------TTC-AACAAAC--AGGCTCTAATAGCAGTGCTAATGATGTATTTCCCAATCTAGTCTGGTGGTACCACCATGTACCCCGGTCTCTCCGACCGTATGCAGAAGGAGACCTTCTCCCTCTTTGTAAG-TCTCT---GG-ATTGTCTTTTGC-GAT--GAAACTGCAG----------GCGATTT-GGGCACTAAC-CCGGT-GG--CTACAGGACAAGGACGGCGATGGTACGTAGT-GGCTAGTGACGCGATACT-CCTCTTT----CCCCTCCTCACCGT-CCCCC-TTATTTTGTGCGGGCTACTACTAGAGCGCCT-GAACCTGCGATAGCGATCGAA-ATTTCC-CCGACTGGC-CA--T-TTTTA-TGACGGA-TAGGA-GGAC-------GCAAAGCTAACAG-CCTTGAC-TTCGCAGGCCAGATCACCACCAAGGAGCTGGGCACTGTCATGCGCTCCCTGGGCCAGAACCCCTCCGAGTCAGAGCTGCAGGACATGATCAACGAGGTTGATGCCGACAACAATGGATCCATCGATTTCCCTGGTATGTCAAT-AGCAGAAACGCAT-GGACGGCTACCGAATACGGACTAATCTAGAGCGGTGAAGAGTTCCTTACCATGTCGTAACAAGGTCTCCGTTGGTGAACCAGCGGAGGGATCATTACCGAGTTTACAACTCCCAAA-CCCAATGTGAACGTTACCAAACTGTTGCCTCGGCGGGG-----TC---ACGCCCCGGGTGCGTCGCAGCCCCGGA--ACCAGGCGCCCGCCGGAGGAACCAA--CC-AAACTC-TTT-CTGT------------AGTCCCCTCGCGGA----------CG-TAT---------------------TTC-TTACAG-CTCT-GAGC--AAAAATTCAAAATGAATCAAAACTTTCAACAACGGAT---------CTCTTGGTTCTGGCATCGATGAAGAACGCAGCGAAATGCGATAAGTAATGTGAATTGCAGAATTCAGTGAATCATCGAATCTTTGAACGCACATTGCGCCCGCCAGTATTCTGGCGGGCATGCCTGTCCGAGCGTCATTTCAACCCTCGAACCCCTCC--GGGGGATCGGCGTTGGGGA--T-CGGGACCC-C--TCA-CA--CGGGTGCCGGCCCCGAAATACAGTGGCGGTCTCGCCGCAGCCTCTCCTGCGCAGTAGTTTGCACAACTCGCACCGGGAGCGCGGCGC-GTCCACGTCCGTAAAACA-CCCAA--CTTTCTGAAATGTTGACCTCGGATCAGGTAGGAATACCC-GCCGTTACACTTTTGCTTCGACACTTTCTCATTTGCGTCGTACCAATACACCCATCGGAAGAGATGGTAAGCTGGCGAAGCCTCGACAGCTTCACAACACACACTGGGGTTTGGTATGCCCGGCCGAGACCCCTGAAGGACAGGCTTGTGGTTTGGTCAAAAACTTGTCTCTGATGTGCTACGTCAGTGTCGGATCTCCTTCCGAGCCTTTGATCGAGTTTATGATCAACAGAGGTATGGAGGTCGTTGAGGAATACGAACCGCTGAGGTATCCCCATGCGACAAAGATCTTTGTGAATGGTGTCTGGGTTGGAATCCACCAAGACCCCAAGCATCTGGTAAACCAAGTTTTGGACACTCGTCGCAAATCCTATCTGCAATACGAAGTCTCTCTGATCAGAGATATTCGTGACCAAGAATTCAAAATCTTCTCTGACGCTGGTCGTGTTATGCGTCCTGTCTTTACTGTACAGCAAGAGGATGACCCGGAAACGGGCATCAACAAGGGCCACCTGGTTTTAACCAAGGATCTTGTCAACAGACTGGCTAAAGAGCAGGCTGAGCCTCCGGAAGACCCAAGCATGAAGCTTGGATGGGAAGGGTTAATTCGGGCTGGCGCGGTGGAATATCTCGATGCCGAGGAAGAAGAAACGGCTATGATTTGCATGACACCGGAGGATCTTGAGCTCTACCGTCTTCAGAAGGCTGGCATTTCCACAGATGAAGACAT-GGGAGACGATCCAAACAAGCGTCTCAAGACCAAGACAAATCCGACAACTCACATGTACACGCATTGCGAGATAAGCTA--ATTTC--ACT-GC--------TTTT----------------------CCCATCAA--TTT-----TTGGCACAATTATATGCCCG---ACAATT---CTGTTC-TC-AGT----TTTGTCT-----------------CTTTTT------TT-TTCAGCA--TCA--CCCCGCTTTGCCAGCCTA---CCTACCCCTCCTTT---GGCACAGC--AAA---AAA--TTTTC-TCGCTG-CCTTGTTTG-GCTTTTAGTGGGG-TGTCAAT--------TTT-TT-----TGA---------CGGCAACCCCACT-ATCGCC-----AC-TGT---------------------------AC------CTCTTT--CCATC-A-TCCA------------CCACATGCTATTT-------------GTTCAATCGCATCGT-CTATT-------TTCAA--------TATCTCTTGTTCATTAT----GCTGATCAT-GCTTCAATC-AATAGGAAGCCGCCGAACTCGGCAAGGGTTCCTTCAAGTATGCGTGGGTTCTTGACAAGCTCAAGGCCGAGCGTGAGCGTGGTATCACCATCGACATTGCCCTCTGGAAGTTCGAGACTCCCAAGTACTATGTCACCGTCATTGGTATGT---TTTGGACACTT--------CAGTCGA---CA-TTG-CA----AGA----TCGT-CA-TTCTAACATACTCTCC-CCACA--GACG [3509 bp]
'31Trichoderma asperellum CEN1463' GCTGCGTGTTGCCCCCGAGGAGCACCCCGTCCTGCTCACCGAGGCCCCTATCAACCCCAA-GTCCAACCGTGAGAAGATGACCCAGATTGTCTTCGAGACCTTCAACGCTCCCGCTTTCTACGTCTCCATCCAGGCCGTTCTGTCCCTGTACGCCTCCGGTCGTACCACCGGTATCGTTCTTGACTCCGGTGACGGTGTTACCCACGTTGTCCCCATCTACGAGGGTTTCGCTCTTCCTCACGCCATTGCTCGTGTTGACATGGCTGGTCGTGATCTTACCGACTACCTGATGAAGATCCTGGCTGAGCGTGGTTACACTTTCTCCACCACCGCTGAGCGAGAAATCGTTCGTGATATTAAGGAGAAGCTCTGCTACGTCGCTCTCGACTTTGAGCAGGAGATCCAGACTGCTGCCCAGAGCTCCAGCTTGGAGAAGTCCTACGAGCTTCCCGACGGTCAGGTCATCACCATCGGCAACGAGCGATTCCGTGCTCCTGAGGCTCTGTTCCAGCCTTCTGTCCTTGGTCTTGAGAGCGGTGGTATCCACGTCACCACTTTCAACTCCATCATGAAGTGCGATGTCGACGTCCGAAAGGACCTGTACGGCAACATTGTCATGGTAAG--TGAA--T--TGAGCA---------TTC-AACAAAT--AGGCTCTAATAGCAGTGCTAATGATGCATTTACCAATCTAGTCTGGTGGTACCACCATGTACCCCGGTCTCTCCGACCGTATGCAGAAGGAGACCTTCTCCCTCTTTGTAAG-TCTCT---GG-ATTCTCTTTTGC-GAT--GAAATTACAG----------TCGATTT-GGTCACTAAC-CCGGT-GG--CTACAGGACAAGGACGGCGATGGTACGTAGT-GGCTAGTGACGCGATACT-CCTCTTT----CCCCTCCTCACCGT-CCCCC-TTATTTTGTGCGGGCTATTACTAGAGCGCCT-GAACCTGCGATAGCGATCGAA-ATTTCC-CCGACTGCC-CA--T-TTTTA-TGACGGA-TAGGA-GGAC-------GCAAAGCTAACAG-CTTCGAC-TTCGCAGGCCAGATCACCACCAAGGAGCTGGGCACTGTCATGCGCTCTTTGGGCCAGAACCCCTCTGAGTCAGAGCTGCAGGACATGATCAACGAGGTTGATGCCGACAACAATGGATCCATCGATTTCCCTGGTATGTCAAT-AGCAGAAACACAT-GGACGGCTGCCGAATACGGGCTAATCTAGAGCGGTGAAGAGTTCCTTACCATGTCGTAACAAGGTCTCCGTTGGTGAACCAGCGGAGGGATCATTACCGAGTTTACAACTCCCAAA-CCCAATGTGAACGTTACCAAACTGTTGCCTCGGCGGGG-----TC---ACGCCCCGGGTGCGTCGCAGCCCCGGA--ACCAGGCGCCCGCCGGAGGAACCAA--CC-AAACTC-TTT-CTGT------------AGTCCCCTCGCGGA----------CG-TAT---------------------TTCTTTACAG-CTCT-GAGC--AAAAATTCAAAATGAATCAAAACTTTCAACAACGGAT---------CTCTTGGTTCTGGCATCGATGAAGAACGCAGCGAAATGCGATAAGTAATGTGAATTGCAGAATTCAGTGAATCATCGAATCTTTGAACGCACATTGCGCCCGCCAGTATTCTGGCGGGCATGCCTGTCCGAGCGTCATTTCAACCCTCGAACCCCTCC--GGGGGATCGGCGTTGGGGA--T-CGGGACCC-C--TCA-CA--CGGGTGCCGGCCCCTAAATACAGTGGCGGTCTCGCCGCAGCCTCTCCTGCGCAGTAGTTTGCACAACTCGCACCGGGAGCGCGGCGC-GTCCACGTCCGTAAAACA-CCCAA--CTTTCTGAAATGTTGACCTCGGATCAGGTAGGAATACCC-GC????????????????????????????????????????????????????????????????????????????????????????????????????????????????????????????????????????????????????????????????????????????????????????????????????????????????????????????????????????????????????????????????????????????????????????????????????????????????????????????????????????????????????????????????????????????????????????????????????????????????????????????????????????????????????????????????????????????????????????????????????????????????????????????????????????????????????????????????????????????????????????????????????????????????????????????????????????????????????????????????????????????????????????????????????????????????????????????????????????????????????????????????????????????????????????????????????????????????????????????????TAAGCTC--ATTTC--ACT-GC--------TTTT----------------------CCCATCAA--TTT-----TTGGCACAATCATATGCCCG---ACAATT---CTGCTC-TC-AGT----TTTTGTC------------------TTTTT------TT-TCCAGCG--TCA--CCCCGCTTTGCCAGTCTA---CCTACCCCTCCTTT---GGCACAGC---AA---AAA--TTTTC-TGGCTG-CCTTGTTTG-GCTTTTAGTGGGG-TGTCAAA--------TTT-TT-----TGG---------CAGCAACCCCGCT-ATCGCC-----AC-TGC---------------------------AC------CTC-TT--CCATC-A-CCCA------------CCACATGCTATTT-------------GCTCAATCGCGTCGT-CT-------------------------TTTTTTGTTCATTAT----GCTGATCAT-GCTTCAATC-AATAGGAAGCCGCCGAACTCGGCAAGGGTTCCTTCAAGTATGCGTGGGTTCTTGACAAGCTCAAGGCCGAGCGTGAGCGTGGTATCACCATCGACATTGCCCTCTGGAAGTTCGAGACTCCCAAGTACTATGTCACCGTCATTGGTATGT---TTTGGACTCTTCTCTCTAGCTATCGA---CA-TTC-CA----AGT----CCGC-CA-TTCTAACATGCTCTCC-CCACA--GACG [3509 bp]
'32Trichoderma asperelloides CEN1409' GCTGCGTGTTGCCCCCGAGGAGCACCCCGTCCTGCTCACCGAGGCCCCTATCAACCCCAA-GTCCAACCGTGAGAAGATGACCCAGATTGTCTTCGAGACCTTCAACGCTCCCGCTTTCTACGTCTCCATCCAGGCCGTTCTGTCCCTGTACGCCTCCGGTCGTACCACCGGTATCGTTCTTGACTCCGGTGACGGTGTTACCCACGTTGTCCCCATCTACGAGGGTTTCGCTCTTCCTCACGCCATTGCTCGTGTTGACATGGCTGGTCGTGATCTTACCGACTACCTGATGAAGATCCTGGCTGAGCGTGGTTACACTTTCTCCACCACCGCCGAGCGAGAAATCGTTCGTGATATCAAGGAGAAGCTCTGCTACGTCGCTCTCGACTTCGAGCAGGAGATCCAGACTGCTGCCCAGAGCTCCAGCTTGGAGAAGTCCTACGAGCTTCCCGACGGTCAGGTCATCACCATCGGCAACGAGCGATTCCGTGCTCCTGAGGCTCTGTTCCAGCCTTCTGTCCTTGGTCTTGAGAGCGGTGGTATCCACGTCACCACTTTCAACTCCATCATGAAGTGCGATGTCGACGTCCGAAAGGACCTGTACGGCAACATTGTCATGGTAAG--TGAA--T--TGAGCA---------TTC-AACAAAC--AGGCTCTAATAGCAGTGCTAATGATGTATTTCCCAATCTAGTCTGGTGGTACCACCATGTACCCCGGTCTCTCCGACCGTATGCAGAAGGAGACCTTCTCCCTCTTTGTAAG-TCTCT---GG-ATTGTCTTTTGC-GAT--GAAACTGCAG----------GCGATTT-GGGCACTAAC-CCGGT-GG--CTACAGGACAAGGACGGCGATGGTACGTAGT-GGCTAGTGACGCGATACT-CCTCTTT----CCCCTCCTCACCGT-CCCCC-TTATTTTGTGCGGGCTACTACTAGAGCGCCT-GAACCTGCGATAGCGATCGAA-ATTTCC-CCGACTGGC-CA--T-TTTTA-TGACGGA-TAGGA-GGAC-------GCAAAGCTAACAG-CCTTGAC-TTCGCAGGCCAGATCACCACCAAGGAGCTGGGCACTGTCATGCGCTCCCTGGGCCAGAACCCCTCCGAGTCAGAGCTGCAGGACATGATCAACGAGGTTGATGCCGACAACAATGGATCCATCGATTTCCCTGGTATGTCAAT-AGCAGAAACGCAT-GGACGGCTACCGAATACGGACTAATCTAGAGCGGTGAAGAGTTCCTTACCATGTCGTAACAAGGTCTCCGTTGGTGAACCAGCGGAGGGATCATTACCGAGTTTACAACTCCCAAA-CCCAATGTGAACGTTACCAAACTGTTGCCTCGGCGGGG-----TC---ACGCCCCGGGTGCGTCGCAGCCCCGGA--ACCAGGCGCCCGCCGGAGGAACCAA--CC-AAACTC-TTT-CTGT------------AGTCCCCTCGCGGA----------CG-TAT---------------------TTC-TTACAG-CTCT-GAGC--AAAAATTCAAAATGAATCAAAACTTTCAACAACGGAT---------CTCTTGGTTCTGGCATCGATGAAGAACGCAGCGAAATGCGATAAGTAATGTGAATTGCAGAATTCAGTGAATCATCGAATCTTTGAACGCACATTGCGCCCGCCAGTATTCTGGCGGGCATGCCTGTCCGAGCGTCATTTCAACCCTCGAACCCCTCC--GGGGGATCGGCGTTGGGGA--T-CGGGACCC-C--TCA-CA--CGGGTGCCGGCCCCGAAATACAGTGGCGGTCTCGCCGCAGCCTCTCCTGCGCAGTAGTTTGCACAACTCGCACCGGGAGCGCGGCGC-GTCCACGTCCGTAAAACA-CCCAA--CTTTCTGAAATGTTGACCTCGGATCAGGTAGGAATACCC-GCCGTTACACTTTTGCTTCGACACTTTCTCATTTGCGTCGTACCAATACACCCATCGGAAGAGATGGTAAGCTGGCGAAGCCTCGACAGCTTCACAACACACACTGGGGTTTGGTATGCCCGGCCGAGACCCCTGAAGGACAGGCTTGTGGTTTGGTCAAAAACTTGTCTCTGATGTGCTACGTCAGTGTCGGATCTCCTTCCGAGCCTTTGATCGAGTTTATGATCAACAGAGGTATGGAGGTCGTTGAGGAATACGAACCGCTGAGGTATCCCCACGCGACAAAGATCTTTGTGAATGGTGTCTGGGTTGGAATCCACCAAGACCCCAAGCATCTGGTAAACCAAGTTTTGGACACTCGTCGCAAATCCTATCTGCAATACGAAGTCTCTCTGATCAGAGATATTCGTGACCAAGAATTCAAAATCTTCTCTGACGCCGGTCGTGTTATGCGTCCTGTCTTTACTGTACAGCAAGAGGATGACCCGGAAACGGGCATCAACAAGGGCCACCTGGTTTTAACCAAGGATCTTGTCAACAGACTGGCTAAAGAGCAGGCTGAGCCTCCGGAAGACCCAAGCATGAAGCTTGGATGGGAAGGGTTAATTCGGGCTGGCGCGGTGGAATATCTCGATGCCGAGGAAGAAGAAACGGCTATGATTTGCATGACACCGGAGGATCTTGAGCTCTACCGTCTTCAGAAGGCTGGCATTTCCACAGATGAAGACAT-GGGAGACGATCCAAACAAGCGTCTCAAGACCAAGACAAATCCGACAACTCACATGTACACGCATTGCGAGATAAGCTA--ATTTC--ACT-GC--------TTTT----------------------CCCATCAA--TTT-----TTGGCACAATTATATGCCCG---ACAATT---CTGTTC-TC-AGT----TTTGTCT------------------TTCTT------TT-TTCAGCA--TCA--CCCCGCTTTGCCAGCCTA---CCTACCCCTCCTTT---GGCACAGC--AAA---AAA--TTTTC-TCGCTG-CCTTGTTTG-GCTTTTAGTGGGG-TGTCAAT--------TTTGTT-----TGA---------CGGCAACCCCACT-ATCGCC-----AC-TGT---------------------------AC------CTCTTT--CCATC-A-TCCA------------CCACATGCT-TTT-------------GTTCAATCGCATCGT-CTATT-------TTCAA--------TATCTCTTGTTCATTAT----GCTGATCAT-GCTTCAATC-AATAGGAAGCCGCCGAACTCGGCAAGGGTTCCTTCAAGTATGCGTGGGTTCTTGACAAGCTCAAGGCCGAGCGTGAGCGTGGTATCACCATCGACATTGCCCTCTGGAAGTTCGAGACTCCCAAGTACTATGTCACCGTCATTGGTATGT---TTTGGACACTT--------CAGTCGA---CA-TTG-CA----AGA----TCGT-CA-TTCTAACATACTCTCC-CCACA--GACG [3509 bp]
'33Trichoderma afroharzianum CEN1410' GCTGCGTGTTGCCCCCGAGGAGCACCCCGTCCTGCTCACCGAGGCCCCCATCAACCCCAA-GTCCAACCGTGAGAAGATGACCCAGATCGTCTTCGAGACCTTCAACGCCCCCGCCTTCTATGTCTCTATCCAGGCCGTTCTGTCCCTGTACGCTTCCGGTCGTACCACCGGTATCGTGCTTGACTCCGGTGACGGTGTTACCCACGTTGTCCCCATCTACGAGGGTTTCGCTCTTCCTCACGCCATTGCTCGTGTTGACATGGCTGGTCGTGATCTTACCGACTACCTGATGAAGATCCTTGCTGAGCGTGGTTACACCTTCTCCACCACCGCCGAGCGAGAAATCGTTCGTGACATCAAGGAAAAGCTCTGCTACGTCGCCCTCGACTTCGAGCAGGAGATCCAGACTGCTGCCCAGAGCTCCAGCTTGGAGAAGTCCTACGAGCTTCCCGACGGTCAGGTCATCACCATCGGCAACGAGCGATTCCGTGCTCCTGAGGCTCTGTTCCAGCCTTCTGTCCTTGGTCTTGAGAGCGGCGGTATTCACGTCACCACTTTCAACTCCATCATGAAGTGCGACGTCGATGTCCGAAAGGACCTCTACGGCAACATTGTCATGGTAAG--TTTT--G--AATTGATTC-----GCAC-AGCTTTA--ATTTATGTATGGTGGCGCTAATT--GCATTCTCTACTCTAGTCTGGTGGTACCACCATGTACCCCGGTCTCTCCGACCGTATGCAGAAGGAGACCTTCTCCCTCTTTGTGAG-TCCTT---AACCTCGTTTCTGGT-GGC--AATTC---GG----------ACGCTTT-GAGTGCTAAC-CCAGC-TG--TTACAGGACAAGGACGGTGATGGTACGTAGC-AGCGAGTGACGCGACACC-ACCCCT-----CTCCCC-------------------CCTTTGCGAACAGGCACCGGAGCACCG-AATGACTTGCTTCCGACCCAT-ATCTTC-CTTGACAAC-CCC-T-TTTCA-TGATATC-TGAGC-AAAG------AAACGAACTGACAG-GCTTGAC-CCCGCAGGCCAGATCACCACCAAGGAGCTGGGCACCGTGATGCGCTCCCTCGGCCAGAACCCCTCCGAGTCAGAGCTGCAGGACATGATTAACGAGGTCGATGCCGACAACAACGGATCTATCGATTTCCCCGGTATGTCAAA-AGTCAAAGTGTTG--GGTCGTTCCCATATTCGAGCTAATACGGAGCGGTGTAGAATTCCTGACCATGTCGTAACAAGGTCTCCGTTGGTGAACCAGCGGAGGGATCATTACCGAGTTTACAACTCCCAAA-CCCAATGTGAACGTTACCAAACTGTTGCCTCGGCGGGA-----TC-TC-TGCCCCGGGTGCGTCGCAGCCCCGGA--CCAAGGCGCCCGCCGGAGGACCAAC--C--AAAACT-CTTATTGT-----------ATACCCCCTCGCGGG---------TTTTTTT--------ATAATCTGAG-CCTTC-TCGGCG-CCTC-TCGTAGGCGTTTCGAAAATGAATCAAAACTTTCAACAACGGAT---------CTCTTGGTTCTGGCATCGATGAAGAACGCAGCGAAATGCGATAAGTAATGTGAATTGCAGAATTCAGTGAATCATCGAATCTTTGAACGCACATTGCGCCCGCCAGTATTCTGGCGGGCATGCCTGTCCGAGCGTCATTTCAACCCTCGAACCCCTCC--GGGGGGTCGGCGTTGGGGA--T-CGGCCCTG-C--CTT-GGC--GGTGGCCGTCTCCGAAATACAGTGGCGGTCTCGCCGCAGCCTCTCCTGCGCAGTAGTTTGCAC-ACTCGCATCGGGAGCGCGGCGC-GTCCACAGCCGTTAAACA-CCCAA--C-TTCTGAAATGTTGACCTCGGATCAGGTAGGAATACCC-GCCGTTACACGTTTGCTTCGACCTTGTCACATTTGCGTCGTACCAACACTCCTATCGGGAGAGATGGTAAGCTAGCGAAGCCTCGACAGCTTCACAACACGCATTGGGGCTTGGTCTGCCCAGCCGAGACACCCGAAGGACAGGCCTGTGGTCTGGTCAAGAACTTGTCTTTGATGTGTTACGTCAGTGTCGGTTCTCCCTCCGAGCCTCTGATTGAGTTCATGATCAACAGAGGTATGGAAGTCGTCGAAGAGTACGAGCCGCTGCGGTATCCTCATGCTACAAAGATTTTTGTGAACGGTGTCTGGGTTGGAGTTCACCAAGACCCTAAGCACTTGGTGAACCAGGTTCTGGATACTCGTCGCAAGTCCTATCTGCAATACGAAGTCTCTCTCGTGAGAGAAATTCGAGACCAGGAATTCAAAATCTTTTCCGATGCAGGTCGTGTCATGCGACCAGTCTTTACCGTTCAGCAGGAAGATGATCCGGAAACGGGCATCAACAAGGGCCACCTGGTATTGACCAAGGAGCTCGTCAATAGATTGGCCAAGGAGCAGGCTGAGCCTCCGGAAGACCCCAGCATGAAGATTGGATGGGAGGGATTGATCAGGGCTGGTGCGGTTGAATATCTCGACGCCGAGGAAGAGGAGACGGCCATGATCTGCATGACACCAGAGGATCTCGAGCTGTATCGTCTTCAGAAGGCCGGTATCAACACTGAGGAAGACAT-GGGAGATGATCCGAACAAGCGACTCAAGACCAAGACGAACCCGACAACTCACATGTACACCCATTGCGAGATAACCT-----TCA--ACT-GA--------TTT-------TCGCCT----CGATTCTTCCTCT---CTT-----CACATTCAATT--GTGCCCG---ACAATT---CTGCAG-AG-AAT-TTTCGTGTCG----ACAA-----------TTTT------T-------CA--TCA--CCCCGCTT----TC------CATTACCCCTCCTTT---CCAGCGAC---GC---AAA-TTTTTT-TTTCTG-TC--GTTTG-GTTTTTAGTGGGG-TTCTC---------------T-----------------GTGCAACCCCACT-A------GCTCCC-TGC---------------------------TT------TTTCCT--GCTTC-ACTCTC-----ACTT-C-CTCGTCATCATTCAACGTG-----------CTCTGCGTCTT----------------------------TGGTCATTCAGCGAC----GCTAACCAC-TTTTCCATC-AATAGGAAGCCGCCGAACTCGGCAAGGGTTCCTTCAAGTACGCTTGGGTTCTTGACAAGCTCAAGGCCGAGCGTGAGCGTGGTATCACCATTGACATTGCTCTGTGGAAGTTCGAGACTCCCAAGTACTATGTCACCGTCATTGGTAAGT---------------CTTCACTAAGTTCA---TG-CTG-CAATT-GCG----GACC-AG-TGCTAACA-GGCAA-T--CACA--GACG [3509 bp]
'34Trichoderma asperelloides CEN1411' GCTGCGTGTTGCCCCCGAGGAGCACCCCGTCCTGCTCACCGAGGCCCCTATCAACCCCAA-GTCCAACCGTGAGAAGATGACCCAGATTGTCTTCGAGACCTTCAACGCTCCCGCTTTCTACGTCTCCATCCAGGCCGTTCTGTCCCTGTACGCCTCCGGTCGTACCACCGGTATCGTTCTTGACTCCGGTGACGGTGTTACCCACGTTGTCCCCATCTACGAGGGTTTCGCTCTTCCTCACGCCATTGCTCGTGTTGACATGGCTGGTCGTGATCTTACCGACTACCTGATGAAGATCCTGGCTGAGCGTGGTTACACTTTCTCCACCACCGCCGAGCGAGAAATCGTTCGTGATATCAAGGAGAAGCTCTGCTACGTCGCTCTCGACTTCGAGCAGGAGATCCAGACTGCTGCCCAGAGCTCCAGCTTGGAGAAGTCCTACGAGCTTCCCGACGGTCAGGTCATCACCATCGGCAACGAGCGATTCCGTGCTCCTGAGGCTCTGTTCCAGCCTTCTGTCCTTGGTCTTGAGAGCGGTGGTATCCACGTCACCACTTTCAACTCCATCATGAAGTGCGATGTCGACGTCCGAAAGGACCTGTACGGCAACATTGTCATGGTAAG--TGAA--T--TGAGCA---------TTC-AACAAAC--AGGCTCTAATAGCAGTGCTAATGATGTATTTCCCAATCTAGTCTGGTGGTACCACCATGTACCCCGGTCTCTCCGACCGTATGCAGAAGGAGACCTTCTCCCTCTTTGTAAG-TCTCT---GG-ATTGTCTTTTGC-GAT--GAAACTGCAG----------GCGATTT-GGGCACTAAC-CCGGT-GG--CTACAGGACAAGGACGGCGATGGTACGTAGT-GGCTAGTGACGCGATACT-CCTCTTT----CCCCTCCTCACCGT-CCCCC-TTATTTTGTGCGGGCTACTACTAGAGCGCCT-GAACCTGCGATAGCGATCGAA-ATTTCC-CCGACTGGC-CA--T-TTTTA-TGACGGA-TAGGA-GGAC-------GCAAAGCTAACAG-CCTTGAC-TTCGCAGGCCAGATCACCACCAAGGAGCTGGGCACTGTCATGCGCTCCCTGGGCCAGAACCCCTCCGAGTCAGAGCTGCAGGACATGATCAACGAGGTTGATGCCGACAACAATGGATCCATCGATTTCCCTGGTATGTCAAT-AGCAGAAACGCAT-GGACGGCTACCGAATACGGACTAATCTAGAGCGGTGAAGAGTTCCTTACCATGTCGTAACAAGGTCTCCGTTGGTGAACCAGCGGAGGGATCATTACCGAGTTTACAACTCCCAAA-CCCAATGTGAACGTTACCAAACTGTTGCCTCGGCGGGG-----TC---ACGCCCCGGGTGCGTCGCAGCCCCGGA--ACCAGGCGCCCGCCGGAGGAACCAA--CC-AAACTC-TTT-CTGT------------AGTCCCCTCGCGGA----------CG-TAT---------------------TTC-TTACAG-CTCT-GAGC--AAAAATTCAAAATGAATCAAAACTTTCAACAACGGAT---------CTCTTGGTTCTGGCATCGATGAAGAACGCAGCGAAATGCGATAAGTAATGTGAATTGCAGAATTCAGTGAATCATCGAATCTTTGAACGCACATTGCGCCCGCCAGTATTCTGGCGGGCATGCCTGTCCGAGCGTCATTTCAACCCTCGAACCCCTCC--GGGGGATCGGCGTTGGGGA--T-CGGGACCC-C--TCA-CA--CGGGTGCCGGCCCCGAAATACAGTGGCGGTCTCGCCGCAGCCTCTCCTGCGCAGTAGTTTGCACAACTCGCACCGGGAGCGCGGCGC-GTCCACGTCCGTAAAACA-CCCAA--CTTTCTGAAATGTTGACCTCGGATCAGGTAGGAATACCC-GCCGTTACACTTTTGCTTCGACACTTTCTCATTTGCGTCGTACCAATACACCCATCGGAAGAGATGGTAAGCTGGCGAAGCCTCGACAGCTTCACAACACACACTGGGGTTTGGTATGCCCGGCCGAGACCCCTGAAGGACAGGCTTGTGGTTTGGTCAAAAACTTGTCTCTGATGTGCTACGTCAGTGTCGGATCTCCTTCCGAGCCTTTGATCGAGTTTATGATCAACAGAGGTATGGAGGTCGTTGAGGAATACGAACCGCTGAGGTATCCCCATGCGACAAAGATCTTTGTGAATGGTGTCTGGGTTGGAATCCACCAAGACCCCAAGCATCTGGTAAACCAAGTTTTGGACACTCGTCGCAAATCCTATCTGCAATACGAAGTCTCTCTGATCAGAGATATTCGTGACCAAGAATTCAAAATCTTCTCTGACGCTGGTCGTGTTATGCGTCCTGTCTTTACTGTACAGCAAGAGGATGACCCGGAAACGGGCATCAACAAGGGCCACCTGGTTTTAACCAAGGATCTTGTCAACAGACTGGCTAAAGAGCAGGCTGAGCCTCCGGAAGACCCAAGCATGAAGCTTGGATGGGAAGGGTTAATTCGGGCTGGCGCGGTGGAATATCTCGATGCCGAGGAAGAAGAAACGGCTATGATTTGCATGACACCGGAGGATCTTGAGCTCTACCGTCTTCAGAAGGCTGGCATTTCCACAGATGAAGACAT-GGGAGACGATCCAAACAAGCGTCTCAAGACCAAGACAAATCCGACAACTCACATGTACACGCATTGCGAGATAAGCTA--ATTTC--ACT-GC--------TTTT----------------------CCCATCAA--TTT-----TTGGCACAATTATATGCCCG---ACAATT---CTGTTC-TC-AGT----TTTGTCT------------------TTCTT------TT-TTCAGCA--TCA--CCCCGCTTTGCCAGCCTA---CCTACCCCTCCTTT---GGCACAGC--AAA---AAA--TTTTC-TCGCTG-CCTTGTTTG-GCTTTTAGTGGGG-TGTCAAT--------TTTGTT-----TGA---------CGGCAACCCCACT-ATCGCC-----AC-TGT---------------------------AC------CTCTTT--CCATC-A-TCCA------------CCACATGCT-TTT-------------GTTCAATCGCATCGT-CTATT-------TTCAA--------TATCTCTTGTTCATTAT----GCTGATCAT-GCTTCAATC-AATAGGAAGCCGCCGAACTCGGCAAGGGTTCCTTCAAGTATGCGTGGGTTCTTGACAAGCTCAAGGCCGAGCGTGAGCGTGGTATCACCATCGACATTGCCCTCTGGAAGTTCGAGACTCCCAAGTACTATGTCACCGTCATTGGTATGT---TTTGGACACTT--------CAGTCGA---CA-TTG-CA----AGA----TCGT-CA-TTCTAACATACTCTCC-CCACA--GACG [3509 bp]
'35Trichoderma lentiforme CEN1412' GCTGCGTGTTGCTCCCGAGGAGCACCCCGTCCTGCTCACCGAGGCCCCCATCAACCCCAA-GTCCAACCGTGAGAAGATGACCCAGATCGTCTTCGAGACCTTCAACGCCCCCGCCTTCTATGTCTCCATCCAGGCCGTTCTGTCCCTGTACGCTTCCGGTCGTACCACCGGTATCGTGCTCGACTCCGGTGACGGTGTTACCCACGTTGTCCCCATCTACGAGGGTTTCGCTCTTCCTCACGCCATTGCTCGTGTTGACATGGCTGGTCGTGATCTTACCGACTACCTGATGAAGATCCTTGCTGAGCGTGGTTACACCTTCTCCACCACCGCCGAGCGAGAAATCGTTCGTGACATCAAGGAGAAGCTCTGCTACGTCGCCCTCGACTTCGAGCAGGAGATCCAGACTGCTGCCCAGAGCTCCAGCTTGGAGAAGTCCTACGAGCTTCCCGATGGTCAGGTCATCACCATCGGCAACGAGCGATTCCGTGCTCCTGAGGCTCTGTTCCAGCCTTCTGTCCTTGGTCTTGAGAGCGGTGGTATCCACGTCACCACTTTCAACTCCATCATGAAGTGCGATGTCGACGTCCGAAAGGACCTCTACGGCAACATTGTCATGGTATG--TTTC--T--AATTGAGTC-----GCAC-AGCTTTACGATTTATGTATGGTGGCGCTAATT--GCATTCTCTACTCTAGTCTGGTGGTACCACCATGTACCCCGGTCTCTCCGACCGTATGCAGAAGGAGACCTTCTCCCTCTTTGTGAG-TCTTT----ACCTCGTTTCTGGT-AGC--AATTC---GG----------ACGATTT-GAGTGCTAAC-CCAGC-TG--CTACAGGACAAGGACGGTGATGGTACGTAGC-AGCGAGTGACGCGACACC-ACCCCT-----CTCCCC-------------------CTTTTGCGAACAGGCACCGGAGCACCG-AATGACTTGCTGCCGACCGAT-ATTTTC-CTTGCTAGC-CCC-T-TTTCA-TGATATC-TGAAC-AAA-------AGGAAAACTGACAG-GCTTGAC-CCCGCAGGCCAGATCACCACCAAGGAGCTGGGCACCGTGATGCGCTCTCTCGGCCAGAACCCCTCCGAGTCAGAGCTTCAGGACATGATCAACGAGGTCGATGCCGACAACAACGGATCTATCGATTTCCCCGGTATGTCAAA-AGTCACAGTGTTG--GGTCGTTGCCACATTCGAGCTAATACGGAGCGGTGTAGAATTCCTGACCATGTCGTAACAAGGTCTCCGTTGGTGAACCAGCGGAGGGATCATTACCGAGTTTACAACTCCCAAA-CCCAATGTGAACGTTACCAAACTGTTGCCTCGGCGGGA-----TC-TC-TGCCCCGGGTGCGTCGCAGCCCCGGA--CCAAGGCGCCCGCCGGAGGACCAAC--C--AAAACT-CTTTTTGT-----------ATACCCCCTCGCGGG----------TTTTTT--------ATAATCTGAG-CCTTC-TCGGCG-CCTC-TCGTAGGCGTTTCGAAAATGAATCAAAACTTTCAACAACGGAT---------CTCTTGGTTCTGGCATCGATGAAGAACGCAGCGAAATGCGATAAGTAATGTGAATTGCAGAATTCAGTGAATCATCGAATCTTTGAACGCACATTGCGCCCGCCAGTATTCTGGCGGGCATGCCTGTCCGAGCGTCATTTCAACCCTCGAACCCCTCC--GGGGGGTCGGCGTTGGGGA--T-CGGCCCTC-C--CTT-AGC-GGGTGGCCGTCTCCGAAATACAGTGGCGGTCTCGCCGCAGCCTCTCCTGCGCAGTAGTTTGCAC-ACTCGCATCGGGAGCGCGGCGC-GTCCACAGCCGTTAAACA-CCCAA--C-TTCTGAAATGTTGACCTCGGATCAGGTAGGAATACCC-GCCGTTACACGTTTGCTTCGACCCTATCACATTTGCGTCGTACCAACACTCCTATCGGAAGAGATGGTAAGCTGGCAAAGCCTCGACAGCTTCACAACACGCATTGGGGTTTGGTCTGCCCAGCCGAGACACCCGAAGGACAGGCCTGTGGTCTGGTCAAGAACTTGTCTTTGATGTGTTACGTCAGTGTCGGTTCTCCCTCCGAACCTCTGATTGAGTTCATGATCAACAGAGGTATGGAAGTCGTTGAAGAGTACGAGCCGCTGCGGTATCCTCATGCTACAAAGATTTTTGTGAACGGTGTCTGGGTTGGAGTTCACCAAGACCCTAAGCACTTGGTGAACCAGGTCCTGGACACTCGTCGCAAGTCCTATCTGCAGTACGAAGTCTCTCTCGTGAGAGAAATTCGAGACCAGGAATTCAAAATCTTTTCCGACGCAGGTCGTGTCATGCGACCAGTCTTTACCGTTCAGCAGGAAGATGATCCGGAAACGGGCATCAACAAGGGCCACCTGGTATTGACCAAGGAGCTCGTCAATAGATTGGCCAAGGAGCAGGCTGAGCCTCCGGAAGACCCCAGCATGAAGATTGGATGGGAGGGATTGATTAGGGCTGGTGCAGTTGAATATCTCGACGCCGAAGAAGAGGAGACGTCCATGATCTGCATGACGCCAGAGGATCTCGAGCTGTATCGTCTTCAGAAGGCCGGTATTAACACTGAGGAAGACAT-GGGAGATGACCCGAACAAGCGACTAAAGACAAAGACGAATCCGACAACTCATATGTACACCCATTGCGAGATAAGCT-----TCA--ACT-GA--------TTT-------TCGCCT----CGATTCTCCCTC----CTC-----CAAATTCAATT--ATGCCCG---ACGATT---CTGAAG-AG-AAT-TTTCGTGTCG----ACAA-----------TTTT------T-------CG--TCA--CCCCGCTT----TC------CATTACCCCTCCTTT---GCAGCGAC---GC---AAA--TTTTT-TTGCTG-TC--TTTTG-G-TTTTAGTGGGG-TTTCT---------------T-----------------GTGC-ACCCCACT-A------GCTCAC-TGC-----------------TTTTTTTTTTTT------TTTTTG--GCTTC-ACTCTC-----ACTT-C-C---CCGCCATTCAACATA-----------CTCTGTGTCTT----------------------------TGGTCATTCAGCGAT----GCTAACCAC-TTTTCCGTC-AATAGGAAGCCGCCGAACTCGGCAAGGGTTCCTTCAAGTACGCTTGGGTTCTTGACAAGCTCAAGGCCGAGCGTGAGCGTGGTATCACCATCGACATTGCTCTGTGGAAGTTCGAGACTCCCAAGTACTATGTCACCGTCATTGGTATGT---CTT---------CTTCATCAACTTCA---TG-CTT-CAATT-GCA----AGCC-AG-TGCTAACA-GGCAA-T--CACA--GACG [3509 bp]
'36Trichoderma asperelloides CEN1413' GCTGCGTGTTGCCCCCGAGGAGCACCCCGTCCTGCTCACCGAGGCCCCTATCAACCCCAA-GTCCAACCGTGAGAAGATGACCCAGATTGTCTTCGAGACCTTCAACGCTCCCGCTTTCTACGTCTCCATCCAGGCCGTTCTGTCCCTGTACGCCTCCGGTCGTACCACCGGTATCGTTCTTGACTCCGGTGACGGTGTTACCCACGTTGTCCCCATCTACGAGGGTTTCGCTCTTCCTCACGCCATTGCTCGTGTTGACATGGCTGGTCGTGATCTTACCGACTACCTGATGAAGATCCTGGCTGAGCGTGGTTACACTTTCTCCACCACCGCCGAGCGAGAAATCGTTCGTGATATCAAGGAGAAGCTCTGCTACGTCGCTCTCGACTTCGAGCAGGAGATCCAGACTGCTGCCCAGAGCTCCAGCTTGGAGAAGTCCTACGAGCTTCCCGACGGTCAGGTCATCACCATCGGCAACGAGCGATTCCGTGCTCCTGAGGCTCTGTTCCAGCCTTCTGTCCTTGGTCTTGAGAGCGGTGGTATCCACGTCACCACTTTCAACTCCATCATGAAGTGCGATGTCGACGTCCGAAAGGACCTGTACGGCAACATTGTCATGGTAAG--TGAA--T--TGAGCA---------TTC-AACAAAC--AGGCTCTAATAGCAGTGCTAATGATGTATTTCCCAATCTAGTCTGGTGGTACCACCATGTACCCCGGTCTCTCCGACCGTATGCAGAAGGAGACCTTCTCCCTCTTTGTAAG-TCTCT---GG-ATTGTCTTTTGC-GAT--GAAACTGCAG----------GCGATTT-GGGCACTAAC-CCGGT-GG--CTACAGGACAAGGACGGCGATGGTACGTAGT-GGCTAGTGACGCGATACT-CCTCTTT----CCCCTCCTCACCGT-CCCCC-TTATTTTGTGCGGGCTACTACTAGAGCGCCT-GAACCTGCGATAGCGATCGAA-ATTTCC-CCGACTGGC-CA--T-TTTTA-TGACGGA-TAGGA-GGAC-------GCAAAGCTAACAG-CCTTGAC-TTCGCAGGCCAGATCACCACCAAGGAGCTGGGCACTGTCATGCGCTCCCTGGGCCAGAACCCCTCCGAGTCAGAGCTGCAGGACATGATCAACGAGGTTGATGCCGACAACAATGGATCCATCGATTTCCCTGGTATGTCAAT-AGCAGAAACGCAT-GGACGGCTACCGAATACGGACTAATCTAGAGCGGTGAAGAGTTCCTTACCATGTCGTAACAAGGTCTCCGTTGGTGAACCAGCGGAGGGATCATTACCGAGTTTACAACTCCCAAA-CCCAATGTGAACGTTACCAAACTGTTGCCTCGGCGGGG-----TC---ACGCCCCGGGTGCGTCGCAGCCCCGGA--ACCAGGCGCCCGCCGGAGGAACCAA--CC-AAACTC-TTT-CTGT------------AGTCCCCTCGCGGA----------CG-TAT---------------------TTC-TTACAG-CTCT-GAGC--AAAAATTCAAAATGAATCAAAACTTTCAACAACGGAT---------CTCTTGGTTCTGGCATCGATGAAGAACGCAGCGAAATGCGATAAGTAATGTGAATTGCAGAATTCAGTGAATCATCGAATCTTTGAACGCACATTGCGCCCGCCAGTATTCTGGCGGGCATGCCTGTCCGAGCGTCATTTCAACCCTCGAACCCCTCC--GGGGGATCGGCGTTGGGGA--T-CGGGACCC-C--TCA-CA--CGGGTGCCGGCCCCGAAATACAGTGGCGGTCTCGCCGCAGCCTCTCCTGCGCAGTAGTTTGCACAACTCGCACCGGGAGCGCGGCGC-GTCCACGTCCGTAAAACA-CCCAA--CTTTCTGAAATGTTGACCTCGGATCAGGTAGGAATACCC-GCCGTTACACTTTTGCTTCGACACTTTCTCATTTGCGTCGTACCAATACACCCATCGGAAGAGATGGTAAGCTGGCGAAGCCTCGACAGCTTCACAACACACACTGGGGTTTGGTATGCCCGGCCGAGACCCCTGAAGGACAGGCTTGTGGTTTGGTCAAAAACTTGTCTCTGATGTGCTACGTCAGTGTCGGATCTCCTTCCGAGCCTTTGATCGAGTTTATGATCAACAGAGGTATGGAGGTCGTTGAGGAATACGAACCGCTGAGGTATCCCCATGCGACAAAGATCTTTGTGAATGGTGTCTGGGTTGGAATCCACCAAGACCCCAAGCATCTGGTAAACCAAGTTTTGGACACTCGTCGCAAATCCTATCTGCAATACGAAGTCTCTCTGATCAGAGATATTCGTGACCAAGAATTCAAAATCTTCTCTGACGCTGGTCGTGTTATGCGTCCTGTCTTTACTGTACAGCAAGAGGATGACCCGGAAACGGGCATCAACAAGGGCCACCTGGTTTTAACCAAGGATCTTGTCAACAGACTGGCTAAAGAGCAGGCTGAGCCTCCGGAAGACCCAAGCATGAAGCTTGGATGGGAAGGGTTAATTCGGGCTGGCGCGGTGGAATATCTCGATGCCGAGGAAGAAGAAACGGCTATGATTTGCATGCCACCGGAGGATCTTGAGCTCTACCGTCTTCAGAAGGCTGGCATTTCCACAGATGAAGACAT-GGGAGACGATCCAAACAAGCGTCTCAAGACCAAGACAAATCCGACAACTCACATGTACACGCATTGCGAGATAAGCTA--ATTTC--ACT-GC--------TTTT----------------------CCCATCAA--TTT-----TTGGCACAATTATATGCCCG---ACAATT---CTGTTC-TC-AGT----TTTGTCT------------------TTCTT------TT-TTCAGCA--TCA--CCCCGCTTTGCCAGCCTA---CCTACCCCTCCTTT---GGCACAGC--AAA---AAA--TTTTC-TCGCTG-CCTTGTTTG-GCTTTTAGTGGGG-TGTCAAT--------TTTGTT-----TGA---------CGGCAACCCCACT-ATCGCC-----AC-TGT---------------------------AC------CTCTTT--CCATC-A-TCCA------------CCACATGCT-TTT-------------GTTCAATCGCATCGT-CTATT-------TTCAA--------TATCTCTTGTTCATTAT----GCTGATCAT-GCTTCAATC-AATAGGAAGCCGCCGAACTCGGCAAGGGTTCCTTCAAGTATGCGTGGGTTCTTGACAAGCTCAAGGCCGAGCGTGAGCGTGGTATCACCATCGACATTGCCCTCTGGAAGTTCGAGACTCCCAAGTACTATGTCACCGTCATTGGTATGT---TTTGGACACTT--------CAGTCGA---CA-TTG-CA----AGA----TCGT-CA-TTCTAACATACTCTCC-CCACA--GACG [3509 bp]
'37Trichoderma afroharzianum CEN1414' GCTGCGTGTTGCCCCCGAGGAGCACCCCGTCCTGCTCACCGAGGCCCCCATCAACCCCAA-GTCCAACCGTGAGAAGATGACCCAGATCGTCTTCGAGACCTTCAACGCCCCCGCCTTCTATGTCTCTATCCAGGCCGTTCTGTCCCTGTACGCTTCCGGTCGTACCACCGGTATCGTGCTCGACTCCGGTGACGGTGTTACCCACGTTGTCCCCATCTACGAGGGTTTCGCTCTTCCTCACGCCATTGCTCGTGTTGACATGGCTGGTCGTGATCTTACCGACTACCTGATGAAGATCCTTGCTGAGCGTGGTTACACCTTCTCCACCACCGCCGAGCGAGAAATCGTTCGTGACATCAAGGAAAAGCTCTGCTACGTCGCCCTCGACTTCGAGCAGGAGATCCAGACTGCTGCCCAGAGCTCCAGCTTGGAGAAGTCCTACGAGCTTCCCGACGGTCAGGTCATCACCATCGGCAACGAGCGATTCCGTGCTCCTGAGGCTCTGTTCCAGCCTTCTGTCCTTGGTCTTGAGAGCGGCGGTATTCACGTCACCACTTTCAACTCCATCATGAAGTGCGACGTCGATGTCCGAAAGGACCTCTACGGCAACATTGTCATGGTAAG--TTTT--G--AATTGATTC-----GCAC-AGCTTTA--ATTTATGTATGGTGGCGCTAATT--GCATTCTCTACTCTAGTCTGGTGGTACCACCATGTACCCCGGTCTCTCCGACCGTATGCAGAAGGAGACCTTCTCCCTCTTTGTGAG-TCCTT---AACCTCGTTTCTGGT-GGC--AATTC---GG----------ACGCTTT-GAGTGCTAAC-CCAGC-TG--TTACAGGACAAGGACGGTGATGGTACGTAGC-AGCGAGTGACGCGACACC-ACCCCT-----CTCCCC-------------------CCTTTGCGAACAGGCACCGGAGCACCG-AATGACTTGCTTCCGACCCAT-ATCTTC-CTTGACAAC-CCC-T-TTTCA-TGATATC-TGAGC-AAAG------AAACGAACTGACAG-GCTTGAC-CCCGCAGGCCAGATCACCACCAAGGAGCTGGGCACCGTGATGCGCTCCCTCGGCCAGAACCCCTCCGAGTCAGAGCTGCAGGACATGATTAACGAGGTCGATGCCGACAACAACGGATCTATCGATTTCCCCGGTATGTCAAA-AGTCAAAGTGTTG--GGTCGTTCCCATATTCGAGCTAATACGGAGCGGTGTAGAATTCCTGACCATGTCGTAACAAGGTCTCCGTTGGTGAACCAGCGGAGGGATCATTACCGAGTTTACAACTCCCAAA-CCCAATGTGAACGTTACCAAACTGTTGCCTCGGCGGGA-----TC-TC-TGCCCCGGGTGCGTCGCAGCCCCGGA--CCAAGGCGCCCGCCGGAGGACCAAC--C--AAAACT-CTTATTGT-----------ATACCCCCTCGCGGG---------TTTTTTT--------ATAATCTGAG-CCTTC-TCGGCG-CCTC-TCGTAGGCGTTTCGAAAATGAATCAAAACTTTCAACAACGGAT---------CTCTTGGTTCTGGCATCGATGAAGAACGCAGCGAAATGCGATAAGTAATGTGAATTGCAGAATTCAGTGAATCATCGAATCTTTGAACGCACATTGCGCCCGCCAGTATTCTGGCGGGCATGCCTGTCCGAGCGTCATTTCAACCCTCGAACCCCTCC--GGGGGGTCGGCGTTGGGGA--T-CGGCCCTG-C--CTT-GGC--GGTGGCCGTCTCCGAAATACAGTGGCGGTCTCGCCGCAGCCTCTCCTGCGCAGTAGTTTGCAC-ACTCGCATCGGGAGCGCGGCGC-GTCCACAGCCGTTAAACA-CCCAA--C-TTCTGAAATGTTGACCTCGGATCAGGTAGGAATACCC-GCCGTTACACGTTTGCTTCGACCTTGTCACATTTGCGTCGTACCAACACTCCTATCGGGAGAGATGGTAAGCTAGCGAAGCCTCGACAGCTTCACAACACGCATTGGGGCTTGGTCTGCCCAGCCGAGACACCCGAAGGACAGGCCTGTGGTCTGGTCAAGAACTTGTCTTTGATGTGTTACGTCAGTGTCGGTTCTCCCTCCGAGCCTCTGATTGAGTTCATGATCAACAGAGGTATGGAAGTCGTCGAAGAGTACGAGCCGCTGCGGTATCCTCATGCTACAAAGATTTTTGTGAACGGTGTCTGGGTTGGAGTTCACCAAGACCCTAAGCACTTGGTGAACCAGGTTCTGGATACTCGTCGCAAGTCCTATCTGCAATACGAAGTCTCTCTCGTGAGAGAAATTCGAGACCAGGAATTCAAAATCTTTTCCGATGCAGGTCGTGTCATGCGACCAGTCTTTACCGTTCAGCAGGAAGATGATCCGGAAACGGGCATCAACAAGGGCCACCTGGTATTGACCAAGGAGCTCGTCAATAGATTGGCCAAGGAGCAGGCTGAGCCTCCGGAAGACCCCAGCATGAAGATTGGATGGGAGGGATTGATCAGGGCTGGTGCGGTTGAATATCTCGACGCCGAGGAAGAGGAGACGGCCATGATCTGCATGACACCAGAGGATCTCGAGCTGTATCGTCTTCAGAAGGCCGGTATCAACACTGAGGAAGACAT-GGGAGATGATCCGAACAAGCGACTCAAGACCAAGACGAACCCGACAACTCACATGTACACCCATTGCGAGATAACCT-----TCA--ACT-GA--------TTT-------TCGCCT----CGATTCTTCCTCT---CTT-----CACATTCAATT--GTGCCCG---ACAATT---CTGCAG-AG-AAT-TTTCGTGTCG----ACAA-----------TTTT------T-------CA--TCA--CCCCGCTT----TC------CATTACCCCTCCTTT---CCAGCGAC---GC---AAA-TTTTTT-TTTCTG-TC--GTTTG-GTTTTTAGTGGGG-TTCTC---------------T-----------------GTGCAACCCCACT-A------GCTCCC-TGC---------------------------TT------TTTCCT--GCTTC-ACTCTC-----ACTT-C-CTCGTCATCATTCAACGTG-----------CTCTGCGTCTT----------------------------TGGTCATTCAGCGAC----GCTAACCAC-TTTTCCATC-AATAGGAAGCCGCCGAACTCGGCAAGGGTTCCTTCAAGTACGCTTGGGTTCTTGACAAGCTCAAGGCCGAGCGTGAGCGTGGTATCACCATTGACATTGCTCTGTGGAAGTTCGAGACTCCCAAGTACTATGTCACCGTCATTGGTAAGT---------------CTTCACTAAGTTCA---TG-CTG-CAATT-GCG----GACC-AG-TGCTAACA-GGCAA-T--CACA--GACG [3509 bp]
'38Trichoderma lentiforme CEN1415' GCTGCGTGTTGCTCCCGAGGAGCACCCCGTCCTGCTCACCGAGGCCCCCATCAACCCCAA-GTCCAACCGTGAGAAGATGACCCAGATCGTCTTCGAGACCTTCAACGCCCCCGCCTTCTATGTCTCCATCCAGGCCGTTCTGTCCCTGTACGCTTCCGGTCGTACCACCGGTATCGTGCTCGACTCCGGTGACGGTGTTACCCACGTTGTCCCCATCTACGAGGGTTTCGCTCTTCCTCACGCCATTGCTCGTGTTGACATGGCTGGTCGTGATCTTACCGACTACCTGATGAAGATCCTTGCTGAGCGTGGTTACACCTTCTCCACCACCGCCGAGCGAGAAATCGTTCGTGACATCAAGGAGAAGCTCTGCTACGTCGCCCTCGACTTCGAGCAGGAGATCCAGACTGCTGCCCAGAGCTCCAGCTTGGAGAAGTCCTACGAGCTTCCCGATGGTCAGGTCATCACCATCGGCAACGAGCGATTCCGTGCTCCTGAGGCTCTGTTCCAGCCTTCTGTCCTTGGTCTTGAGAGCGGTGGTATCCACGTCACCACTTTCAACTCCATCATGAAGTGCGATGTCGACGTCCGAAAGGACCTCTACGGCAACATTGTCATGGTATG--TTTC--T--AATTGAGTC-----GCAC-AGCTTTACGATTTATGTATGGTGGCGCTAATT--GCATTCTCTACTCTAGTCTGGTGGTACCACCATGTACCCCGGTCTCTCCGACCGTATGCAGAAGGAGACCTTCTCCCTCTTTGTGAG-TCTTT----ACCTCGTTTCTGGT-AGC--AATTC---GG----------ACGATTT-GAGTGCTAAC-CCAGC-TG--CTACAGGACAAGGACGGTGATGGTACGTAGC-AGCGAGTGACGCGACACC-ACCCCT-----CTCCCC-------------------CTTTTGCGAACAGGCACCGGAGCACCG-AATGACTTGCTGCCGACCGAT-ATTTTC-CTTGCTAGC-CCC-T-TTTCA-TGATATC-TGAAC-AAA-------AGGAAAACTGACAG-GCTTGAC-CCCGCAGGCCAGATCACCACCAAGGAGCTGGGCACCGTGATGCGCTCTCTCGGCCAGAACCCCTCCGAGTCAGAGCTTCAGGACATGATCAACGAGGTCGATGCCGACAACAACGGATCTATCGATTTCCCCGGTATGTCAAA-AGTCACAGTGTTG--GGTCGTTGCCACATTCGAGCTAATACGGAGCGGTGTAGAATTCCTGACCATGTCGTAACAAGGTCTCCGTTGGTGAACCAGCGGAGGGATCATTACCGAGTTTACAACTCCCAAA-CCCAATGTGAACGTTACCAAACTGTTGCCTCGGCGGGA-----TC-TC-TGCCCCGGGTGCGTCGCAGCCCCGGA--CCAAGGCGCCCGCCGGAGGACCAAC--C--AAAACT-CTTTTTGT-----------ATACCCCCTCGCGGG----------TTTTTT--------ATAATCTGAG-CCTTC-TCGGCG-CCTC-TCGTAGGCGTTTCGAAAATGAATCAAAACTTTCAACAACGGAT---------CTCTTGGTTCTGGCATCGATGAAGAACGCAGCGAAATGCGATAAGTAATGTGAATTGCAGAATTCAGTGAATCATCGAATCTTTGAACGCACATTGCGCCCGCCAGTATTCTGGCGGGCATGCCTGTCCGAGCGTCATTTCAACCCTCGAACCCCTCC--GGGGGGTCGGCGTTGGGGA--T-CGGCCCTC-C--CTT-AGC-GGGTGGCCGTCTCCGAAATACAGTGGCGGTCTCGCCGCAGCCTCTCCTGCGCAGTAGTTTGCAC-ACTCGCATCGGGAGCGCGGCGC-GTCCACAGCCGTTAAACA-CCCAA--C-TTCTGAAATGTTGACCTCGGATCAGGTAGGAATACCC-GCCGTTACACGTTTGCTTCGACCCTATCACATTTGCGTCGTACCAACACTCCTATCGGAAGAGATGGTAAGCTGGCAAAGCCTCGACAGCTTCACAACACGCATTGGGGTTTGGTCTGCCCAGCCGAGACACCCGAAGGACAGGCCTGTGGTCTGGTCAAGAACTTGTCTTTGATGTGTTACGTCAGTGTCGGTTCTCCCTCCGAACCTCTGATTGAGTTCATGATCAACAGAGGTATGGAAGTCGTTGAAGAGTACGAGCCGCTGCGGTATCCTCATGCTACAAAGATTTTTGTGAACGGTGTCTGGGTTGGAGTTCACCAAGACCCTAAGCACTTGGTGAACCAGGTCCTGGACACTCGTCGCAAGTCCTATCTGCAGTACGAAGTCTCTCTCGTGAGAGAAATTCGAGACCAGGAATTCAAAATCTTTTCCGACGCAGGTCGTGTCATGCGACCAGTCTTTACCGTTCAGCAGGAAGATGATCCGGAAACGGGCATCAACAAGGGCCACCTGGTATTGACCAAGGAGCTCGTCAATAGATTGGCCAAGGAGCAGGCTGAGCCTCCGGAAGACCCCAGCATGAAGATTGGATGGGAGGGATTGATTAGGGCTGGTGCAGTTGAATATCTCGACGCCGAAGAAGAGGAGACGTCCATGATCTGCATGACGCCAGAGGATCTCGAGCTGTATCGTCTTCAGAAGGCCGGTATTAACACTGAGGAAGACAT-GGGAGATGACCCGAACAAGCGACTAAAGACAAAGACGAATCCGACAACTCATATGTACACCCATTGCGAGATAAGCT-----TCA--ACT-GA--------TTT-------TCGCCT----CGATTCTCCCTC----CTC-----CAAATTCAATT--ATGCCCG---ACGATT---CTGAAG-AG-AAT-TTTCGTGTCG----ACAA-----------TTTT------T-------CG--TCA--CCCCGCTT----TC------CATTACCCCTCCTTT---GCAGCGAC---GC---AAA--TTTTT-TTGCTG-TC--TTTTG-G-TTTTAGTGGGG-TTTCT---------------T-----------------GTGC-ACCCCACT-A------GCTCAC-TGC-----------------TTTTTTTTTTTT------TTTTTG--GCTTC-ACTCTC-----ACTT-C-C---CCGCCATTCAACATA-----------CTCTGTGTCTT----------------------------TGGTCATTCAGCGAT----GCTAACCAC-TTTTCCGTC-AATAGGAAGCCGCCGAACTCGGCAAGGGTTCCTTCAAGTACGCTTGGGTTCTTGACAAGCTCAAGGCCGAGCGTGAGCGTGGTATCACCATCGACATTGCTCTGTGGAAGTTCGAGACTCCCAAGTACTATGTCACCGTCATTGGTATGT---CTT---------CTTCATCAACTTCA---TG-CTT-CAATT-GCA----AGCC-AG-TGCTAACA-GGCAA-T--CACA--GACG [3509 bp]
'39Trichoderma lentiforme CEN1416' GCTGCGTGTTGCTCCCGAGGAGCACCCCGTCCTGCTCACCGAGGCCCCCATCAACCCCAA-GTCCAACCGTGAGAAGATGACCCAGATCGTCTTCGAGACCTTCAACGCCCCCGCCTTCTATGTCTCCATCCAGGCCGTTCTGTCCCTGTACGCTTCCGGTCGTACCACCGGTATCGTGCTCGACTCCGGTGACGGTGTTACCCACGTTGTCCCCATCTACGAGGGTTTCGCTCTTCCTCACGCCATTGCTCGTGTTGACATGGCTGGTCGTGATCTTACCGACTACCTGATGAAGATCCTTGCTGAGCGTGGTTACACCTTCTCCACCACCGCCGAGCGAGAAATCGTTCGTGACATCAAGGAGAAGCTCTGCTACGTCGCCCTCGACTTCGAGCAGGAGATCCAGACTGCTGCCCAGAGCTCCAGCTTGGAGAAGTCCTACGAGCTTCCCGATGGTCAGGTCATCACCATCGGCAACGAGCGATTCCGTGCTCCTGAGGCTCTGTTCCAGCCTTCTGTCCTTGGTCTTGAGAGCGGTGGTATCCACGTCACCACTTTCAACTCCATCATGAAGTGCGATGTCGACGTCCGAAAGGACCTCTACGGCAACATTGTCATGGTATG--TTTC--T--AATTGAGTC-----GCAC-AGCTTTACGATTTATGTATGGTGGCGCTAATT--GCATTCTCTACTCTAGTCTGGTGGTACCACCATGTACCCCGGTCTCTCCGACCGTATGCAGAAGGAGACCTTCTCCCTCTTTGTGAG-TCTTT----ACCTCGTTTCTGGT-AGC--AATTC---GG----------ACGATTT-GAGTGCTAAC-CCAGC-TG--CTACAGGACAAGGACGGTGATGGTACGTAGC-AGCGAGTGACGCGACACC-ACCCCT-----CTCCCC-------------------CTTTTGCGAACAGGCACCGGAGCACCG-AATGACTTGCTGCCGACCGAT-ATTTTC-CTTGCTAGC-CCC-T-TTTCA-TGATATC-TGAAC-AAA-------AGGAAAACTGACAG-GCTTGAC-CCCGCAGGCCAGATCACCACCAAGGAGCTGGGCACCGTGATGCGCTCTCTCGGCCAGAACCCCTCCGAGTCAGAGCTTCAGGACATGATCAACGAGGTCGATGCCGACAACAACGGATCTATCGATTTCCCCGGTATGTCAAA-AGTCACAGTGTTG--GGTCGTTGCCACATTCGAGCTAATACGGAGCGGTGTAGAATTCCTGACCATGTCGTAACAAGGTCTCCGTTGGTGAACCAGCGGAGGGATCATTACCGAGTTTACAACTCCCAAA-CCCAATGTGAACGTTACCAAACTGTTGCCTCGGCGGGA-----TC-TC-TGCCCCGGGTGCGTCGCAGCCCCGGA--CCAAGGCGCCCGCCGGAGGACCAAC--C--AAAACT-CTTTTTGT-----------ATACCCCCTCGCGGG----------TTTTTT--------ATAATCTGAG-CCTTC-TCGGCG-CCTC-TCGTAGGCGTTTCGAAAATGAATCAAAACTTTCAACAACGGAT---------CTCTTGGTTCTGGCATCGATGAAGAACGCAGCGAAATGCGATAAGTAATGTGAATTGCAGAATTCAGTGAATCATCGAATCTTTGAACGCACATTGCGCCCGCCAGTATTCTGGCGGGCATGCCTGTCCGAGCGTCATTTCAACCCTCGAACCCCTCC--GGGGGGTCGGCGTTGGGGA--T-CGGCCCTC-C--CTT-AGC-GGGTGGCCGTCTCCGAAATACAGTGGCGGTCTCGCCGCAGCCTCTCCTGCGCAGTAGTTTGCAC-ACTCGCATCGGGAGCGCGGCGC-GTCCACAGCCGTTAAACA-CCCAA--C-TTCTGAAATGTTGACCTCGGATCAGGTAGGAATACCC-GCCGTTACACGTTTGCTTCGACCCTATCACATTTGCGTCGTACCAACACTCCTATCGGAAGAGATGGTAAGCTGGCAAAGCCTCGACAGCTTCACAACACGCATTGGGGTTTGGTCTGCCCAGCCGAGACACCCGAAGGACAGGCCTGTGGTCTGGTCAAGAACTTGTCTTTGATGTGTTACGTCAGTGTCGGTTCTCCCTCCGAACCTCTGATTGAGTTCATGATCAACAGAGGTATGGAAGTCGTTGAAGAGTACGAGCCGCTGCGGTATCCTCATGCTACAAAGATTTTTGTGAACGGTGTCTGGGTTGGAGTTCACCAAGACCCTAAGCACTTGGTGAACCAGGTCCTGGACACTCGTCGCAAGTCCTATCTGCAGTACGAAGTCTCTCTCGTGAGAGAAATTCGAGACCAGGAATTCAAAATCTTTTCCGACGCAGGTCGTGTCATGCGACCAGTCTTTACCGTTCAGCAGGAAGATGATCCGGAAACGGGCATCAACAAGGGCCACCTGGTATTGACCAAGGAGCTCGTCAATAGATTGGCCAAGGAGCAGGCTGAGCCTCCGGAAGACCCCAGCATGAAGATTGGATGGGAGGGATTGATTAGGGCTGGTGCAGTTGAATATCTCGACGCCGAAGAAGAGGAGACGTCCATGATCTGCATGACGCCAGAGGATCTCGAGCTGTATCGTCTTCAGAAGGCCGGTATTAACACTGAGGAAGACAT-GGGAGATGACCCGAACAAGCGACTAAAGACAAAGACGAATCCGACAACTCATATGTACACCCATTGCGAGATAAGCT-----TCA--ACT-GA--------TTT-------TCGCCT----CGATTCTCCCTC----CTC-----CAAATTCAATT--ATGCCCG---ACGATT---CTGAAG-AG-AAT-TTTCGTGTCG----ACAA-----------TTTT------T-------CG--TCA--CCCCGCTT----TC------CATTACCCCTCCTTT---GCAGCGAC---GC---AAA--TTTTT-TTGCTG-TC--TTTTG-G-TTTTAGTGGGG-TTTCT---------------T-----------------GTGC-ACCCCACT-A------GCTCAC-TGC-----------------TTTTTTTTTTTT------TTTTTG--GCTTC-ACTCTC-----ACTT-C-C---CCGCCATTCAACATA-----------CTCTGTGTCTT----------------------------TGGTCATTCAGCGAT----GCTAACCAC-TTTTCCGTC-AATAGGAAGCCGCCGAACTCGGCAAGGGTTCCTTCAAGTACGCTTGGGTTCTTGACAAGCTCAAGGCCGAGCGTGAGCGTGGTATCACCATCGACATTGCTCTGTGGAAGTTCGAGACTCCCAAGTACTATGTCACCGTCATTGGTATGT---CTT---------CTTCATCAACTTCA---TG-CTT-CAATT-GCA----AGCC-AG-TGCTAACA-GGCAA-T--CACA--GACG [3509 bp]
'40Trichoderma afroharzianum CEN1417' GCTGCGTGTTGCCCCCGAGGAGCACCCCGTCCTGCTCACCGAGGCCCCCATCAACCCCAA-GTCCAACCGTGAGAAGATGACCCAGATCGTCTTCGAGACCTTCAACGCCCCCGCCTTCTATGTCTCTATCCAGGCCGTTCTGTCCCTGTACGCTTCCGGTCGTACCACCGGTATCGTGCTCGACTCCGGTGACGGTGTTACCCACGTTGTCCCCATCTACGAGGGTTTCGCTCTTCCTCACGCCATTGCTCGTGTTGACATGGCTGGTCGTGATCTTACCGACTACCTGATGAAGATCCTTGCTGAGCGTGGTTACACCTTCTCCACCACCGCCGAGCGAGAAATCGTTCGTGACATCAAGGAGAAGCTCTGCTACGTCGCCCTCGACTTCGAGCAGGAGATCCAGACTGCTGCCCAGAGCTCCAGCTTGGAGAAGTCCTACGAGCTTCCCGACGGTCAGGTCATCACCATCGGCAACGAGCGATTCCGTGCTCCTGAGGCTCTGTTCCAGCCTTCTGTCCTTGGTCTTGAGAGCGGCGGTATTCACGTCACCACTTTCAACTCCATCATGAAGTGCGACGTCGATGTCCGAAAGGACCTCTACGGCAACATTGTCATGGTAAG--TTTT--G--AATTGATTC-----GCAC-AGCTTTA--ATTTATGTATGGTGGCGCTAATT--GCATTCTCTACTCTAGTCTGGTGGTACCACCATGTACCCCGGTCTCTCCGACCGTATGCAGAAGGAGACCTTCTCCCTCTTTGTGAG-TCCTT---AACCTCGTTTCTGGT-GGC--AATTC---GG----------ACGCTTT-GAGTGCTAAC-CCAGC-TG--TTACAGGACAAGGACGGTGATGGTACGTAGC-AGCGAGTGACGCGACACC-ACCCCT-----CTCCCC-------------------CCTTTGCGAACAGGCACCGGAGCACCG-AATGACTTGCTTCCGACCCAT-ATCTTC-CTTGACAAC-CCC-T-TTTCA-TGATATC-TGAGC-AAAG------AAACGAACTGACAG-GCTTGAC-CCCGCAGGCCAGATCACCACCAAGGAGCTGGGCACCGTGATGCGCTCCCTCGGCCAGAACCCCTCCGAGTCAGAGCTGCAGGACATGATTAACGAGGTCGATGCCGACAACAACGGATCTATCGATTTCCCCGGTATGTCAAA-AGTCAAAGTGTTG--GGTCGTTCCCATATTCGAGCTAATACGGAGCGGTGTAGAATTCCTGACCATGTCGTAACAAGGTCTCCGTTGGTGAACCAGCGGAGGGATCATTACCGAGTTTACAACTCCCAAA-CCCAATGTGAACGTTACCAAACTGTTGCCTCGGCGGGA-----TC-TC-TGCCCCGGGTGCGTCGCAGCCCCGGA--CCAAGGCGCCCGCCGGAGGACCAAC--C--AAAACT-CTTATTGT-----------ATACCCCCTCGCGGG---------TTTTTTT--------ATAATCTGAG-CCTTC-TCGGCG-CCTC-TCGTAGGCGTTTCGAAAATGAATCAAAACTTTCAACAACGGAT---------CTCTTGGTTCTGGCATCGATGAAGAACGCAGCGAAATGCGATAAGTAATGTGAATTGCAGAATTCAGTGAATCATCGAATCTTTGAACGCACATTGCGCCCGCCAGTATTCTGGCGGGCATGCCTGTCCGAGCGTCATTTCAACCCTCGAACCCCTCC--GGGGGGTCGGCGTTGGGGA--T-CGGCCCTG-C--CTT-GGC--GGTGGCCGTCTCCGAAATACAGTGGCGGTCTCGCCGCAGCCTCTCCTGCGCAGTAGTTTGCAC-ACTCGCATCGGGAGCGCGGCGC-GTCCACAGCCGTTAAACA-CCCAA--C-TTCTGAAATGTTGACCTCGGATCAGGTAGGAATACCC-GCCGTTACACGTTTGCTTCGACCTTGTCACATTTGCGTCGTACCAACACTCCTATCGGGAGAGATGGTAAGCTAGCGAAGCCTCGACAGCTTCACAACACGCATTGGGGCTTGGTCTGCCCAGCCGAGACACCCGAAGGACAGGCCTGTGGTCTGGTCAAGAACTTGTCTTTGATGTGTTACGTCAGTGTCGGTTCTCCCTCCGAGCCTCTGATTGAGTTCATGATCAACAGAGGTATGGAAGTCGTCGAAGAGTACGAGCCGCTGCGGTATCCTCATGCTACAAAGATTTTTGTGAACGGTGTCTGGGTTGGAGTTCACCAAGACCCTAAGCACTTGGTGAACCAGGTTCTGGATACTCGTCGCAAGTCCTATCTGCAATACGAAGTCTCTCTCGTGAGAGAAATTCGAGACCAGGAATTCAAAATCTTTTCCGATGCAGGTCGTGTCATGCGACCAGTCTTTACCGTTCAGCAGGAAGATGATCCGGAAACGGGCATCAACAAGGGCCACCTGGTATTGACCAAGGAGCTCGTCAATAGATTGGCCAAGGAGCAGGCTGAGCCTCCGGAAGACCCCAGCATGAAGATTGGATGGGAGGGATTGATCAGGGCTGGTGCGGTTGAATATCTCGACGCCGAGGAAGAGGAGACGGCCATGATCTGCATGACACCAGAGGATCTCGAGCTGTATCGTCTTCAGAAGGCCGGTATCAACACTGAGGAAGACAT-GGGAGATGATCCGAACAAGCGACTCAAGACCAAGACGAACCCGACAACTCACATGTACACCCATTGCGAGATAACCT-----TCA--ACT-GA--------TTT-------TCGCCT----CGATTCTTCCTCT---CTT-----CACATTCAATT--GTGCCCG---ACAATT---CTGCAG-AG-AAT-TTTCGTGTCG----ACAA-----------TTTT------T-------CA--TCA--CCCCGCTT----TC------CATTACCCCTCCTTT---CCAGCGAC---GC---AAA-TTTTTT-TTTCTG-TC--GTTTG-GTTTTTAGTGGGG-TTCTC---------------T-----------------GTGCAACCCCACT-A------GCTCCC-TGC---------------------------TT------TTTCCT--GCTTC-ACTCTC-----ACTT-C-CTCGTCATCATTCAACGTG-----------CTCTGCGTCTT----------------------------TGGTCATTCAGCGAC----GCTAACCAC-TTTTCCATC-AATAGGAAGCCGCCGAACTCGGCAAGGGTTCCTTCAAGTACGCTTGGGTTCTTGACAAGCTCAAGGCCGAGCGTGAGCGTGGTATCACCATTGACATTGCTCTGTGGAAGTTCGAGACTCCCAAGTACTATGTCACCGTCATTGGTAAGT---------------CTTCACTAAGTTCA---TG-CTG-CAATT-GCG----GACC-AG-TGCTAACA-GGCAA-T--CACA--GACG [3509 bp]
'41Trichoderma asperelloides CEN1418' GCTGCGTGTTGCCCCCGAGGAGCACCCCGTCCTGCTCACCGAGGCCCCTATCAACCCCAA-GTCCAACCGTGAGAAGATGACCCAGATTGTCTTCGAGACCTTCAACGCTCCCGCTTTCTACGTCTCCATCCAGGCCGTTCTGTCCCTGTACGCCTCCGGTCGTACCACCGGTATCGTTCTTGACTCCGGTGACGGTGTTACCCACGTTGTCCCCATCTACGAGGGTTTCGCTCTTCCTCACGCCATTGCTCGTGTTGACATGGCTGGTCGTGATCTTACCGACTACCTGATGAAGATCCTGGCTGAGCGTGGTTACACTTTCTCCACCACCGCCGAGCGAGAAATCGTTCGTGATATCAAGGAGAAGCTCTGCTACGTCGCTCTCGACTTCGAGCAGGAGATCCAGACTGCTGCCCAGAGCTCCAGCTTGGAGAAGTCCTACGAGCTTCCCGACGGTCAGGTCATCACCATCGGCAACGAGCGATTCCGTGCTCCTGAGGCTCTGTTCCAGCCTTCTGTCCTTGGTCTTGAGAGCGGTGGTATCCACGTCACCACTTTCAACTCCATCATGAAGTGCGATGTCGACGTCCGAAAGGACCTGTACGGCAACATTGTCATGGTAAG--TGAA--T--TGAGCA---------TTC-AACAAAC--AGGCTCTAATAGCAGTGCTAATGATGTATTTCCCAATCTAGTCTGGTGGTACCACCATGTACCCCGGTCTCTCCGACCGTATGCAGAAGGAGACCTTCTCCCTCTTTGTAAG-TCTCT---GG-ATTGTCTTTTGC-GAT--GAAACTGCAG----------GCGATTT-GGGCACTAAC-CCGGT-GG--CTACAGGACAAGGACGGCGATGGTACGTAGT-GGCTAGTGACGCGATACT-CCTCTTT----CCCCTCCTCACCGT-CCCCC-TTATTTTGTGCGGGCTACTACTAGAGCGCCT-GAACCTGCGATAGCGATCGAA-ATTTCC-CCGACTGGC-CA--T-TTTTA-TGACGGA-TAGGA-GGAC-------GCAAAGCTAACAG-CCTTGAC-TTCGCAGGCCAGATCACCACCAAGGAGCTGGGCACTGTCATGCGCTCCCTGGGCCAGAACCCCTCCGAGTCAGAGCTGCAGGACATGATCAACGAGGTTGATGCCGACAACAATGGATCCATCGATTTCCCTGGTATGTCAAT-AGCAGAAACGCAT-GGACGGCTACCGAATACGGACTAATCTAGAGCGGTGAAGAGTTCCTTACCATGTCGTAACAAGGTCTCCGTTGGTGAACCAGCGGAGGGATCATTACCGAGTTTACAACTCCCAAA-CCCAATGTGAACGTTACCAAACTGTTGCCTCGGCGGGG-----TC---ACGCCCCGGGTGCGTCGCAGCCCCGGA--ACCAGGCGCCCGCCGGAGGAACCAA--CC-AAACTC-TTT-CTGT------------AGTCCCCTCGCGGA----------CG-TAT---------------------TTC-TTACAG-CTCT-GAGC--AAAAATTCAAAATGAATCAAAACTTTCAACAACGGAT---------CTCTTGGTTCTGGCATCGATGAAGAACGCAGCGAAATGCGATAAGTAATGTGAATTGCAGAATTCAGTGAATCATCGAATCTTTGAACGCACATTGCGCCCGCCAGTATTCTGGCGGGCATGCCTGTCCGAGCGTCATTTCAACCCTCGAACCCCTCC--GGGGGATCGGCGTTGGGGA--T-CGGGACCC-C--TCA-CA--CGGGTGCCGGCCCCGAAATACAGTGGCGGTCTCGCCGCAGCCTCTCCTGCGCAGTAATTTGCACAACTCGCACCGGGAGCGCGGCGC-GTCCACGTCCGTAAAACA-CCCAA--CTTTCTGAAATGTTGACCTCGGATCAGGTAGGAATACCC-GCCGTTACACTTTTGCTTCGACACTTTCTCATTTGCGTCGTACCAATACACCCATCGGAAGAGATGGTAAGCTGGCGAAGCCTCGACAGCTTCACAACACACACTGGGGTTTGGTATGCCCGGCCGAGACCCCTGAAGGACAGGCTTGTGGTTTGGTCAAAAACTTGTCTCTGATGTGCTACGTCAGTGTCGGATCTCCTTCCGAACCTTTGATCGAGTTTATGATCAACAGAGGTATGGAGGTCGTTGAGGAATACGAACCGCTGAGGTATCCCCATGCGACAAAGATCTTTGTGAATGGTGTCTGGGTTGGAATCCACCAAGACCCCAAGCATCTGGTAAACCAAGTTTTGGACACTCGTCGCAAATCCTATCTGCAATACGAAGTCTCTCTGATCAGAGATATTCGTGACCAAGAATTCAAAATCTTCTCTGACGCCGGTCGTGTTATGCGTCCTGTCTTTACTGTACAGCAAGAGGATGACCCGGAAACGGGCATCAACAAGGGCCACCTGGTTTTAACCAAGGATCTTGTCAACAGACTGGCTAAAGAGCAGGCTGAGCCTCCGGAAGACCCAAGCATGAAGCTTGGATGGGAAGGGTTAATTCGGGCTGGCGCGGTGGAATATCTCGATGCCGAGGAAGAAGAAACGGCTATGATTTGCATGACACCGGAGGATCTTGAGCTCTACCGTCTTCAGAAGGCTGGCATTTCCACAGATGAAGACAT-GGGAGACGATCCAAACAAGCGTCTCAAGACCAAGACAAATCCGACAACTCACATGTACACGCATTGCGAGATAAGCTA--ATTTC--ACT-GC--------TTTT----------------------CCCATCAA--TTT-----TTGGCACAATTATATGCCCG---ACAATT---CTGTTC-TC-AGT----TTTGTCT------------------TTCTT------TT-TTCAGCA--TCA--CCCCGCTTTGCCAGCCTA---CCTACCCCTCCTTT---GGCACAGC--AAA---AAA--TTTTC-TCGCTG-CCTTGTTTG-GCTTTTAGTGGGG-TGTCAAT--------TTTGTT-----TGA---------CGGCAACCCCACT-ATCGCC-----AC-TGT---------------------------AC------CTCTTT--CCATC-A-TCCA------------CCACATGCT-TTT-------------GTTCAATCGCATCGT-CTATT-------TTCAA--------TATCTCTTGTTCATTAT----GCTGATCAT-GCTTCAATC-AATAGGAAGCCGCCGAACTCGGCAAGGGTTCCTTCAAGTATGCGTGGGTTCTTGACAAGCTCAAGGCCGAGCGTGAGCGTGGTATCACCATCGACATTGCCCTCTGGAAGTTCGAGACTCCCAAGTACTATGTCACCGTCATTGGTATGT---TTTGGACACTT--------CAGTCGA---CA-TTG-CA----AGA----TCGT-CA-TTCTAACATACTCTCC-CCACA--GACG [3509 bp]
'42Trichoderma asperelloides CEN1419' GCTGCGTGTTGCCCCCGAGGAGCACCCCGTCCTGCTCACCGAGGCCCCTATCAACCCCAA-GTCCAACCGTGAGAAGATGACCCAGATTGTCTTCGAGACCTTCAACGCTCCCGCTTTCTACGTCTCCATCCAGGCCGTTCTGTCCCTGTACGCCTCCGGTCGTACCACCGGTATCGTTCTTGACTCCGGTGACGGTGTTACCCACGTTGTCCCCATCTACGAGGGTTTCGCTCTTCCTCACGCCATTGCTCGTGTTGACATGGCTGGTCGTGATCTTACCGACTACCTGATGAAGATCCTGGCTGAGCGTGGTTACACTTTCTCCACCACCGCCGAGCGAGAAATCGTTCGTGATATCAAGGAGAAGCTCTGCTACGTCGCTCTCGACTTCGAGCAGGAGATCCAGACTGCTGCCCAGAGCTCCAGCTTGGAGAAGTCCTACGAGCTTCCCGACGGTCAGGTCATCACCATCGGCAACGAGCGATTCCGTGCTCCTGAGGCTCTGTTCCAGCCTTCTGTCCTTGGTCTTGAGAGCGGTGGTATCCACGTCACCACTTTCAACTCCATCATGAAGTGCGATGTCGACGTCCGAAAGGACCTGTACGGCAACATTGTCATGGTAAG--TGAA--T--TGAGCA---------TTC-AACAAAC--AGGCTCTAATAGCAGTGCTAATGATGTATTTCCCAATCTAGTCTGGTGGTACCACCATGTACCCCGGTCTCTCCGACCGTATGCAGAAGGAGACCTTCTCCCTCTTTGTAAG-TCTCT---GG-ATTGTCTTTTGC-GAT--GAAACTGCAG----------GCGATTT-GGGCACTAAC-CCGGT-GG--CTACAGGACAAGGACGGCGATGGTACGTAGT-GGCTAGTGACGCGATACT-CCTCTTT----CCCCTCCTCACCGT-CCCCC-TTATTTTGTGCGGGCTACTACTAGAGCGCCT-GAACCTGCGATAGCGATCGAA-ATTTCC-CCGACTGGC-CA--T-TTTTA-TGACGGA-TAGGA-GGAC-------GCAAAGCTAACAG-CCTTGAC-TTCGCAGGCCAGATCACCACCAAGGAGCTGGGCACTGTCATGCGCTCCCTGGGCCAGAACCCCTCCGAGTCAGAGCTGCAGGACATGATCAACGAGGTTGATGCCGACAACAATGGATCCATCGATTTCCCTGGTATGTCAAT-AGCAGAAACGCAT-GGACGGCTACCGAATACGGACTAATCTAGAGCGGTGAAGAGTTCCTTACCATGTCGTAACAAGGTCTCCGTTGGTGAACCAGCGGAGGGATCATTACCGAGTTTACAACTCCCAAA-CCCAATGTGAACGTTACCAAACTGTTGCCTCGGCGGGG-----TC---ACGCCCCGGGTGCGTCGCAGCCCCGGA--ACCAGGCGCCCGCCGGAGGAACCAA--CC-AAACTC-TTT-CTGT------------AGTCCCCTCGCGGA----------CG-TAT---------------------TTC-TTACAG-CTCT-GAGC--AAAAATTCAAAATGAATCAAAACTTTCAACAACGGAT---------CTCTTGGTTCTGGCATCGATGAAGAACGCAGCGAAATGCGATAAGTAATGTGAATTGCAGAATTCAGTGAATCATCGAATCTTTGAACGCACATTGCGCCCGCCAGTATTCTGGCGGGCATGCCTGTCCGAGCGTCATTTCAACCCTCGAACCCCTCC--GGGGGATCGGCGTTGGGGA--T-CGGGACCC-C--TCA-CA--CGGGTGCCGGCCCCGAAATACAGTGGCGGTCTCGCCGCAGCCTCTCCTGCGCAGTAGTTTGCACAACTCGCACCGGGAGCGCGGCGC-GTCCACGTCCGTAAAACA-CCCAA--CTTTCTGAAATGTTGACCTCGGATCAGGTAGGAATACCC-GCCGTTACACTTTTGCTTCGACACTTTCTCATTTGCGTCGTACCAATACACCCATCGGAAGAGATGGTAAGCTGGCGAAGCCTCGACAGCTTCACAACACACACTGGGGTTTGGTATGCCCGGCCGAGACCCCTGAAGGACAGGCTTGTGGTTTGGTCAAAAACTTGTCTCTGATGTGCTACGTCAGTGTCGGATCTCCTTCCGAGCCTTTGATCGAGTTTATGATCAACAGAGGTATGGAGGTCGTTGAGGAATACGAACCGCTGAGGTATCCCCACGCGACAAAGATCTTTGTGAATGGTGTCTGGGTTGGAATCCACCAAGACCCCAAGCATCTGGTAAACCAAGTTTTGGACACTCGTCGCAAATCCTATCTGCAATACGAAGTCTCTCTGATCAGAGATATTCGTGACCAAGAATTCAAAATCTTCTCTGACGCCGGTCGTGTTATGCGTCCTGTCTTTACTGTACAGCAAGAGGATGACCCGGAAACGGGCATCAACAAGGGCCACCTGGTTTTAACCAAGGATCTTGTCAACAGACTGGCTAAAGAGCAGGCTGAGCCTCCGGAAGACCCAAGCATGAAGCTTGGATGGGAAGGGTTAATTCGGGCTGGCGCGGTGGAATATCTCGATGCCGAGGAAGAAGAAACGGCTATGATTTGCATGACACCGGAGGATCTTGAGCTCTACCGTCTTCAGAAGGCTGGCATTTCCACAGATGAAGACAT-GGGAGACGATCCAAACAAGCGTCTCAAGACCAAGACAAATCCGACAACTCACATGTACACGCATTGCGAGATAAGCTA--ATTTC--ACT-GC--------TTTT----------------------CCCATCAA--TTT-----TTGGCACAATTATATGCCCG---ACAATT---CTGTTC-TC-AGT----TTTGTCT------------------TTCTT------TT-TTCAGCA--TCA--CCCCGCTTTGCCAGCCTA---CCTACCCCTCCTTT---GGCACAGC--AAA---AAA--TTTTC-TCGCTG-CCTTGTTTG-GCTTTTAGTGGGG-TGTCAAT--------TTTGTT-----TGA---------CGGCAACCCCACT-ATCGCC-----AC-TGT---------------------------AC------CTCTTT--CCATC-A-TCCA------------CCACATGCT-TTT-------------GTTCAATCGCATCGT-CTATT-------TTCAA--------TATCTCTTGTTCATTAT----GCTGATCAT-GCTTCAATC-AATAGGAAGCCGCCGAACTCGGCAAGGGTTCCTTCAAGTATGCGTGGGTTCTTGACAAGCTCAAGGCCGAGCGTGAGCGTGGTATCACCATCGACATTGCCCTCTGGAAGTTCGAGACTCCCAAGTACTATGTCACCGTCATTGGTATGT---TTTGGACACTT--------CAGTCGA---CA-TTG-CA----AGA----TCGT-CA-TTCTAACATACTCTCC-CCACA--GACG [3509 bp]
'43Trichoderma erinaceum CEN1420' GCTGCGTGTTGCTCCCGAGGAGCACCCCGTCCTGCTCACCGAGGCCCCCATCAACCCCAA-GTCCAACCGTGAGAAGATGACCCAGATTGTCTTCGAGACCTTCAACGCTCCCGCCTTCTACGTCTCTATCCAGGCCGTTTTGTCTCTCTACGCTTCCGGTCGTACCACCGGTATCGTTCTCGACTCCGGTGATGGTGTTACCCACGTTGTCCCCATCTACGAGGGTTTCGCTCTGCCTCACGCCATTGCTCGTGTTGACATGGCTGGCCGTGATCTTACCGACTACCTGATGAAGATTCTGGCTGAGCGTGGTTACACTTTCTCCACCACCGCCGAGCGTGAAATCGTTCGTGATATCAAGGAGAAGCTCTGCTACGTCGCCCTCGACTTCGAGCAGGAGATCCAGACTGCTGCCCAGAGCTCCAGCTTGGAGAAGTCCTACGAGCTTCCCGACGGTCAGGTCATCACCATCGGCAACGAGCGATTCCGTGCTCCTGAGGCTCTGTTCCAGCCTTCTGTCCTTGGTCTTGAGAGCGGTGGTATCCACGTCACCACTTTCAACTCCATCATGAAGTGCGATGTCGACGTCCGAAAGGACCTCTACGGCAACATTGTCATGGTAAG--TGAT--T--TTCGTT---------CAA-GATAAAT--CAG-CTGAATAGCAGCGCTAATTATGCATTTCTCAATCTAGTCTGGTGGTACCACCATGTACCCCGGTCTCTCCGACCGTATGCAGAAGGAGACCTTCTCCCTCTTTGTAAG-TCTCT---AT-ATGGTCTTTTGG-GAC--GAATCTGCAG----------GCGGTTT-GGGTGCTAAT-CTGGT-GG--CTACAGGACAAGGACGGCGATGGTACGTAGT-GGCTAGTGACGCGATACT-CCTCTTT----CCCCTCCTCACCGT-TGCCCCT--ATTTGTGCGAACCATTGTTGGAGCACCT-GAACGTGCGACTCCGATCGAA-TTTTTA-CCGACTGGC-AA--T-TTTTA-TGACGAA-GAAAC-GGAC-------AAAAAACTAACAG-ACGTGAT-TTCGCAGGCCAGATTACCACCAAGGAGCTGGGCACTGTCATGCGCTCTTTGGGACAGAACCCCTCCGAGTCAGAGCTGCAGGACATGATCAACGAGGTCGATGCCGACAACAACGGATCCATCGATTTCCCTGGTATGTCTTT-AGTTGAATCATTT-GGATGGCTGCCGAAACCGGGCTAATCTAGAGCGGTGAAGAGTTCCTTACCATGTCGTAACAAGGTCTCCGTTGGTGAACCAGCGGAGGGATCATTACCGAGTTTACAACTCCCAAA-CCCAATGTGAACCATACCAAACTGTTGCCTCGGCGGGG-----TC---ACGCCCCGGGTGCGTCGCAGCCCCGGA--ACCAGGCGCCCGCCGGAGGGACCAA--CC-AAACTC-TTTACTGT------------AGTCCCCTCGCGGA----------CGTTAT---------------------TTC-TTACAG-CTCT-GAGC--AAAAATTCAAAATGAATCAAAACTTTCAACAACGGAT---------CTCTTGGTTCTGGCATCGATGAAGAACGCAGCGAAATGCGATAAGTAATGTGAATTGCAGAATTCAGTGAATCATCGAATCTTTGAACGCACATTGCGCCCGCCAGTATTCTGGCGGGCATGCCTGTCCGAGCGTCATTTCAACCCTCGAACCCCTCC--GGGGGGTCGGCGTTGGGGA--T-CGGGAACC-C--CTC-AGACGGGATCCCGGCCCCGAAATACAGTGGCGGTCTCGCCGCAGCCTCTCCTGCGCAGTAGTTTGCACAACTCGCACCGGGAGCGCGGCGC-GTCCACGTCCGTAAAACA-CCCAA--C-TTCTGAAATGTTGACCTCGGATCAGGTAGGAATACCC-GCCGTTACACTTTTGCTTCTACACTATCCCATTTGCGTCGTACCAATACACCCATCGGAAGAGACGGTAAGCTGGCGAAGCCTCGACAGCTCCACAACACACACTGGGGTTTGGTGTGTCCGGCCGAGACCCCTGAAGGACAGGCTTGTGGTCTGGTCAAGAATTTGTCTCTGATGTGCTACGTCAGTGTTGGATCTCCTTCTGAGCCTTTGATCGAGTTTATGATCAACAGAGGTATGGAAGTCGTTGAGGAGTATGAGCCACTGAGGTATCCCCATGCCACAAAGATTTTTGTGAATGGTGTCTGGGTTGGAATCCACCAAGATCCCAAGCATCTGGTAAACCAAGTTCTGGATACTCGTCGCAAATCTTATCTGCAATACGAAGTCTCTCTGATCAGAGACATTCGTGACCAAGAATTCAAAATCTTCTCTGACGCTGGTCGTGTTATGCGTCCCGTCTTTACTGTGCAGCAAGAAGATGACCCAGAAACGGGCATCAACAAGGGCCACCTGGTCTTGACCAAGGATCTCGTCAATAGACTAGCCAAAGAGCAGGCTGAGCCTCCAGAAGACCCGAGTATGAAGCTTGGATGGGAGGGACTGATTAGGGCTGGTGCGGTGGAATATCTCGACGCCGAGGAAGAAGAAACGTCCATGATTTGCATGACACCGGAAGATCTAGAGCTTTATCGTCTCCAGAAGGCCGGCATTGCCACGGATGAGGACAT-GGGAGACGATCCAAACAAGCGTCTCAAGACCAAGACAAATCCGACCACTCACATGTACACGCATTGCGAGATAAGCTA--TTTTC--ACA-GC--------TTTT---------------------CTCTATGCA--TTC-----ATAGCACAATC--GTGTCGA---CAATTC---TTGTCC-TC-AGA----CTTGTCG----A------------TTTTTC------CT-CACGGTGTCACA--CCCCGCTT----TACCTG--CCCTACCCCTCCTTT---GGCTCAGCA-AAA---AAA--TTTTC-TGGTTG-CCTTGTTTG-GTTTTTAGTGGGG-TGCCAAC----------TTTT-----TGG---------CAGCAACCCCGCT-ATCGCC-----AC-TGT---------------------------CC------TTC-AT--CCATC-ATCCCA------------ATGCCTTGTTCTC-------------ACTCAATCGCATCGT-CTTTT-----GCCTCAA----------TTTATGATTCATTGT----GCTAATCAT-GTTTCAACC-AATAGGAAGCCGCCGAACTCGGAAAGGGTTCTTTCAAGTATGCGTGGGTTCTTGACAAGCTCAAGGCCGAGCGTGAGCGTGGTATCACCATCGACATTGCCCTCTGGAAGTTCGAGACTCCCAAGTACTATGTCACCGTCATTGGTATGT---TTTTGG--------TTTCCTCATTGA---CA-TCT-CGA---AAA----TCAT-TA-TCCTAACGTGCCACTCTCTACA--GACG [3509 bp]
'44Trichoderma erinaceum CEN1421' GCTGCGTGTTGCTCCCGAGGAGCACCCCGTCCTGCTCACCGAGGCCCCCATCAACCCCAA-GTCCAACCGTGAGAAGATGACCCAGATTGTCTTCGAGACCTTCAACGCTCCCGCCTTCTACGTCTCTATCCAGGCCGTTTTGTCTCTCTACGCTTCCGGTCGTACCACCGGTATCGTTCTCGACTCCGGTGATGGTGTTACCCACGTTGTCCCCATCTACGAGGGTTTCGCTCTGCCTCACGCCATTGCTCGTGTTGACATGGCTGGCCGTGATCTTACCGACTACCTGATGAAGATTCTGGCTGAGCGTGGTTACACTTTCTCCACCACCGCCGAGCGTGAAATCGTTCGTGATATCAAGGAGAAGCTCTGCTACGTCGCCCTCGACTTCGAGCAGGAGATCCAGACTGCTGCCCAGAGCTCCAGCTTGGAGAAGTCCTACGAGCTTCCCGACGGTCAGGTCATCACCATCGGCAACGAGCGATTCCGTGCTCCTGAGGCTCTGTTCCAGCCTTCTGTCCTTGGTCTTGAGAGCGGTGGTATCCACGTCACCACTTTCAACTCCATCATGAAGTGCGATGTCGACGTCCGAAAGGACCTCTACGGCAACATTGTCATGGTAAG--TGAT--T--TTCGTT---------CAA-GATAAAT--CAG-CTGAATAGCAGCGCTAATTATGCATTTCTCAATCTAGTCTGGTGGTACCACCATGTACCCCGGTCTCTCCGACCGTATGCAGAAGGAGACCTTCTCCCTCTTTGTAAG-TCTCT---AT-ATGGTCTTTTGG-GAC--GAATCTGCAG----------GCGGTTT-GGGTGCTAAT-CTGGT-GG--CTACAGGACAAGGACGGCGATGGTACGTAGT-GGCTAGTGACGCGATACT-CCTCTTT----CCCCTCCTCACCGT-TGCCCCT--ATTTGTGCGAACCATTGTTGGAGCACCT-GAACGTGCGACTCCGATCGAA-TTTTTA-CCGACTGGC-AA--T-TTTTA-TGACGAA-GAAAC-GGAC-------AAAAAACTAACAG-ACGTGAT-TTCGCAGGCCAGATTACCACCAAGGAGCTGGGCACTGTCATGCGCTCTTTGGGACAGAACCCCTCCGAGTCAGAGCTGCAGGACATGATCAACGAGGTCGATGCCGACAACAACGGATCCATCGATTTCCCTGGTATGTCTTT-AGTTGAATCATTT-GGATGGCTGCCGAAACCGGGCTAATCTAGAGCGGTGAAGAGTTCCTTACCATGTCGTAACAAGGTCTCCGTTGGTGAACCAGCGGAGGGATCATTACCGAGTTTACAACTCCCAAA-CCCAATGTGAACCATACCAAACTGTTGCCTCGGCGGGG-----TC---ACGCCCCGGGTGCGTCGCAGCCCCGGA--ACCAGGCGCCCGCCGGAGGGACCAA--CC-AAACTC-TTTACTGT------------AGTCCCCTCGCGGA----------CGTTAT---------------------TTC-TTACAG-CTCT-GAGC--AAAAATTCAAAATGAATCAAAACTTTCAACAACGGAT---------CTCTTGGTTCTGGCATCGATGAAGAACGCAGCGAAATGCGATAAGTAATGTGAATTGCAGAATTCAGTGAATCATCGAATCTTTGAACGCACATTGCGCCCGCCAGTATTCTGGCGGGCATGCCTGTCCGAGCGTCATTTCAACCCTCGAACCCCTCC--GGGGGGTCGGCGTTGGGGA--T-CGGGAACC-C--CTC-AGACGGGATCCCGGCCCCGAAATACAGTGGCGGTCTCGCCGCAGCCTCTCCTGCGCAGTAGTTTGCACAACTCGCACCGGGAGCGCGGCGC-GTCCACGTCCGTAAAACA-CCCAA--C-TTCTGAAATGTTGACCTCGGATCAGGTAGGAATACCC-GCCGTTACACTTTTGCTTCTACACTATCCCATTTGCGTCGTACCAATACACCCATCGGAAGAGACGGTAAGCTGGCGAAGCCTCGACAGCTCCACAACACACACTGGGGTTTGGTGTGTCCGGCCGAGACCCCTGAAGGACAGGCTTGTGGTCTGGTCAAGAATTTGTCTCTGATGTGCTACGTCAGTGTTGGATCTCCTTCTGAGCCTTTGATCGAGTTTATGATCAACAGAGGTATGGAAGTCGTTGAGGAGTATGAGCCACTGAGGTATCCCCATGCCACAAAGATTTTTGTGAATGGTGTCTGGGTTGGAATCCACCAAGATCCCAAGCATCTGGTAAACCAAGTTCTGGATACTCGTCGCAAATCTTATCTGCAATACGAAGTCTCTCTGATCAGAGACATTCGTGACCAAGAATTCAAAATCTTCTCTGACGCTGGTCGTGTTATGCGTCCCGTCTTTACTGTGCAGCAAGAAGATGACCCAGAAACGGGCATCAACAAGGGCCACCTGGTCTTGACCAAGGATCTCGTCAATAGACTAGCCAAAGAGCAGGCTGAGCCTCCAGAAGACCCGAGTATGAAGCTTGGATGGGAGGGACTGATTAGGGCTGGTGCGGTGGAATATCTCGACGCCGAGGAAGAAGAAACGTCCATGATTTGCATGACACCGGAAGATCTAGAGCTTTATCGTCTCCAGAAGGCCGGCATTGCCACGGATGAGGACAT-GGGAGACGATCCAAACAAGCGTCTCAAGACCAAGACAAATCCGACCACTCACATGTACACGCATTGCGAGATAAGCTA--TTTTC--ACA-GC--------TTTT---------------------CTCTATGCA--TTC-----ATAGCACAATC--GTGTCGA---CAATTC---TTGTCC-TC-AGA----CTTGTCG----A------------TTTTTC------CT-CACGGTGTCACA--CCCCGCTT----TACCTG--CCCTACCCCTCCTTT---GGCTCAGCA-AAA---AAA--TTTTC-TGGTTG-CCTTGTTTG-GTTTTTAGTGGGG-TGCCAAC----------TTTT-----TGG---------CAGCAACCCCGCT-ATCGCC-----AC-TGT---------------------------CC------TTC-AT--CCATC-ATCCCA------------ATGCCTTGTTCTC-------------ACTCAATCGCATCGT-CTTTT-----GCCTCAA----------TTTATGATTCATTGT----GCTAATCAT-GTTTCAACC-AATAGGAAGCCGCCGAACTCGGAAAGGGTTCTTTCAAGTATGCGTGGGTTCTTGACAAGCTCAAGGCCGAGCGTGAGCGTGGTATCACCATCGACATTGCCCTCTGGAAGTTCGAGACTCCCAAGTACTATGTCACCGTCATTGGTATGT---TTTTGG--------TTTCCTCATTGA---CA-TCT-CGA---AAA----TCAT-TA-TCCTAACGTGCCACTCTCTACA--GACG [3509 bp]
'45Trichoderma azevedoii CEN1422' GCTGCGTGTTGCCCCCGAGGAGCACCCCGTCCTGCTCACCGAGGCCCCCATCAACCCCAA-GTCCAACCGTGAGAAGATGACCCAGATCGTCTTCGAGACCTTCAACGCCCCCGCCTTCTATGTCTCCATCCAGGCCGTTCTGTCCCTGTACGCTTCCGGTCGTACCACCGGTATCGTGCTCGACTCCGGTGACGGTGTTACCCACGTTGTCCCCATCTACGAGGGTTTCGCTCTTCCTCACGCCATTGCTCGTGTTGACATGGCTGGTCGTGATCTTACCGACTACCTGATGAAGATCCTTGCTGAGCGTGGTTACACCTTCTCCACCACCGCCGAGCGAGAAATCGTTCGTGACATCAAGGAGAAGCTCTGCTACGTCGCCCTCGACTTCGAGCAGGAGATCCAGACTGCTGCCCAGAGCTCCAGCTTGGAGAAGTCCTACGAGCTTCCCGACGGTCAGGTCATCACCATCGGCAACGAGCGATTCCGTGCTCCTGAGGCTCTGTTCCAGCCTTCTGTCCTTGGTCTTGAGAGCGGTGGTATCCACGTCACCACTTTCAACTCCATCATGAAGTGCGATGTCGATGTCCGAAAGGACCTCTACGGCAACATTGTCATGGTATG-TTTTT--T--AATTGAGTC-----GCAC-AGCTTTA--ATCTATGTATGGTGGCGCTAATT--GCATTCCCTACTCTAGTCTGGTGGTACCACCATGTACCCCGGTCTCTCCGACCGTATGCAGAAGGAGACCTTCTCCCTCTTTGTGAG-TCTTT---AACCTCGTTTCTTGT-GGC--AATTC---GG----------ACGGTTT-GAGTGCTAAC-CCAGCTTG--CTACAGGACAAGGACGGTGATGGTACGTAGC-AGCGAGTGACGCGACACC-ACCCCT-----CTCCCC-------------------CTTTTGCGAATAGGCACCGGAGCACCG-AATGACTTGCTGCCGACCGAT-ATCTTC-CTTGCCAGC-CCC-T-TTTCA-TGAGATC-TAAGC-AAAG------AAAAGAACTGACAG-GCTTGAC-CCCGCAGGCCAGATCACCACCAAGGAGCTGGGCACCGTGATGCGCTCCCTCGGCCAGAACCCCTCCGAGTCAGAGCTGCAGGACATGATCAACGAGGTCGATGCCGACAACAACGGATCTATCGATTTCCCCGGTATGTCAAA-AGTCAAAGTGTTG--GGTCGTTGCCACATTCGAGCTAATACGGAGCGGTGTAGAATTCCTGACCATGTCGTAACAAGGTCTCCGTTGGTGAACCAGCGGAGGGATCATTACCGAGTTTACAACTCCCAAA-CCCAATGTGAACGTTACCAAACTGTTGCCTCGGCGGGA-----TC-TC-TGCCCCGGGTGCGTCGCAGCCCCGGA--CCAAGGCGCCCGCCGGAGGACCAAC--CT-AAAACT-CTTTTTGT-----------ATACCCCCTCGCGGG----------TTTTTT--------ATAATCTGAG-CCTTC-TCGGCG-CCTC-TCGTAGGCGTTTCGAAAATGAATCAAAACTTTCAACAACGGAT---------CTCTTGGTTCTGGCATCGATGAAGAACGCAGCGAAATGCGATAAGTAATGTGAATTGCAGAATTCAGTGAATCATCGAATCTTTGAACGCACATTGCGCCCGCCAGTATTCTGGCGGGCATGCCTGTCCGAGCGTCATTTCAACCCTCGAACCCCTCC--GGGGGGTCGGCGTTGGGGA--T-CGGCCCTC-C--CTT-AGC-GGGTGGCCGTCTCCGAAATACAGTGGCGGTCTCGCCGCAGCCTCTCCTGCGCAGTAGTTTGCAC-ACTCGCATCGGGAGCGCGGCGC-GTCCACAGCCGTTAAACA-CCCAA--C-TTCTGAAATGTTGACCTCGGATCAGGTAGGAATACCC-GCCGTTACACTTTTGCTTCTACACTATCCCATTTGCGTCGTACCAATACTCCTATCGGAAGAGATGGTAAGCTGGCAAAGCCTCGACAGCTTCACAACACGCATTGGGGTTTGGTCTGTCCTGCCGAGACACCCGAAGGACAGGCCTGTGGTCTGGTCAAGAACTTGTCTTTGATGTGTTACGTCAGTGTCGGTTCTCCCTCCGAGCCTCTGATTGAATTCATGATCAACAGAGGTATGGAGGTCGTCGAAGAGTATGAGCCGCTGCGGTATCCTCATGCTACAAAGATTTTTGTGAACGGTGTCTGGGTTGGAGTTCACCAAGACCCTAAGCACTTGGTGAACCAGGTTCTGGATACTCGTCGCAAGTCCTATCTGCAATACGAAGTCTCTCTCGTGAGAGAAATTCGAGACCAGGAATTCAAAATCTTTTCCGACGCAGGCCGTGTCATGCGACCAGTCTTTACCGTTCAGCAGGAAGATGACCCGGAAACGGGCATCAACAAGGGCCACCTGGTTTTGACCAAGGAGCTCGTCAATAGATTGGCCAAGGAGCAAGCTGAACCTCCGGAAGACCCCAGCATGAAGATCGGATGGGAGGGACTGATTAGGGCTGGTGCGGTTGAATATCTCGACGCCGAGGAAGAGGAGACGTCCATGATCTGCATGACGCCTGAGGATCTCGAGCTGTATCGCCTTCAGAAGGCCGGTATTAACACCGAGGAAGACAT-GGGAGATGATCCGAACAAGCGACTAAAGACGAAGACGAACCCGACAACTCATATGTACACCCACTGCGAGATAAGCT-----TCA--ACT-CA--------TCT-------TCGCCC----CAACTCTTC-------CTC-----CACATTCAATT--GTGCCCG---ACAATT---CTGCAG-AG-AAT-TTTCGTGTCG----ACAA-----------TTTT------T-------CA--TCA--CCCCGCTT----TG------CATTACCCCTCCTTT---GCAGCGAC---GC---AAA--TTTTT-TTGCTG-TC--GTTTG-G-TTTTAGTGGGG-TTTCT---------------T-----------------GTGCA-CCCCACT-A------GCTCAC-TAC--------------------------TTT------TTTTCT--GCTTC-GCTCTC-----ACTT-C-CCAGCCATCATTCAACGTG-----------CTCTGTG--TC----------------------------ATCACTTTCAGCGAT----GCTAACCAC-TTTTCCATC-AATAGGAAGCCGCCGAACTCGGCAAGGGTTCCTTCAAGTACGCTTGGGTTCTTGACAAGCTCAAGGCCGAGCGTGAGCGTGGTATCACCATCGACATTGCTCTGTGGAAGTTCGAGACTCCCAAGTACTATGTCACCGTCATTGGTATGT---TCT---------TTCCATCAATTTCA---CA-CAG-CGATT-ACA----GGCC-AG-TGCTAACA-AGCAA-T--CACA--GACG [3509 bp]
'46Trichoderma azevedoi CEN1423' GCTGCGTGTTGCCCCCGAGGAGCACCCCGTCCTGCTCACCGAGGCCCCCATCAACCCCAA-GTCCAACCGTGAGAAGATGACCCAGATCGTCTTCGAGACCTTCAACGCCCCCGCCTTCTATGTCTCCATCCAGGCCGTTCTGTCCCTGTACGCTTCCGGTCGTACCACCGGTATCGTGCTCGACTCCGGTGACGGTGTTACCCACGTTGTCCCCATCTACGAGGGTTTCGCTCTTCCTCACGCCATTGCTCGTGTTGACATGGCTGGTCGTGATCTTACCGACTACCTGATGAAGATCCTTGCTGAGCGTGGTTACACCTTCTCCACCACCGCCGAGCGAGAAATCGTTCGTGACATCAAGGAGAAGCTCTGCTACGTCGCCCTCGACTTCGAGCAGGAGATCCAGACTGCTGCCCAGAGCTCCAGCTTGGAGAAGTCCTACGAGCTTCCCGACGGTCAGGTCATCACCATCGGCAACGAGCGATTCCGTGCTCCTGAGGCTCTGTTCCAGCCTTCTGTCCTTGGTCTTGAGAGCGGTGGTATCCACGTCACCACTTTCAACTCCATCATGAAGTGCGATGTCGATGTCCGAAAGGACCTCTACGGCAACATTGTCATGGTATG-TTTTT--T--AATTGAGTC-----GCAC-AGCTTTA--ATCTATGTATGGTGGCGCTAATT--GCATTCCCTACTCTAGTCTGGTGGTACCACCATGTACCCCGGTCTCTCCGACCGTATGCAGAAGGAGACCTTCTCCCTCTTTGTGAG-TCTTT---AACCTCGTTTCTTGT-GGC--AATTC---GG----------ACGGTTT-GAGTGCTAAC-CCAGCTTG--CTACAGGACAAGGACGGTGATGGTACGTAGC-AGCGAGTGACGCGACACC-ACCCCT-----CTCCCC-------------------CTTTTGCGAATAGGCACCGGAGCACCG-AATGACTTGCTGCCGACCGAT-ATCTTC-CTTGCCAGC-CCC-T-TTTCA-TGAGATC-TAAGC-AAAG------AAAAGAACTGACAG-GCTTGAC-CCCGCAGGCCAGATCACCACCAAGGAGCTGGGCACCGTGATGCGCTCCCTCGGCCAGAACCCCTCCGAGTCAGAGCTGCAGGACATGATCAACGAGGTCGATGCCGACAACAACGGATCTATCGATTTCCCCGGTATGTCAAA-AGTCAAAGTGTTG--GGTCGTTGCCACATTCGAGCTAATACGGAGCGGTGTAGAATTCCTGACCATGTCGTAACAAGGTCTCCGTTGGTGAACCAGCGGAGGGATCATTACCGAGTTTACAACTCCCAAA-CCCAATGTGAACGTTACCAAACTGTTGCCTCGGCGGGA-----TC-TC-TGCCCCGGGTGCGTCGCAGCCCCGGA--CCAAGGCGCCCGCCGGAGGACCAAC--CT-AAAACT-CTTTTTGT-----------ATACCCCCTCGCGGG----------TTTTTT--------ATAATCTGAG-CCTTC-TCGGCG-CCTC-TCGTAGGCGTTTCGAAAATGAATCAAAACTTTCAACAACGGAT---------CTCTTGGTTCTGGCATCGATGAAGAACGCAGCGAAATGCGATAAGTAATGTGAATTGCAGAATTCAGTGAATCATCGAATCTTTGAACGCACATTGCGCCCGCCAGTATTCTGGCGGGCATGCCTGTCCGAGCGTCATTTCAACCCTCGAACCCCTCC--GGGGGGTCGGCGTTGGGGA--T-CGGCCCTC-C--CTT-AGC-GGGTGGCCGTCTCCGAAATACAGTGGCGGTCTCGCCGCAGCCTCTCCTGCGCAGTAGTTTGCAC-ACTCGCATCGGGAGCGCGGCGC-GTCCACAGCCGTTAAACA-CCCAA--C-TTCTGAAATGTTGACCTCGGATCAGGTAGGAATACCC-GCCGTTACACGTTTGCTTCGACCTTGTCACATTTGCGTCGTACCAATACTCCTATCGGAAGAGATGGTAAGCTGGCAAAGCCTCGACAGCTTCACAACACGCATTGGGGTTTGGTCTGTCCTGCCGAGACACCCGAAGGACAGGCCTGTGGTCTGGTCAAGAACTTGTCTTTGATGTGTTACGTCAGTGTCGGTTCTCCCTCCGAGCCTCTGATTGAATTCATGATCAACAGAGGTATGGAGGTCGTCGAAGAGTATGAGCCGCTGCGGTATCCTCATGCTACAAAGATTTTTGTGAACGGTGTCTGGGTTGGAGTTCACCAAGACCCTAAGCACTTGGTGAACCAGGTTCTGGATACTCGTCGCAAGTCCTATCTGCAATACGAAGTCTCTCTCGTGAGAGAAATTCGAGACCAGGAATTCAAAATCTTTTCCGACGCAGGCCGTGTCATGCGACCAGTCTTTACCGTTCAGCAGGAAGATGACCCGGAAACGGGCATCAACAAGGGCCACCTGGTTTTGACCAAGGAGCTCGTCAATAGATTGGCCAAGGAGCAAGCTGAACCTCCGGAAGACCCCAGCATGAAGATCGGATGGGAGGGACTGATTAGGGCTGGTGCGGTTGAATATCTCGACGCCGAGGAAGAGGAGACGTCCATGATCTGCATGACGCCTGAGGATCTCGAGCTGTATCGCCTTCAGAAGGCCGGTATTAACACCGAGGAAGACAT-GGGAGATGATCCGAACAAGCGACTAAAGACGAAGACGAACCCGACAACTCATATGTACACCCACTGCGAGATAAGCT-----TCA--ACT-CA--------TCT-------TCGCCC----CAACTCTTC-------CTC-----CACATTCAATT--GTGCCCG---ACAATT---CTGCAG-AG-AAT-TTTCGTGTCG----ACAA-----------TTTT------T-------CA--TCA--CCCCGCTT----TG------CATTACCCCTCCTTT---GCAGCGAC---GC---AAA--TTTTT-TTGCTG-TC--GTTTG-G-TTTTAGTGGGG-TTTCT---------------T-----------------GTGCA-CCCCACT-A------GCTCAC-TAC--------------------------TTT------TTTTCT--GCTTC-GCTCTC-----ACTT-C-CCAGCCATCATTCAACGTG-----------CTCTGTG--TC----------------------------ATCACTTTCAGCGAT----GCTAACCAC-TTTTCCATC-AATAGGAAGCCGCCGAACTCGGCAAGGGTTCCTTCAAGTACGCTTGGGTTCTTGACAAGCTCAAGGCCGAGCGTGAGCGTGGTATCACCATCGACATTGCTCTGTGGAAGTTCGAGACTCCCAAGTACTATGTCACCGTCATTGGTATGT---TCT---------TTCCATCAATTTCA---CA-CAG-CGATT-ACA----GGCC-AG-TGCTAACA-AGCAA-T--CACA--GACG [3509 bp]
'47Trichoderma asperelloides CEN1424' GCTGCGTGTTGCCCCCGAGGAGCACCCCGTCCTGCTCACCGAGGCCCCTATCAACCCCAA-GTCCAACCGTGAGAAGATGACCCAGATTGTCTTCGAGACCTTCAACGCTCCCGCTTTCTACGTCTCCATCCAGGCCGTTCTGTCCCTGTACGCCTCCGGTCGTACCACCGGTATCGTTCTTGACTCCGGTGACGGTGTTACCCACGTTGTCCCCATCTACGAGGGTTTCGCTCTTCCTCACGCCATTGCTCGTGTTGACATGGCTGGTCGTGATCTTACCGACTACCTGATGAAGATCCTGGCTGAGCGTGGTTACACTTTCTCCACCACCGCCGAGCGAGAAATCGTTCGTGATATCAAGGAGAAGCTCTGCTACGTCGCTCTCGACTTCGAGCAGGAGATCCAGACTGCTGCCCAGAGCTCCAGCTTGGAGAAGTCCTACGAGCTTCCCGACGGTCAGGTCATCACCATCGGCAACGAGCGATTCCGTGCTCCTGAGGCTCTGTTCCAGCCTTCTGTCCTTGGTCTTGAGAGCGGTGGTATCCACGTCACCACTTTCAACTCCATCATGAAGTGCGATGTCGACGTCCGAAAGGACCTGTACGGCAACATTGTCATGGTAAG--TGAA--T--TGAGCA---------TTC-AACAAAC--AGGCTCTAATAGCAGTGCTAATGATGTATTTCCCAATCTAGTCTGGTGGTACCACCATGTACCCCGGTCTCTCCGACCGTATGCAGAAGGAGACCTTCTCCCTCTTTGTAAG-TCTCT---GG-ATTGTCTTTTGC-GAT--GAAACTGCAG----------GCGATTT-GGGCACTAAC-CCGGT-GG--CTACAGGACAAGGACGGCGATGGTACGTAGT-GGCTAGTGACGCGATACT-CCTCTTT----CCCCTCCTCACCGT-CCCCC-TTATTTTGTGCGGGCTACTACTAGAGCGCCT-GAACCTGCGATAGCGATCGAA-ATTTCC-CCGACTGGC-CA--T-TTTTA-TGACGGA-TAGGA-GGAC-------GCAAAGCTAACAG-CCTTGAC-TTCGCAGGCCAGATCACCACCAAGGAGCTGGGCACTGTCATGCGCTCCCTGGGCCAGAACCCCTCCGAGTCAGAGCTGCAGGACATGATCAACGAGGTTGATGCCGACAACAATGGATCCATCGATTTCCCTGGTATGTCAAT-AGCAGAAACGCAT-GGACGGCTACCGAATACGGACTAATCTAGAGCGGTGAAGAGTTCCTTACCATGTCGTAACAAGGTCTCCGTTGGTGAACCAGCGGAGGGATCATTACCGAGTTTACAACTCCCAAA-CCCAATGTGAACGTTACCAAACTGTTGCCTCGGCGGGG-----TC---ACGCCCCGGGTGCGTCGCAGCCCCGGA--ACCAGGCGCCCGCCGGAGGAACCAA--CC-AAACTC-TTT-CTGT------------AGTCCCCTCGCGGA----------CG-TAT---------------------TTC-TTACAG-CTCT-GAGC--AAAAATTCAAAATGAATCAAAACTTTCAACAACGGAT---------CTCTTGGTTCTGGCATCGATGAAGAACGCAGCGAAATGCGATAAGTAATGTGAATTGCAGAATTCAGTGAATCATCGAATCTTTGAACGCACATTGCGCCCGCCAGTATTCTGGCGGGCATGCCTGTCCGAGCGTCATTTCAACCCTCGAACCCCTCC--GGGGGATCGGCGTTGGGGA--T-CGGGACCC-C--TCA-CA--CGGGTGCCGGCCCCGAAATACAGTGGCGGTCTCGCCGCAGCCTCTCCTGCGCAGTAGTTTGCACAACTCGCACCGGGAGCGCGGCGC-GTCCACGTCCGTAAAACA-CCCAA--CTTTCTGAAATGTTGACCTCGGATCAGGTAGGAATACCC-GCCGTTACACTTTTGCTTCGACACTTTCTCATTTGCGTCGTACCAATACACCCATCGGAAGAGATGGTAAGCTGGCGAAGCCTCGACAGCTTCACAACACACACTGGGGTTTGGTATGCCCGGCCGAGACCCCTGAAGGACAGGCTTGTGGTTTGGTCAAAAACTTGTCTCTGATGTGCTACGTCAGTGTCGGATCTCCTTCCGAGCCTTTGATCGAGTTTATGATCAACAGAGGTATGGAGGTCGTTGAGGAATACGAACCGCTGAGGTATCCCCATGCGACAAAGATCTTTGTGAATGGTGTCTGGGTTGGAATCCACCAAGACCCCAAGCATCTGGTAAACCAAGTTTTGGACACTCGTCGCAAATCCTATCTGCAATACGAAGTCTCTCTGATCAGAGATATTCGTGACCAAGAATTCAAAATCTTCTCTGACGCTGGTCGTGTTATGCGTCCTGTCTTTACTGTACAGCAAGAGGATGACCCGGAAACGGGCATCAACAAGGGCCACCTGGTTTTAACCAAGGATCTTGTCAACAGACTGGCTAAAGAGCAGGCTGAGCCTCCGGAAGACCCAAGCATGAAGCTTGGATGGGAAGGGTTAATTCGGGCTGGCGCGGTGGAATATCTCGATGCCGAGGAAGAAGAAACGGCTATGATTTGCATGACACCGGAGGATCTTGAGCTCTACCGTCTTCAGAAGGCTGGCATTTCCACAGATGAAGACAT-GGGAGACGATCCAAACAAGCGTCTCAAGACCAAGACAAATCCGACAACTCACATGTACACGCATTGCGAGATAAGCTA--ATTTC--ACT-GC--------TTTT----------------------CCCATCAA--TTT-----TTGGCACAATTATATGCCCG---ACAATT---CTGTTC-TC-AGT----TTTGTCT------------------TTCTT------TT-TTCAGCA--TCA--CCCCGCTTTGCCAGCCTA---CCTACCCCTCCTTT---GGCACAGC--AAA---AAA--TTTTC-TCGCTG-CCTTGTTTG-GCTTTTAGTGGGG-TGTCAAT--------TTTGTT-----TGA---------CGGCAACCCCACT-ATCGCC-----AC-TGT---------------------------AC------CTCTTT--CCATC-A-TCCA------------CCACATGCT-TTT-------------GTTCAATCGCATCGT-CTATT-------TTCAA--------TATCTCTTGTTCATTAT----GCTGATCAT-GCTTCAATC-AATAGGAAGCCGCCGAACTCGGCAAGGGTTCCTTCAAGTATGCGTGGGTTCTTGACAAGCTCAAGGCCGAGCGTGAGCGTGGTATCACCATCGACATTGCCCTCTGGAAGTTCGAGACTCCCAAGTACTATGTCACCGTCATTGGTATGT---TTTGGACACTT--------CAGTCGA---CA-TTG-CA----AGA----TCGT-CA-TTCTAACATACTCTCC-CCACA--GACG [3509 bp]
'48Trichoderma peberdyi CEN1425' GCTGCGTGTTGCCCCCGAGGAGCACCCCGTCCTGCTCACCGAGGCCCCCATCAACCCCAA-GTCCAACCGTGAGAAGATGACCCAGATCGTCTTCGAGACCTTCAACGCCCCCGCCTTCTATGTCTCCATCCAGGCCGTTCTGTCCCTGTACGCTTCCGGTCGTACCACCGGTATCGTGCTCGACTCCGGTGATGGTGTTACCCACGTTGTCCCCATCTACGAGGGTTTCGCTCTTCCTCACGCCATTGCTCGTGTTGACATGGCTGGTCGTGATCTTACCGACTACCTGATGAAGATCCTGGCTGAGCGTGGTTACACCTTCTCCACCACCGCCGAGCGAGAAATTGTTCGTGATATCAAGGAGAAGCTCTGCTACGTCGCCCTCGACTTCGAGCAGGAGATCCAGACTGCTGCCCAGAGCTCCAGCTTGGAGAAGTCCTACGAGCTTCCCGACGGTCAGGTCATCACCATCGGCAACGAGCGATTCCGTGCTCCTGAGGCTCTGTTCCAGCCTTCTGTCCTTGGTCTTGAGAGCGGCGGTATCCACGTCACCACTTTCAACTCCATCATGAAGTGCGATGTCGATGTCCGAAAGGACCTCTACGGCAACATTGTCATGGTATG--TTTT--C--AGTTGATTC-----GCAC-AGCATCA--GTTTATGTATGACGGCGCTAATT--GCATTCTCTACTCTAGTCTGGTGGTACCACCATGTACCCGGGTCTCTCCGACCGTATGCAGAAGGAGACCTTCTCCCTCTTTGTGAG-TCTTT---AA-CTTGTTCTTTGT-GGC--AATTC---GG----------CCGGTTT-GAGTGCTAAC-CCAGC-TG--CTACAGGACAAGGACGGTGATGGTACGTAGC-AGCGAGTGACGCGACACC-ACCCTT-----CCCCCC-------------------CTTTTGCGAACAGGCACCGGAGCACCG-AATGACTTGCTGCCGACCGAT-ATTTTC-CTTGCCAGC-CC--A-TTTCA-TGATATA-TGAGC-AAAG-------AAAAAACTGACAG-GCTTGAC-CCCGCAGGCCAGATCACCACCAAGGAGCTGGGCACCGTGATGCGCTCTCTCGGCCAGAACCCCTCCGAGTCAGAGCTTCAGGACATGATCAACGAGGTTGATGCCGACAACAACGGATCCATCGATTTCCCCGGTATGTCAAA-AGTCCAAGTATTG--GGTCGTTACCACATTCGGGCTAATACGGAGCGGTGTAGAATTCCTGACCATGTCGTAACAAGGTCTCCGTTGGTGAACCAGCGGAGGGATCATTACCGAGTTTACAACTCCCAAA-CCCAATGTGAACGTTACCAAACTGTTGCCTCGGCGGGA----TTC-TCAAGCCCCGGGTGCGTCGCAGCCCCGGA--CCAAGGCGCCCGCCGGAGGACCAAC--C--AAAACT-CTTTTTGT-----------ATACCCCCTCGCGGG----------TTTTTT--------ATAATCTGAG-CCTTC-TCGGCG-CCTC-TCGTAGGCGTTTCGAAAATGAATCAAAACTTTCAACAACGGAT---------CTCTTGGTTCTGGCATCGATGAAGAACGCAGCGAAATGCGATAAGTAATGTGAATTGCAGAATTCAGTGAATCATCGAATCTTTGAACGCACATTGCGCCCGCCAGTATTCTGGCGGGCATGCCTGTCCGAGCGTCATTTCAACCCTCGAACCCCTCC--GGGGGGTCGGCGTTGGGGA--T-CGGCCTCC-C--TC--TGC--GGGGGCCGTCTCCGAAATACAGTGGCGGTCTCGCCGCAGCCTCTCCTGCGCAGTAGTTTGCAC-ACTCGCATCGGGAGCGCGGCGC-GTCCACAGCCGTTAAACA-CCCAAACT-TTCTGAAATGTTGACCTCGGATCAGGTAGGAATACCC-GCCGTTACACGTTTGCTTCGACCCTATCACATTTGCGTCGTACCAATACTCCCATCGGAAGAGATGGTAAGCTGGCGAAGCCTCGTCAGCTTCACAACACGCATTGGGGTTTGGTCTGCCCTGCCGAGACGCCCGAAGGACAGGCTTGTGGTCTAGTCAAAAACTTGTCTTTGATGTGTTATGTCAGTGTCGGTTCTCCCTCTGAACCTCTGATTGAGTTCATGATCAACAGAGGTATGGAAGTTGTTGAAGAGTACGAGCCGCTGCGGTATCCTCATGCTACCAAGATTTTTGTGAACGGTGTCTGGGTTGGAGTTCACCAAGACCCTAAGCACTTGGTGAACCAGGTTCTGGACACTCGTCGCAAGTCCTATCTGCAGTACGAAGTCTCTCTCGTGAGAGAAATTCGAGACCAGGAATTCAAAATCTTTTCCGACGCAGGCCGTGTCATGCGACCTGTCTTTACCGTCCAGCAGGAAGATGACCCGGAAACAGGTATCAACAAGGGCCACCTGGTGTTGACCAAGGAGCTCGTCAATAGATTGGCCAAGGAGCAGGCTGAACCTCCGGAAGACCCGAGCATGAAGATTGGATGGGAGGGATTAATCAGGGCTGGTGCGGTTGAATATCTCGACGCTGAGGAAGAAGAGACATCCATGATTTGCATGACGCCAGAGGATCTCGAGCTGTATCGTCTTCAGAAAGCTGGTATTAATACTGAAGAAGACAT-GGGAGATGATCCGAACAAGCGACTAAAGACAAAAACAAACCCGACAACTCACATGTACACCCATTGCGAGATAAGCTT--TATCA--ACT-GA--------TTT-------TCGCCT----CGGATCCTC-------CTT-----CACATTCAATT--GTGCTCG---ACAATT---CTGAAA-AG-AAT-TATCGTGTCA----ACAA-----------TTTT------T-------CA--CCA--CCCCGCTT----TC------CATTACCCCTCCTTT---GCAGCGAC---GC---AAA--TTTTT-TTGCTG-TC-TTTTTG-G-TTTTAGTGGGG-TTCTC---------------T-----------------GTGT-ACCCCACC-A------GCTCAC-TCT---------------------------TT------TTTTCT--GTTTC-ACTCTC-----ACTA-C-CTAGTTGTCACTCAACGCG-----------CTTTTTGTGTC----------------------------GTCACTTTCAGCGAT----GCTAACCAC-TTTTCCATC-AATAGGAAGCCGCCGAACTCGGCAAGGGTTCCTTCAAGTACGCTTGGGTTCTTGACAAGCTCAAGGCCGAGCGTGAGCGTGGTATCACCATCGACATTGCTCTGTGGAAGTTCGAGACTCCCAAGTACTATGTCACCGTCATTGGTATGT---CTG---------ATTCACCAACTTGA---TG-TAT-CAATT-GCC----AGTC-AG-TGCTAACA-AGAGGT---TACA--GACG [3509 bp]
'49Trichoderma peberdyi CEN1426' GCTGCGTGTTGCCCCCGAGGAGCACCCCGTCCTGCTCACCGAGGCCCCCATCAACCCCAA-GTCCAACCGTGAGAAGATGACCCAGATCGTCTTCGAGACCTTCAACGCCCCCGCCTTCTATGTCTCCATCCAGGCCGTTCTGTCCCTGTACGCTTCCGGTCGTACCACCGGTATCGTGCTCGACTCCGGTGATGGTGTTACCCACGTTGTCCCCATCTACGAGGGTTTCGCTCTTCCTCACGCCATTGCTCGTGTTGACATGGCTGGTCGTGATCTTACCGACTACCTGATGAAGATCCTGGCTGAGCGTGGTTACACCTTCTCCACCACCGCCGAGCGAGAAATTGTTCGTGATATCAAGGAGAAGCTCTGCTACGTCGCCCTCGACTTCGAGCAGGAGATCCAGACTGCTGCCCAGAGCTCCAGCTTGGAGAAGTCCTACGAGCTTCCCGACGGTCAGGTCATCACCATCGGCAACGAGCGATTCCGTGCTCCTGAGGCTCTGTTCCAGCCTTCTGTCCTTGGTCTTGAGAGCGGCGGTATCCACGTCACCACTTTCAACTCCATCATGAAGTGCGATGTCGATGTCCGAAAGGACCTCTACGGCAACATTGTCATGGTATG--TTTT--C--AGTTGATTC-----GCAC-AGCATCA--GTTTATGTATGACGGCGCTAATT--GCATTCTCTACTCTAGTCTGGTGGTACCACCATGTACCCCGGTCTCTCCGACCGTATGCAGAAGGAGACCTTCTCCCTCTTTGTGAG-TCTTT---AA-CTTGTTCTTTGT-GGC--AATTC---GG----------CCGGTTT-GAGTGCTAAC-CCAGC-TG--CTACAGGACAAGGACGGTGATGGTACGTAGC-AGCGAGTGACGCGACACC-ACCCTT-----CCCCCC-------------------CTTTTGCGAACAGGCACCGGAGCACCG-AATGACTTGCTGCCGACCGAT-ATTTTC-CTTGCCAGC-CC--A-TTTCA-TGATATA-TGAGC-AAAG-------AAAAAACTGACAG-GCTTGAC-CCCGCAGGCCAGATCACCACCAAGGAGCTGGGCACCGTGATGCGCTCTCTCGGCCAGAACCCCTCCGAGTCAGAGCTTCAGGACATGATCAACGAGGTTGATGCCGACAACAACGGATCCATCGATTTCCCCGGTATGTCAAA-AGTCCAAGTATTG--GGTCGTTACCACATTCGGGCTAATACGGAGCGGTGTAGAATTCCTGACCATGTCGTAACAAGGTCTCCGTTGGTGAACCAGCGGAGGGATCATTACCGAGTTTACAACTCCCAAA-CCCAATGTGAACGTTACCAAACTGTTGCCTCGGCGGGA----TTC-TCAAGCCCCGGGTGCGTCGCAGCCCCGGA--CCAAGGCGCCCGCCGGAGGACCAAC--C--AAAACT-CTTTTTGT-----------ATACCCCCTCGCGGG----------TTTTTT--------ATAATCTGAG-CCTTC-TCGGCG-CCTC-TCGTAGGCGTTTCGAAAATGAATCAAAACTTTCAACAACGGAT---------CTCTTGGTTCTGGCATCGATGAAGAACGCAGCGAAATGCGATAAGTAATGTGAATTGCAGAATTCAGTGAATCATCGAATCTTTGAACGCACATTGCGCCCGCCAGTATTCTGGCGGGCATGCCTGTCCGAGCGTCATTTCAACCCTCGAACCCCTCC--GGGGGGTCGGCGTTGGGGA--T-CGGCCTCC-C--TC--TGC--GGGGGCCGTCTCCGAAATACAGTGGCGGTCTCGCCGCAGCCTCTCCTGCGCAGTAGTTTGCAC-ACTCGCATCGGGAGCGCGGCGC-GTCCACAGCCGTTAAACA-CCCAAACT-TTCTGAAATGTTGACCTCGGATCAGGTAGGAATACCC-GCCGTTACACGTTTGCCTCGACCCTATCACATTTGCGTCGTACCAATACTCCCATCGGAAGAGATGGTAAGCTGGCGAAGCCTCGTCAGCTTCACAACACGCATTGGGGTTTGGTCTGCCCTGCCGAGACGCCCGAAGGACAGGCTTGTGGTCTAGTCAAAAACTTGTCTTTGATGTGTTATGTCAGTGTCGGTTCTCCCTCTGAACCTCTGATTGAGTTCATGATCAACAGAGGTATGGAAGTTGTTGAAGAGTACGAGCCGCTGCGGTATCCTCATGCTACCAAGATTTTTGTGAACGGTGTCTGGGTTGGAGTTCACCAAGACCCTAAGCACTTGGTGAACCAGGTTCTGGACACTCGTCGCAAGTCCTATCTGCAGTACGAAGTCTCTCTCGTGAGAGAAATTCGAGACCAGGAATTCAAAATCTTTTCCGACGCAGGCCGTGTCATGCGACCTGTCTTTACCGTCCAGCAGGAAGATGACCCGGAAACAGGTATCAACAAGGGCCACCTGGTGTTGACCAAGGAGCTCGTCAATAGATTGGCCAAGGAGCAGGCTGAACCTCCGGAAGACCCGAGCATGAAGATTGGATGGGAGGGATTAATCAGGGCTGGTGCGGTTGAATATCTCGACGCTGAGGAAGAAGAGACATCCATGATTTGCATGACGCCAGAGGATCTCGAGCTGTATCGTCTTCAGAAAGCTGGTATTAATACTGAAGAAGACAT-GGGAGATGATCCGAACAAGCGACTAAAGACAAAAACAAACCCGACAACTCACATGTACACCCATTGCGAGATAAGCTT--TATCA--ACT-GA--------TTT-------TCGCCT----CGGATCCTC-------CTT-----CACATTCAATT--GTGCTCG---ACAATT---CTGAAA-AG-AAT-TATCGTGTCA----ACAA-----------TTTT------T-------CA--CCA--CCCCGCTT----TC------CATTACCCCTCCTTT---GCAGCGAC---GC---AAA--TTTTT-TTGCTG-TC-TTTTTG-G-TTTTAGTGGGG-TTCTC---------------T-----------------GTGT-ACCCCACC-A------GCTCAC-TCT---------------------------TT------TTTTCT--GTTTC-ACTCTC-----ACTA-C-CTAGTTGTCACTCAACGCG-----------CTTTTTGTGTC----------------------------GTCACTTTCAGCGAT----GCTAACCAC-TTTTCCATC-AATAGGAAGCCGCCGAACTCGGCAAGGGTTCCTTCAAGTACGCTTGGGTTCTTGACAAGCTCAAGGCCGAGCGTGAGCGTGGTATCACCATCGACATTGCTCTGTGGAAGTTCGAGACTCCCAAGTACTATGTCACCGTCATTGGTATGT---CTG---------ATTCACCAACTTGA---TG-TAT-CAATT-GCA----AGTC-AG-TGCTAACA-AGAGGT---TACA--GACG [3509 bp]
'50Trichoderma asperelloides CEN1427' GCTGCGTGTTGCCCCCGAGGAGCACCCCGTCCTGCTCACCGAGGCCCCTATCAACCCCAA-GTCCAACCGTGAGAAGATGACCCAGATTGTCTTCGAGACCTTCAACGCTCCCGCTTTCTACGTCTCCATCCAGGCCGTTCTGTCCCTGTACGCCTCCGGTCGTACCACCGGTATCGTTCTTGACTCCGGTGACGGTGTTACCCACGTTGTCCCCATCTACGAGGGTTTCGCTCTTCCTCACGCCATTGCTCGTGTTGACATGGCTGGTCGTGATCTTACCGACTACCTGATGAAGATCCTGGCTGAGCGTGGTTACACTTTCTCCACCACCGCCGAGCGAGAAATCGTTCGTGATATCAAGGAGAAGCTCTGCTACGTCGCTCTCGACTTCGAGCAGGAGATCCAGACTGCTGCCCAGAGCTCCAGCTTGGAGAAGTCCTACGAGCTTCCCGACGGTCAGGTCATCACCATCGGCAACGAGCGATTCCGTGCTCCTGAGGCTCTGTTCCAGCCTTCTGTCCTTGGTCTTGAGAGCGGTGGTATCCACGTCACCACTTTCAACTCCATCATGAAGTGCGATGTCGACGTCCGAAAGGACCTGTACGGCAACATTGTCATGGTAAG--TGAA--T--TGAGCA---------TTC-AACAAAC--AGGCTCTAATAGCAGTGCTAATGATGTATTTCCCAATCTAGTCTGGTGGTACCACCATGTACCCCGGTCTCTCCGACCGTATGCAGAAGGAGACCTTCTCCCTCTTTGTAAG-TCTCT---GG-ATTGTCTTTTGC-GAT--GAAACTGCAG----------GCGATTT-GGGCACTAAC-CCGGT-GG--CTACAGGACAAGGACGGCGATGGTACGTAGT-GGCTAGTGACGCGATACT-CCTCTTT----CCCCTCCTCACCGT-CCCCC-TTATTTTGTGCGGGCTACTACTAGAGCGCCT-GAACCTGCGATAGCGATCGAA-ATTTCC-CCGACTGGC-CA--T-TTTTA-TGACGGA-TAGGA-GGAC-------GCAAAGCTAACAG-CCTTGAC-TTCGCAGGCCAGATCACCACCAAGGAGCTGGGCACTGTCATGCGCTCCCTGGGCCAGAACCCCTCCGAGTCAGAGCTGCAGGACATGATCAACGAGGTTGATGCCGACAACAATGGATCCATCGATTTCCCTGGTATGTCAAT-AGCAGAAACGCAT-GGACGGCTACCGAATACGGACTAATCTAGAGCGGTGAAGAGTTCCTTACCATGTCGTAACAAGGTCTCCGTTGGTGAACCAGCGGAGGGATCATTACCGAGTTTACAACTCCCAAA-CCCAATGTGAACGTTACCAAACTGTTGCCTCGGCGGGG-----TC---ACGCCCCGGGTGCGTCGCAGCCCCGGA--ACCAGGCGCCCGCCGGAGGAACCAA--CC-AAACTC-TTT-CTGT------------AGTCCCCTCGCGGA----------CG-TAT---------------------TTC-TTACAG-CTCT-GAGC--AAAAATTCAAAATGAATCAAAACTTTCAACAACGGAT---------CTCTTGGTTCTGGCATCGATGAAGAACGCAGCGAAATGCGATAAGTAATGTGAATTGCAGAATTCAGTGAATCATCGAATCTTTGAACGCACATTGCGCCCGCCAGTATTCTGGCGGGCATGCCTGTCCGAGCGTCATTTCAACCCTCGAACCCCTCC--GGGGGATCGGCGTTGGGGA--T-CGGGACCC-C--TCA-CA--CGGGTGCCGGCCCCGAAATACAGTGGCGGTCTCGCCGCAGCCTCTCCTGCGCAGTAGTTTGCACAACTCGCACCGGGAGCGCGGCGC-GTCCACGTCCGTAAAACA-CCCAA--CTTTCTGAAATGTTGACCTCGGATCAGGTAGGAATACCC-GCCGTTACACTTTTGCTTCGACACTTTCTCATTTGCGTCGTACCAATACACCCATCGGAAGAGATGGTAAGCTGGCGAAGCCTCGACAGCTTCACAACACACACTGGGGTTTGGTATGCCCGGCCGAGACCCCTGAAGGACAGGCTTGTGGTTTGGTCAAAAACTTGTCTCTGATGTGCTACGTCAGTGTCGGATCTCCTTCCGAGCCTTTGATCGAGTTTATGATCAACAGAGGTATGGAGGTCGTTGAGGAATACGAACCGCTGAGGTATCCCCATGCGACAAAGATCTTTGTGAATGGTGTCTGGGTTGGAATCCACCAAGACCCCAAGCATCTGGTAAACCAAGTTTTGGACACTCGTCGCAAATCCTATCTGCAATACGAAGTCTCTCTGATCAGAGATATTCGTGACCAAGAATTCAAAATCTTCTCTGACGCTGGTCGTGTTATGCGTCCTGTCTTTACTGTACAGCAAGAGGATGACCCGGAAACGGGCATCAACAAGGGCCACCTGGTTTTAACCAAGGATCTTGTCAACAGACTGGCTAAAGAGCAGGCTGAGCCTCCGGAAGACCCAAGCATGAAGCTTGGATGGGAAGGGTTAATTCGGGCTGGCGCGGTGGAATATCTCGATGCCGAGGAAGAAGAAACGGCTATGATTTGCATGACACCGGAGGATCTTGAGCTCTACCGTCTTCAGAAGGCTGGCATTTCCACAGATGAAGACAT-GGGAGACGATCCAAACAAGCGTCTCAAGACCAAGACAAATCCGACAACTCACATGTACACGCATTGCGAGATAAGCTA--ATTTC--ACT-GC--------TTTT----------------------CCCATCAA--TTT-----TTGGCACAATTATATGCCCG---ACAATT---CTGTTC-TC-AGT----TTTGTCT------------------TTCTT------TT-TTCAGCA--TCA--CCCCGCTTTGCCAGCCTA---CCTACCCCTCCTTT---GGCACAGC--AAA---AAA--TTTTC-TCGCTG-CCTTGTTTG-GCTTTTAGTGGGG-TGTCAAT--------TTTGTT-----TGA---------CGGCAACCCCACT-ATCGCC-----AC-TGT---------------------------AC------CTCTTT--CCATC-A-TCCA------------CCACATGCT-TTT-------------GTTCAATCGCATCGT-CTATT-------TTCAA--------TATCTCTTGTTCATTAT----GCTGATCAT-GCTTCAATC-AATAGGAAGCCGCCGAACTCGGCAAGGGTTCCTTCAAGTATGCGTGGGTTCTTGACAAGCTCAAGGCCGAGCGTGAGCGTGGTATCACCATCGACATTGCCCTCTGGAAGTTCGAGACTCCCAAGTACTATGTCACCGTCATTGGTATGT---TTTGGACACTT--------CAGTCGA---CA-TTG-CA----AGA----TCGT-CA-TTCTAACATACTCTCC-CCACA--GACG [3509 bp]
'51Trichoderma asperellum CEN1464' GCTGCGTGTTGCCCCCGAGGAGCACCCCGTCCTGCTCACCGAGGCCCCTATCAACCCCAA-GTCCAACCGTGAGAAGATGACCCAGATTGTCTTCGAGACCTTCAACGCTCCCGCTTTCTACGTCTCCATCCAGGCCGTTCTGTCCCTGTACGCCTCCGGTCGTACCACCGGTATCGTTCTTGACTCCGGTGACGGTGTTACCCACGTTGTCCCCATCTACGAGGGTTTCGCTCTTCCTCACGCCATTGCTCGTGTTGACATGGCTGGTCGTGATCTTACCGACTACCTGATGAAGATCCTGGCTGAGCGTGGTTACACTTTCTCCACCACCGCTGAGCGAGAAATCGTTCGTGATATTAAGGAGAAGCTCTGCTACGTCGCTCTCGACTTTGAGCAGGAGATCCAGACTGCTGCCCAGAGCTCCAGCTTGGAGAAGTCCTACGAGCTTCCCGACGGTCAGGTCATCACCATCGGCAACGAGCGATTCCGTGCTCCTGAGGCTCTGTTCCAGCCTTCTGTCCTTGGTCTTGAGAGCGGTGGTATCCACGTCACCACTTTCAACTCCATCATGAAGTGCGATGTCGACGTCCGAAAGGACCTGTACGGCAACATTGTCATGGTAAG--TGAA--T--TGAGCA---------TTC-AACAAAT--AGGCTCTAATAGCAGTGCTAATGATGCATTTACCAATCTAGTCTGGTGGTACCACCATGTACCCCGGTCTCTCCGACCGTATGCAGAAGGAGACCTTCTCCCTCTTTGTAAG-TCTCT---GG-ATTCTCTTTTGC-GAT--GAAATTACAG----------TCGATTT-GGTCACTAAC-CCGGT-GG--CTACAGGACAAGGACGGCGATGGTACGTAGT-GGCTAGTGACGCGATACT-CCTCTTT----CCCCTCCTCACCGT-CCCCC-TTATTTTGTGCGGGCTATTACTAGAGCGCCT-GAACCTGCGATAGCGATCGAA-ATTTCC-CCGACTGCC-CA--T-TTTTA-TGACGGA-TAGGA-GGAC-------GCAAAGCTAACAG-CTTCGAC-TTCGCAGGCCAGATCACCACCAAGGAGCTGGGCACTGTCATGCGCTCTTTGGGCCAGAACCCCTCTGAGTCAGAGCTGCAGGACATGATCAACGAGGTTGATGCCGACAACAATGGATCCATCGATTTCCCTGGTATGTCAAT-AGCAGAAACACAT-GGACGGCTGCCGAATACGGGCTAATCTAGAGCGGTGAAGAGTTCCTTACCATGTCGTAACAAGGTCTCCGTTGGTGAACCAGCGGAGGGATCATTACCGAGTTTACAACTCCCAAA-CCCAATGTGAACGTTACCAAACTGTTGCCTCGGCGGGG-----TC---ACGCCCCGGGTGCGTCGCAGCCCCGGA--ACCAGGCGCCCGCCGGAGGAACCAA--CC-AAACTC-TTT-CTGT------------AGTCCCCTCGCGGA----------CG-TAT---------------------TTCTTTACAG-CTCT-GAGC--AAAAATTCAAAATGAATCAAAACTTTCAACAACGGAT---------CTCTTGGTTCTGGCATCGATGAAGAACGCAGCGAAATGCGATAAGTAATGTGAATTGCAGAATTCAGTGAATCATCGAATCTTTGAACGCACATTGCGCCCGCCAGTATTCTGGCGGGCATGCCTGTCCGAGCGTCATTTCAACCCTCGAACCCCTCC--GGGGGATCGGCGTTGGGGA--T-CGGGACCC-C--TCA-CA--CGGGTGCCGGCCCCTAAATACAGTGGCGGTCTCGCCGCAGCCTCTCCTGCGCAGTAGTTTGCACAACTCGCACCGGGAGCGCGGCGC-GTCCACGTCCGTAAAACA-CCCAA--CTTTCTGAAATGTTGACCTCGGATCAGGTAGGAATACCC-GC????????????????????????????????????????????????????????????????????????????????????????????????????????????????????????????????????????????????????????????????????????????????????????????????????????????????????????????????????????????????????????????????????????????????????????????????????????????????????????????????????????????????????????????????????????????????????????????????????????????????????????????????????????????????????????????????????????????????????????????????????????????????????????????????????????????????????????????????????????????????????????????????????????????????????????????????????????????????????????????????????????????????????????????????????????????????????????????????????????????????????????????????????????????????????????????????????????????????????????????????TAAGCTC--ATTTC--ACT-GC--------TTTT----------------------CCCATCAA--TTT-----TTGGCACAATCATATGCCCG---ACAATT---CTGCTC-TC-AGT----TTTTGTC------------------TTTTT------TT-TCCAGCG--TCA--CCCCGCTTTGCCAGTCTA---CCTACCCCTCCTTT---GGCACAGC---AA---AAA--TTTTC-TGGCTG-CCTTGTTTG-GCTTTTAGTGGGG-TGTCAAA--------TTT-TT-----TGG---------CAGCAACCCCGCT-ATCGCC-----AC-TGC---------------------------AC------CTC-TT--CCATC-A-CCCA------------CCACATGCTATTT-------------GCTCAATCGCGTCGT-CT-------------------------TTTTTTGTTCATTAT----GCTGATCAT-GCTTCAATC-AATAGGAAGCCGCCGAACTCGGCAAGGGTTCCTTCAAGTATGCGTGGGTTCTTGACAAGCTCAAGGCCGAGCGTGAGCGTGGTATCACCATCGACATTGCCCTCTGGAAGTTCGAGACTCCCAAGTACTATGTCACCGTCATTGGTATGT---TTTGGACTCTTCTCTCTAGCTATCGA---CA-TTC-CA----AGT----CCGC-CA-TTCTAACATGCTCTCC-CCACA--GACG [3509 bp]
'52Trichoderma lentiforme CEN1428' GCTGCGTGTTGCTCCCGAGGAGCACCCCGTCCTGCTCACCGAGGCCCCCATCAACCCCAA-GTCCAACCGTGAGAAGATGACCCAGATCGTCTTCGAGACCTTCAACGCCCCCGCCTTCTATGTCTCCATCCAGGCCGTTCTGTCCCTGTACGCTTCCGGTCGTACCACCGGTATCGTGCTCGACTCCGGTGACGGTGTTACCCACGTTGTCCCCATCTACGAGGGTTTCGCTCTTCCTCACGCCATTGCTCGTGTTGACATGGCTGGTCGTGATCTTACCGACTACCTGATGAAGATCCTTGCTGAGCGTGGTTACACCTTCTCCACCACCGCCGAGCGAGAAATCGTTCGTGACATCAAGGAGAAGCTCTGCTACGTCGCCCTCGACTTCGAGCAGGAGATCCAGACTGCTGCCCAGAGCTCCAGCTTGGAGAAGTCCTACGAGCTTCCCGATGGTCAGGTCATCACCATCGGCAACGAGCGATTCCGTGCTCCTGAGGCTCTGTTCCAGCCTTCTGTCCTTGGTCTTGAGAGCGGTGGTATCCACGTCACCACTTTCAACTCCATCATGAAGTGCGATGTCGACGTCCGAAAGGACCTCTACGGCAACATTGTCATGGTATG--TTTC--T--AATTGAGTC-----GCAC-AGCTTTACGATTTATGTATGGTGGCGCTAATT--GCATTCTCTACTCTAGTCTGGTGGTACCACCATGTACCCCGGTCTCTCCGACCGTATGCAGAAGGAGACCTTCTCCCTCTTTGTGAG-TCTTT----ACCTCGTTTCTGGT-AGC--AATTC---GG----------ACGATTT-GAGTGCTAAC-CCAGC-TG--CTACAGGACAAGGACGGTGATGGTACGTAGC-AGCGAGTGACGCGACACC-ACCCCT-----CTCCCC-------------------CTTTTGCGAACAGGCACCGGAGCACCG-AATGACTTGCTGCCGACCGAT-ATTTTC-CTTGCTAGC-CCC-T-TTTCA-TGATATC-TGAAC-AAA-------AGGAAAACTGACAG-GCTTGAC-CCCGCAGGCCAGATCACCACCAAGGAGCTGGGCACCGTGATGCGCTCTCTCGGCCAGAACCCCTCCGAGTCAGAGCTTCAGGACATGATCAACGAGGTCGATGCCGACAACAACGGATCTATCGATTTCCCCGGTATGTCAAA-AGTCACAGTGTTG--GGTCGTTGCCACATTCGAGCTAATACGGAGCGGTGTAGAATTCCTGACCATGTCGTAACAAGGTCTCCGTTGGTGAACCAGCGGAGGGATCATTACCGAGTTTACAACTCCCAAA-CCCAATGTGAACGTTACCAAACTGTTGCCTCGGCGGGA-----TC-TC-TGCCCCGGGTGCGTCGCAGCCCCGGA--CCAAGGCGCCCGCCGGAGGACCAAC--C--AAAACT-CTTTTTGT-----------ATACCCCCTCGCGGG----------TTTTTT--------ATAATCTGAG-CCTTC-TCGGCG-CCTC-TCGTAGGCGTTTCGAAAATGAATCAAAACTTTCAACAACGGAT---------CTCTTGGTTCTGGCATCGATGAAGAACGCAGCGAAATGCGATAAGTAATGTGAATTGCAGAATTCAGTGAATCATCGAATCTTTGAACGCACATTGCGCCCGCCAGTATTCTGGCGGGCATGCCTGTCCGAGCGTCATTTCAACCCTCGAACCCCTCC--GGGGGGTCGGCGTTGGGGA--T-CGGCCCTC-C--CTT-AGC-GGGTGGCCGTCTCCGAAATACAGTGGCGGTCTCGCCGCAGCCTCTCCTGCGCAGTAGTTTGCAC-ACTCGCATCGGGAGCGCGGCGC-GTCCACAGCCGTTAAACA-CCCAA--C-TTCTGAAATGTTGACCTCGGATCAGGTAGGAATACCC-GCCGTTACACGTTTGCTTCGACCCTATCACATTTGCGTCGTACCAACACTCCTATCGGAAGAGATGGTAAGCTGGCAAAGCCTCGACAGCTTCACAACACGCATTGGGGTTTGGTCTGCCCAGCCGAGACACCCGAAGGACAGGCCTGTGGTCTGGTCAAGAACTTGTCTTTGATGTGTTACGTCAGTGTCGGTTCTCCCTCCGAACCTCTGATTGAGTTCATGATCAACAGAGGTATGGAAGTCGTTGAAGAGTACGAGCCGCTGCGGTATCCTCATGCTACAAAGATTTTTGTGAACGGTGTCTGGGTTGGAGTTCACCAAGACCCTAAGCACTTGGTGAACCAGGTCCTGGACACTCGTCGCAAGTCCTATCTGCAGTACGAAGTCTCTCTCGTGAGAGAAATTCGAGACCAGGAATTCAAAATCTTTTCCGACGCAGGTCGTGTCATGCGACCAGTCTTTACCGTTCAGCAGGAAGATGATCCGGAAACGGGCATCAACAAGGGCCACCTGGTATTGACCAAGGAGCTCGTCAATAGATTGGCCAAGGAGCAGGCTGAGCCTCCGGAAGACCCCAGCATGAAGATTGGATGGGAGGGATTGATTAGGGCTGGTGCAGTTGAATATCTCGACGCCGAAGAAGAGGAGACGTCCATGATCTGCATGACGCCAGAGGATCTCGAGCTGTATCGTCTTCAGAAGGCCGGTATTAACACTGAGGAAGACAT-GGGAGATGACCCGAACAAGCGACTAAAGACAAAGACGAATCCGACAACTCATATGTACACCCATTGCGAGATAAGCT-----TCA--ACT-GA--------TTT-------TCGCCT----CGATTCTCCCTC----CTC-----CAAATTCAATT--ATGCCCG---ACGATT---CTGAAG-AG-AAT-TTTCGTGTCG----ACAA-----------TTTT------T-------CG--TCA--CCCCGCTT----TC------CATTACCCCTCCTTT---GCAGCGAC---GC---AAA--TTTTT-TTGCTG-TC--TTTTG-G-TTTTAGTGGGG-TTTCT---------------T-----------------GTGC-ACCCCACT-A------GCTCAC-TGC-----------------TTTTTTTTTTTT------TTTTTG--GCTTC-ACTCTC-----ACTT-C-C---CCGCCATTCAACATA-----------CTCTGTGTCTT----------------------------TGGTCATTCAGCGAT----GCTAACCAC-TTTTCCGTC-AATAGGAAGCCGCCGAACTCGGCAAGGGTTCCTTCAAGTACGCTTGGGTTCTTGACAAGCTCAAGGCCGAGCGTGAGCGTGGTATCACCATCGACATTGCTCTGTGGAAGTTCGAGACTCCCAAGTACTATGTCACCGTCATTGGTATGT---CTT---------CTTCATCAACTTCA---TG-CTT-CAATT-GCA----AGCC-AG-TGCTAACA-GGCAA-T--CACA--GACG [3509 bp]
'53Trichoderma lentiforme CEN1429' GCTGCGTGTTGCTCCCGAGGAGCACCCCGTCCTGCTCACCGAGGCCCCCATCAACCCCAA-GTCCAACCGTGAGAAGATGACCCAGATCGTCTTCGAGACCTTCAACGCCCCCGCCTTCTATGTCTCCATCCAGGCCGTTCTGTCCCTGTACGCTTCCGGTCGTACCACCGGTATCGTGCTCGACTCCGGTGACGGTGTTACCCACGTTGTCCCCATCTACGAGGGTTTCGCTCTTCCTCACGCCATTGCTCGTGTTGACATGGCTGGTCGTGATCTTACCGACTACCTGATGAAGATCCTTGCTGAGCGTGGTTACACCTTCTCCACCACCGCCGAGCGAGAAATCGTTCGTGACATCAAGGAGAAGCTCTGCTACGTCGCCCTCGACTTCGAGCAGGAGATCCAGACTGCTGCCCAGAGCTCCAGCTTGGAGAAGTCCTACGAGCTTCCCGATGGTCAGGTCATCACCATCGGCAACGAGCGATTCCGTGCTCCTGAGGCTCTGTTCCAGCCTTCTGTCCTTGGTCTTGAGAGCGGTGGTATCCACGTCACCACTTTCAACTCCATCATGAAGTGCGATGTCGACGTCCGAAAGGACCTCTACGGCAACATTGTCATGGTATG--TTTC--T--AATTGAGTC-----GCAC-AGCTTTACGATTTATGTATGGTGGCGCTAATT--GCATTCTCTACTCTAGTCTGGTGGTACCACCATGTACCCCGGTCTCTCCGACCGTATGCAGAAGGAGACCTTCTCCCTCTTTGTGAG-TCTTT----ACCTCGTTTCTGGT-AGC--AATTC---GG----------ACGATTT-GAGTGCTAAC-CCAGC-TG--CTACAGGACAAGGACGGTGATGGTACGTAGC-AGCGAGTGACGCGACACC-ACCCCT-----CTCCCC-------------------CTTTTGCGAACAGGCACCGGAGCACCG-AATGACTTGCTGCCGACCGAT-ATTTTC-CTTGCTAGC-CCC-T-TTTCA-TGATATC-TGAAC-AAA-------AGGAAAACTGACAG-GCTTGAC-CCCGCAGGCCAGATCACCACCAAGGAGCTGGGCACCGTGATGCGCTCTCTCGGCCAGAACCCCTCCGAGTCAGAGCTTCAGGACATGATCAACGAGGTCGATGCCGACAACAACGGATCTATCGATTTCCCCGGTATGTCAAA-AGTCACAGTGTTG--GGTCGTTGCCACATTCGAGCTAATACGGAGCGGTGTAGAATTCCTGACCATGTCGTAACAAGGTCTCCGTTGGTGAACCAGCGGAGGGATCATTACCGAGTTTACAACTCCCAAA-CCCAATGTGAACGTTACCAAACTGTTGCCTCGGCGGGA-----TC-TC-TGCCCCGGGTGCGTCGCAGCCCCGGA--CCAAGGCGCCCGCCGGAGGACCAAC--C--AAAACT-CTTTTTGT-----------ATACCCCCTCGCGGG----------TTTTTT--------ATAATCTGAG-CCTTC-TCGGCG-CCTC-TCGTAGGCGTTTCGAAAATGAATCAAAACTTTCAACAACGGAT---------CTCTTGGTTCTGGCATCGATGAAGAACGCAGCGAAATGCGATAAGTAATGTGAATTGCAGAATTCAGTGAATCATCGAATCTTTGAACGCACATTGCGCCCGCCAGTATTCTGGCGGGCATGCCTGTCCGAGCGTCATTTCAACCCTCGAACCCCTCC--GGGGGGTCGGCGTTGGGGA--T-CGGCCCTC-C--CTT-AGC-GGGTGGCCGTCTCCGAAATACAGTGGCGGTCTCGCCGCAGCCTCTCCTGCGCAGTAGTTTGCAC-ACTCGCATCGGGAGCGCGGCGC-GTCCACAGCCGTTAAACA-CCCAA--C-TTCTGAAATGTTGACCTCGGATCAGGTAGGAATACCC-GCCGTTACACGTTTGCTTCGACCCTATCACATTTGCGTCGTACCAACACTCCTATCGGAAGAGATGGTAAGCTGGCAAAGCCTCGACAGCTTCACAACACGCATTGGGGTTTGGTCTGCCCAGCCGAGACACCCGAAGGACAGGCCTGTGGTCTGGTCAAGAACTTGTCTTTGATGTGTTACGTCAGTGTCGGTTCTCCCTCCGAACCTCTGATTGAGTTCATGATCAACAGAGGTATGGAAGTCGTTGAAGAGTACGAGCCGCTGCGGTATCCTCATGCTACAAAGATTTTTGTGAACGGTGTCTGGGTTGGAGTTCACCAAGACCCTAAGCACTTGGTGAACCAGGTCCTGGACACTCGTCGCAAGTCCTATCTGCAGTACGAAGTCTCTCTCGTGAGAGAAATTCGAGACCAGGAATTCAAAATCTTTTCCGACGCAGGTCGTGTCATGCGACCAGTCTTTACCGTTCAGCAGGAAGATGATCCGGAAACGGGCATCAACAAGGGCCACCTGGTATTGACCAAGGAGCTCGTCAATAGATTGGCCAAGGAGCAGGCTGAGCCTCCGGAAGACCCCAGCATGAAGATTGGATGGGAGGGATTGATTAGGGCTGGTGCAGTTGAATATCTCGACGCCGAAGAAGAGGAGACGTCCATGATCTGCATGACGCCAGAGGATCTCGAGCTGTATCGTCTTCAGAAGGCCGGTATTAACACTGAGGAAGACAT-GGGAGATGACCCGAACAAGCGACTAAAGACAAAGACGAATCCGACAACTCATATGTACACCCATTGCGAGATAAGCT-----TCA--ACT-GA--------TTT-------TCGCCT----CGATTCTCCCTC----CTC-----CAAATTCAATT--ATGCCCG---ACGATT---CTGAAG-AG-AAT-TTTCGTGTCG----ACAA-----------TTTT------T-------CG--TCA--CCCCGCTT----TC------CATTACCCCTCCTTT---GCAGCGAC---GC---AAA--TTTTT-TTGCTG-TC--TTTTG-G-TTTTAGTGGGG-TTTCT---------------T-----------------GTGC-ACCCCACT-A------GCTCAC-TGC-----------------TTTTTTTTTTTT------TTTTTG--GCTTC-ACTCTC-----ACTT-C-C---CCGCCATTCAACATA-----------CTCTGTGTCTT----------------------------TGGTCATTCAGCGAT----GCTAACCAC-TTTTCCGTC-AATAGGAAGCCGCCGAACTCGGCAAGGGTTCCTTCAAGTACGCTTGGGTTCTTGACAAGCTCAAGGCCGAGCGTGAGCGTGGTATCACCATCGACATTGCTCTGTGGAAGTTCGAGACTCCCAAGTACTATGTCACCGTCATTGGTATGT---CTT---------CTTCATCAACTTCA---TG-CTT-CAATT-GCA----AGCC-AG-TGCTAACA-GGCAA-T--CACA--GACG [3509 bp]
'54Trichoderma asperelloides CEN1430' GCTGCGTGTTGCCCCCGAGGAGCACCCCGTCCTGCTCACCGAGGCCCCTATCAACCCCAA-GTCCAACCGTGAGAAGATGACCCAGATTGTCTTCGAGACCTTCAACGCTCCCGCTTTCTACGTCTCCATCCAGGCCGTTCTGTCCCTGTACGCCTCCGGTCGTACCACCGGTATCGTTCTTGACTCCGGTGACGGTGTTACCCACGTTGTCCCCATCTACGAGGGTTTCGCTCTTCCTCACGCCATTGCTCGTGTTGACATGGCTGGTCGTGATCTTACCGACTACCTGATGAAGATCCTGGCTGAGCGTGGTTACACTTTCTCCACCACCGCCGAGCGAGAAATCGTTCGTGATATCAAGGAGAAGCTCTGCTACGTCGCTCTCGACTTCGAGCAGGAGATCCAGACTGCTGCCCAGAGCTCCAGCTTGGAGAAGTCCTACGAGCTTCCCGACGGTCAGGTCATCACCATCGGCAACGAGCGATTCCGTGCTCCTGAGGCTCTGTTCCAGCCTTCTGTCCTTGGTCTTGAGAGCGGTGGTATCCACGTCACCACTTTCAACTCCATCATGAAGTGCGATGTCGACGTCCGAAAGGACCTGTACGGCAACATTGTCATGGTAAG--TGAA--T--TGAGCA---------TTC-AACAAAC--AGGCTCTAATAGCAGTGCTAATGATGTATTTCCCAATCTAGTCTGGTGGTACCACCATGTACCCCGGTCTCTCCGACCGTATGCAGAAGGAGACCTTCTCCCTCTTTGTAAG-TCTCT---GG-ATTGTCTTTTGC-GAT--GAAACTGCAG----------GCGATTT-GGGCACTAAC-CCGGT-GG--CTACAGGACAAGGACGGCGATGGTACGTAGT-GGCTAGTGACGCGATACT-CCTCTTT----CCCCTCCTCACCGT-CCCCC-TTATTTTGTGCGGGCTACTACTAGAGCGCCT-GAACCTGCGATAGCGATCGAA-ATTTCC-CCGACTGGC-CA--T-TTTTA-TGACGGA-TAGGA-GGAC-------GCAAAGCTAACAG-CCTTGAC-TTCGCAGGCCAGATCACCACCAAGGAGCTGGGCACTGTCATGCGCTCCCTGGGCCAGAACCCCTCCGAGTCAGAGCTGCAGGACATGATCAACGAGGTTGATGCCGACAACAATGGATCCATCGATTTCCCTGGTATGTCAAT-AGCAGAAACGCAT-GGACGGCTACCGAATACGGACTAATCTAGAGCGGTGAAGAGTTCCTTACCATGTCGTAACAAGGTCTCCGTTGGTGAACCAGCGGAGGGATCATTACCGAGTTTACAACTCCCAAA-CCCAATGTGAACGTTACCAAACTGTTGCCTCGGCGGGG-----TC---ACGCCCCGGGTGCGTCGCAGCCCCGGA--ACCAGGCGCCCGCCGGAGGAACCAA--CC-AAACTC-TTT-CTGT------------AGTCCCCTCGCGGA----------CG-TAT---------------------TTC-TTACAG-CTCT-GAGC--AAAAATTCAAAATGAATCAAAACTTTCAACAACGGAT---------CTCTTGGTTCTGGCATCGATGAAGAACGCAGCGAAATGCGATAAGTAATGTGAATTGCAGAATTCAGTGAATCATCGAATCTTTGAACGCACATTGCGCCCGCCAGTATTCTGGCGGGCATGCCTGTCCGAGCGTCATTTCAACCCTCGAACCCCTCC--GGGGGATCGGCGTTGGGGA--T-CGGGACCC-C--TCA-CA--CGGGTGCCGGCCCCGAAATACAGTGGCGGTCTCGCCGCAGCCTCTCCTGCGCAGTAGTTTGCACAACTCGCACCGGGAGCGCGGCGC-GTCCACGTCCGTAAAACA-CCCAA--CTTTCTGAAATGTTGACCTCGGATCAGGTAGGAATACCC-GCCGTTACACTTTTGCTTCGACACTTTCTCATTTGCGTCGTACCAATACACCCATCGGAAGAGATGGTAAGCTGGCGAAGCCTCGACAGCTTCACAACACACACTGGGGTTTGGTATGCCCGGCCGAGACCCCTGAAGGACAGGCTTGTGGTTTGGTCAAAAACTTGTCTCTGATGTGCTACGTCAGTGTCGGATCTCCTTCCGAGCCTTTGATCGAGTTTATGATCAACAGAGGTATGGAGGTCGTTGAGGAATACGAACCGCTGAGGTATCCCCATGCGACAAAGATCTTTGTGAATGGTGTCTGGGTTGGAATCCACCAAGACCCCAAGCATCTGGTAAACCAAGTTTTGGACACTCGTCGCAAATCCTATCTGCAATACGAAGTCTCTCTGATCAGAGATATTCGTGACCAAGAATTCAAAATCTTCTCTGACGCTGGTCGTGTTATGCGTCCTGTCTTTACTGTACAGCAAGAGGATGACCCGGAAACGGGCATCAACAAGGGCCACCTGGTTTTAACCAAGGATCTTGTCAACAGACTGGCTAAAGAGCAGGCTGAGCCTCCGGAAGACCCAAGCATGAAGCTTGGATGGGAAGGGTTAATTCGGGCTGGCGCGGTGGAATATCTCGATGCCGAGGAAGAAGAAACGGCTATGATTTGCATGACACCGGAGGATCTTGAGCTCTACCGTCTTCAGAAGGCTGGCATTTCCACAGATGAAGACAT-GGGAGACGATCCAAACAAGCGTCTCAAGACCAAGACAAATCCGACAACTCACATGTACACGCATTGCGAGATAAGCTA--ATTTC--ACT-GC--------TTTT----------------------CCCATCAA--TTT-----TTGGCACAATTATATGCCCG---ACAATT---CTGTTC-TC-AGT----TTTGTCT------------------TTCTT------TT-TTCAGCA--TCA--CCCCGCTTTGCCAGCCTA---CCTACCCCTCCTTT---GGCACAGC--AAA---AAA--TTTTC-TCGCTG-CCTTGTTTG-GCTTTTAGTGGGG-TGTCAAT--------TTTGTT-----TGA---------CGGCAACCCCACT-ATCGCC-----AC-TGT---------------------------AC------CTCTTT--CCATC-A-TCCA------------CCACATGCT-TTT-------------GTTCAATCGCATCGT-CTATT-------TTCAA--------TATCTCTTGTTCATTAT----GCTGATCAT-GCTTCAATC-AATAGGAAGCCGCCGAACTCGGCAAGGGTTCCTTCAAGTATGCGTGGGTTCTTGACAAGCTCAAGGCCGAGCGTGAGCGTGGTATCACCATCGACATTGCCCTCTGGAAGTTCGAGACTCCCAAGTACTATGTCACCGTCATTGGTATGT---TTTGGACACTT--------CAGTCGA---CA-TTG-CA----AGA----TCGT-CA-TTCTAACATACTCTCC-CCACA--GACG [3509 bp]
'55Trichoderma asperelloides CEN1431' GCTGCGTGTTGCCCCCGAGGAGCACCCCGTCCTGCTCACCGAGGCCCCTATCAACCCCAA-GTCCAACCGTGAGAAGATGACCCAGATTGTCTTCGAGACCTTCAACGCTCCCGCTTTCTACGTCTCCATCCAGGCCGTTCTGTCCCTGTACGCCTCCGGTCGTACCACCGGTATCGTTCTTGACTCCGGTGACGGTGTTACCCACGTTGTCCCCATCTACGAGGGTTTCGCTCTTCCTCACGCCATTGCTCGTGTTGACATGGCTGGTCGTGATCTTACCGACTACCTGATGAAGATCCTGGCTGAGCGTGGTTACACTTTCTCCACCACCGCCGAGCGAGAAATCGTTCGTGATATCAAGGAGAAGCTCTGCTACGTCGCTCTCGACTTCGAGCAGGAGATCCAGACTGCTGCCCAGAGCTCCAGCTTGGAGAAGTCCTACGAGCTTCCCGACGGTCAGGTCATCACCATCGGCAACGAGCGATTCCGTGCTCCTGAGGCTCTGTTCCAGCCTTCTGTCCTTGGTCTTGAGAGCGGTGGTATCCACGTCACCACTTTCAACTCCATCATGAAGTGCGATGTCGACGTCCGAAAGGACCTGTACGGCAACATTGTCATGGTAAG--TGAA--T--TGAGCA---------TTC-AACAAAC--AGGCTCTAATAGCAGTGCTAATGATGTATTTCCCAATCTAGTCTGGTGGTACCACCATGTACCCCGGTCTCTCCGACCGTATGCAGAAGGAGACCTTCTCCCTCTTTGTAAG-TCTCT---GG-ATTGTCTTTTGC-GAT--GAAACTGCAG----------GCGATTT-GGGCACTAAC-CCGGT-GG--CTACAGGACAAGGACGGCGATGGTACGTAGT-GGCTAGTGACGCGATACT-CCTCTTT----CCCCTCCTCACCGT-CCCCC-TTATTTTGTGCGGGCTACTACTAGAGCGCCT-GAACCTGCGATAGCGATCGAA-ATTTCC-CCGACTGGC-CA--T-TTTTA-TGACGGA-TAGGA-GGAC-------GCAAAGCTAACAG-CCTTGAC-TTCGCAGGCCAGATCACCACCAAGGAGCTGGGCACTGTCATGCGCTCCCTGGGCCAGAACCCCTCCGAGTCAGAGCTGCAGGACATGATCAACGAGGTTGATGCCGACAACAATGGATCCATCGATTTCCCTGGTATGTCAAT-AGCAGAAACGCAT-GGACGGCTACCGAATACGGACTAATCTAGAGCGGTGAAGAGTTCCTTACCATGTCGTAACAAGGTCTCCGTTGGTGAACCAGCGGAGGGATCATTACCGAGTTTACAACTCCCAAA-CCCAATGTGAACGTTACCAAACTGTTGCCTCGGCGGGG-----TC---ACGCCCCGGGTGCGTCGCAGCCCCGGA--ACCAGGCGCCCGCCGGAGGAACCAA--CC-AAACTC-TTT-CTGT------------AGTCCCCTCGCGGA----------CG-TAT---------------------TTC-TTACAG-CTCT-GAGC--AAAAATTCAAAATGAATCAAAACTTTCAACAACGGAT---------CTCTTGGTTCTGGCATCGATGAAGAACGCAGCGAAATGCGATAAGTAATGTGAATTGCAGAATTCAGTGAATCATCGAATCTTTGAACGCACATTGCGCCCGCCAGTATTCTGGCGGGCATGCCTGTCCGAGCGTCATTTCAACCCTCGAACCCCTCC--GGGGGATCGGCGTTGGGGA--T-CGGGACCC-C--TCA-CA--CGGGTGCCGGCCCCGAAATACAGTGGCGGTCTCGCCGCAGCCTCTCCTGCGCAGTAGTTTGCACAACTCGCACCGGGAGCGCGGCGC-GTCCACGTCCGTAAAACA-CCCAA--CTTTCTGAAATGTTGACCTCGGATCAGGTAGGAATACCC-GCCGTTACACTTTTGCTTCGACACTTTCTCATTTGCGTCGTACCAATACACCCATCGGAAGAGATGGTAAGCTGGCGAAGCCTCGACAGCTTCACAACACACACTGGGGTTTGGTATGCCCGGCCGAGACCCCTGAAGGACAGGCTTGTGGTTTGGTCAAAAACTTGTCTCTGATGTGCTACGTCAGTGTCGGATCTCCTTCCGAGCCTTTGATCGAGTTTATGATCAACAGAGGTATGGAGGTCGTTGAGGAATACGAACCGCTGAGGTATCCCCATGCGACAAAGATCTTTGTGAATGGTGTCTGGGTTGGAATCCACCAAGACCCCAAGCATCTGGTAAACCAAGTTTTGGACACTCGTCGCAAATCCTATCTGCAATACGAAGTCTCTCTGATCAGAGATATTCGTGACCAAGAATTCAAAATCTTCTCTGACGCTGGTCGTGTTATGCGTCCTGTCTTTACTGTACAGCAAGAGGATGACCCGGAAACGGGCATCAACAAGGGCCACCTGGTTTTAACCAAGGATCTTGTCAACAGACTGGCTAAAGAGCAGGCTGAGCCTCCGGAAGACCCAAGCATGAAGCTTGGATGGGAAGGGTTAATTCGGGCTGGCGCGGTGGAATATCTCGATGCCGAGGAAGAAGAAACGGCTATGATTTGCATGACACCGGAGGATCTTGAGCTCTACCGTCTTCAGAAGGCTGGCATTTCCACAGATGAAGACAT-GGGAGACGATCCAAACAAGCGTCTCAAGACCAAGACAAATCCGACAACTCACATGTACACGCATTGCGAGATAAGCTA--ATTTC--ACT-GC--------TTTT----------------------CCCATCAA--TTT-----TTGGCACAATTATATGCCCG---ACAATT---CTGTTC-TC-AGT----TTTGTCT------------------TTCTT------TT-TTCAGCA--TCA--CCCCGCTTTGCCAGCCTA---CCTACCCCTCCTTT---GGCACAGC--AAA---AAA--TTTTC-TCGCTG-CCTTGTTTG-GCTTTTAGTGGGG-TGTCAAT--------TTTGTT-----TGA---------CGGCAACCCCACT-ATCGCC-----AC-TGT---------------------------AC------CTCTTT--CCATC-A-TCCA------------CCACATGCT-TTT-------------GTTCAATCGCATCGT-CTATT-------TTCAA--------TATCTCTTGTTCATTAT----GCTGATCAT-GCTTCAATC-AATAGGAAGCCGCCGAACTCGGCAAGGGTTCCTTCAAGTATGCGTGGGTTCTTGACAAGCTCAAGGCCGAGCGTGAGCGTGGTATCACCATCGACATTGCCCTCTGGAAGTTCGAGACTCCCAAGTACTATGTCACCGTCATTGGTATGT---TTTGGACACTT--------CAGTCGA---CA-TTG-CA----AGA----TCGT-CA-TTCTAACATACTCTCC-CCACA--GACG [3509 bp]
'Trichoderma afarasin  isolate Dis 377a' GCTGCGTGTTGCCCCCGAGGAGCACCCCGTCCTGCTCACCGAGGCCCCCATCAACCCCAA-GTCCAACCGTGAGAAGATGACCCAGATCGTCTTCGAGACCTTCAACGCCCCCGCCTTCTATGTCTCCATCCAGGCCGTTCTGTCCCTGTACGCTTCCGGTCGTACCACCGGTATCGTGCTCGACTCCGGTGACGGTGTTACCCACGTTGTCCCCATCTACGAGGGTTTCGCTCTTCCTCACGCCATTGCTCGTGTTGACATGGCTGGTCGTGATCTTACCGACTACCTGATGAAGATCCTTGCTGAGCGTGGTTACACTTTCTCCACCACCGCCGAGCGAGAAATCGTTCGTGACATCAAGGAGAAGCTCTGCTACGTCGCCCTCGACTTCGAGCAGGAGATCCAGACTGCTGCCCAGAGCTCCAGCTTGGAGAAGTCCTACGAGCTTCCCGACGGTCAGGTCATCACCATCGGCAACGAGCGATTCCGTGCTCCTGAGGCTCTGTTCCAGCCTTCTGTCCTTGGTCTTGAGAGCGGTGGTATCCACGTCACCACTTTCAACTCCATCATGAAGTGCGATGTCGATGTCCGAAAGGACCTCTACGGCAACATTGTCATGGTACG-TTTTT--T--AATTGAGTC-----GCAC-AGGTTTA--ATCTATGTATGGTGGCGCTAATT--GCATTCTCTACTCTAGTCTGGTGGTACCACCATGTACCCCGGTCTCTCCGACCGTATGCAGAAGGAGA---------------------------------------------------------------------ATGGTTT-GAGTGCTAAC-CCAGCTTG--CTACAGGACAAGGACGGTGATGGTACGTAGC-AGCGAGTGACGCGACACC-ACCCCT-----C-CCCC-------------------CTTTTGCGAATAGCTATCGGAGCACCG-AATGACTTGCTGCCGACCGAT-ATCTTC-CTTACCAGC-CCC-T-TTTCA-TGAGATC-TAAGC-AAAG------AAAAGAACTGACAG-GCTTGAC-CCCGCAGGCCAGATCACCACCAAGGAGCTGGGCACCGTGATGCGCTCCCTCGGCCAGAACCCCTCCGAGTCAGAGCTTCAGGACATGATCAACGAGGTCGATGCCGACAACAACGGATCTATCGATTTCCCCGGTATGTCAAT-AGTCGAAGTATGG--GGTCGTTACCACATTCGAGCTAATACGGAGCGGTGTAGAATTCCTGACCATG---------------CGTTGGTGAACCAGCGGAGGGATCATTACCGAGTTTACAACTCCCAAA-CCCAATGTGAACGTTACCAAACTGTTGCCTCGGCGGGA-----TC-TC-TGCCCCGGGTGCGTCGCAGCCCCGGA--CCAAGGCGCCCGCCGGAGGACCAAC--C--AAAACT-CTTTTTGT-----------ATACCCCCTCGCGGG--------TTTTTTTT--------ATAATCTGAG-CCTTC-TCGGCG-CCTC-TCGTAGGCGTTTCGAAAATGAATCAAAACTTTCAACAACGGAT---------CTCTTGGTTCTGGCATCGATGAAGAACGCAGCGAAATGCGATAAGTAATGTGAATTGCAGAATTCAGTGAATCATCGAATCTTTGAACGCACATTGCGCCCGCCAGTATTCTGGCGGGCATGCCTGTCCGAGCGTCATTTCAACCCTCGAACCCCTCC--GGGGGGTCGGCGTTGGGGA--T-CGGCCCTC-C--CTT-AGC-GGGTGGCCGTCTCCGAAATACAGTGGCGGTCTCGCCGCAGCCTCTCCTGCGCAGTAGTTTGCAC-ACTCGCATCGGGAGCGCGGCGC-GTCCACAGCCGTTAAACA-CCCAA--C-TTCTGAAATGTTGACCTCGGATCAGGTAGGAATACCC-GCCGTTACACGTTTGCTTCGACCTTGTCACATTTGCGTCGTACCAATACTCCTATCGGAAGAGATGGTAAGCTGGCAAAGCCTCGACAGCTTCACAACACGCATTGGGGTTTGGTCTGTCCTGCCGAGACACCCGAAGGACAGGCCTGTGGTCTGGTCAAGAACTTGTCTTTGATGTGTTACGTCAGTGTCGGTTCTCCCTCCGAGCCTCTGATTGAATTCATGATCAACAGAGGTATGGAGGTCGTCGAAGAGTATGAGCCGCTGCGGTATCCTCATGCTACAAAGATTTTTGTGAACGGTGTCTGGGTTGGAGTTCACCAAGACCCTAAGCACTTGGTGAACCAGGTTCTGGATACTCGTCGCAAGTCCTATCTGCAATACGAAGTCTCTCTCGTGAGAGAAATTCGAGACCAGGAATTCAAAATCTTTTCCGACGCAGGCCGTGTCATGCGACCAGTCTTTACCGTTCAGCAGGAAGATGACCCGGAAACGGGCATCAACAAGGGCCACCTGGTTTTGACCAAGGAGCTCGTCAATAGATTGGCCAAGGAGCAAGCTGAACCTCCGGAAGACCCTAGCATGAAGATCGGATGGGAGGGACTGATTAGGGCTGGTGCGGTTGAATATCTCGACGCCGAGGAAGAGGAGACGTCCATGATCTGCATGACGCCTGAGGATCTCGAGCTGTATCGCCTTCAGAAGGCCGGTATTAACACTGAGGAAGACAT-GGGAGATGATCCGAACAAGCGACTAAAGACGAAGACGAACCCGACAACTCATATGTACACCCACTGCGAGATAAGCT-----TCA--ACT-CA--------TTT-------TCACCT----CAATTCTCC-------CTC-----CACATTCAATT--GTGCCCG---ACAATT---CTGCAG-AG-AAT-TTTGGTGTCG----ACAA-----------TTTT------T-------CA--TCA--CCCCGCTT----TG------CATTACCCCTCCTTT---GCAGCGAC---GC---AAA-ATTTTT-TTGCTG-TC--GTTTG-G-TTTTAGTGGGG-TTTCT---------------T-----------------GTGCACCCCCACT-A------GCTCAC-TGC-------------------------TTTT------TTTCCT--GCTTC-GCTCTC-----ACTT-C-CCGGCCATCATTCAACGTG-----------CTCTGTGTCTC----------------------------GTCACTTTCAGCGAT----GCTAACCGC-TTTTCTATC-AATAGGAAGCCGCCGAACTCGGCAAGGGTTCCTTCAAGTACGCTTGGGTTCTTGACAAGCTCAAGGCCGAGCGTGAGCGTGGTATCACCATCGACATTGCTCTGTGGAAGTTCGAGACTCCCAAGTACTATGTCACCGTCATTGGTATGT---TCT---------TTCCATCAACTTCA---CA-CAG-CGATT-ACA----AGCC-AG-TGCTAACA-AGCAATT--CACA--GACG [3509 bp]
'Trichoderma afarasin  strain GJS 99 227' GCTGCGTGTTGCCCCCGAGGAGCACCCCGTCCTGCTCACCGAGGCCCCCATCAACCCCAA-GTCCAACCGTGAGAAGATGACCCAGATCGTCTTCGAGACCTTCAACGCCCCCGCCTTCTATGTCTCCATCCAGGCCGTTCTGTCCCTGTACGCTTCCGGTCGTACCACCGGTATCGTGCTCGACTCCGGTGACGGTGTTACCCACGTTGTCCCCATCTACGAGGGTTTCGCTCTTCCTCACGCCATTGCTCGTGTTGACATGGCTGGTCGTGATCTTACCGACTACCTGATGAAGATCCTTGCTGAGCGTGGTTACACTTTCTCCACCACCGCCGAGCGAGAAATCGTTCGTGACATCAAGGAGAAGCTCTGCTACGTCGCCCTCGACTTCGAGCAGGAGATCCAGACTGCTGCCCAGAGCTCCAGCTTGGAGAAGTCCTACGAGCTTCCCGACGGTCAGGTCATCACCATCGGCAACGAGCGATTCCGTGCTCCTGAGGCTCTGTTCCAGCCTTCTGTCCTTGGTCTTGAGAGCGGTGGTATCCACGTCACCACTTTCAACTCCATCATGAAGTGCGATGTCGACGTCCGAAAGGACCTCTACGGCAACATTGTCATGGTATG-TTTTT--TTAAATTGATTC-----GCAC-AGCTTTATGATTTAT-TATGGTGGCGCTAATT--GCATTCTCTACTCTAGTCTGGTGGTACCACCATGTACCCCGGTCTCTCCGACCGTATGCAGAAGGAGACCTTCTCCCTCTTTGTGAG-TCTTT---AACCTCGTTTCTTGT-GGC--AATTC---GG----------ATGGTTT-GAGTGCTAAC-CCAGCTTG--CTACAGGACAAGGACGGTGATGGTACGTAGC-AGCGAGTGACGCGACACC-ACCCCT-----C-CCCC-------------------CTTTTGCGAATAGCTATCGGAGCACCG-AATGACTTGCTGCCGACCGAT-ATCTTC-CTTACCAGC-CCC-T-TTTCA-TGAGATC-TAAGC-AAAG------AAAAGAACTGACAG-GCTTGAC-CCCGCAGGCCAGATCACCACCAAGGAGCTGGGCACCGTGATGCGCTCCCTCGGCCAGAACCCCTCCGAGTCAGAGCTTCAGGACATGATCAACGAGGTCGATGCCGACAACAACGGATCTATCGATTTCCCCGGTATGTCAAT-AGTCGAAGTATGG--GGTCGTTACCACATTCGAGCTAATACGGAGCGGTGTAGAATTCCTGACCATG-------------------------------------TCATTACCGAGTTTACAACTCCCAAA-CCCAATGTGAACGTTACCAAACTGTTGCCTCGGCGGGA-----TC-TC-TGCCCCGGGTGCGTCGCAGCCCCGGA--CCAAGGCGCCCGCCGGAGGACCAAC--C--AAAACT-CTTTTTGT-----------ATACCCCCTCGCGGG---------TTTTTTT--------ATAATCTGAG-CCTTC-TCGGCG-CCTC-TCGTAGGCGTTTCGAAAATGAATCAAAACTTTCAACAACGGAT---------CTCTTGGTTCTGGCATCGATGAAGAACGCAGCGAAATGCGATAAGTAATGTGAATTGCAGAATTCAGTGAATCATCGAATCTTTGAACGCACATTGCGCCCGCCAGTATTCTGGCGGGCATGCCTGTCCGAGCGTCATTTCAACCCTCGAACCCCTCC--GGGGGGTCGGCGTTGGGGA--T-CGGCCCTC-C--CTT-AGC-GGGTGGCCGTCTCCGAAATACAGTGGCGGTCTCGCCGCAGCCTCTCCTGCGCAGTAGTTTGCAC-ACTCGCATCGGGAGCGCGGCGC-GTCCACAGCCGTTAAACA-CCCAA--C-TTCTGAAATGTTGACCTCGGATCAGGTAGGAATACCC-GC????????????????????????????????????????????????????????????????????????????????????????????????????????????????????????????????????????????????????????????????????????????????????????????????????????????????????????????????????????????????????????????????????????????????????????????????????????????????????????????????????????????????????????????????????????????????????????????????????????????????????????????????????????????????????????????????????????????????????????????????????????????????????????????????????????????????????????????????????????????????????????????????????????????????????????????????????????????????????????????????????????????????????????????????????????????????????????????????????????????????????????????????????????????????????????????????????????????????????????????????TAAGCT-----TCA--ACT-CA--------TTT-------TCACCT----CAACTCTCC-------CTC-----CACATTCAATT--GTGCCCG---ACAATT---CTGCAG-AG-AAT-TTTCGTGTCG----ACAA----------TTTTT------T-------CA--TCA--CCCCGCTT----TG------CATTACCCCTCCTTT---GCAGCGAC---GC---AAA-TTTTTT-TTGCTG-TT--GTTTG-G-TTTTAGTGGGG-TTTCT---------------T-----------------GTGCACCCCCACT-A------ACTCAC-TGC-------------------------TTTG------TTTTCT--GCTTC-GCTCTC-----ACTT-C-CCAGCCATCATTCAACGTG-----------CTCTGTGTCTC----------------------------GTCACTTTCAGCGAT----GCTAACCGC-TTTTCTATC-AATAGGAAGCCGCCGAACTCGGCAAGGGTTCCTTCAAGTACGCTTGGGTTCTTGACAAGCTCAAGGCCGAGCGTGAGCGTGGTATCACCATCGACATTGCTCTGTGGAAGTTCGAGACTCCCAAGTACTATGTCACCGTCATTGGTATGT---TCT---------TTCCATCAACTTCA---CA-CAG-CGATT-ACA----AGCC-AG-TGCTAACA-AGCAATT--CACA--GACG [3509 bp]
'Trichoderma afroharzianum strain GJS 97 268 GJS 04 186' GCTGCGTGTTGCCCCCGAGGAGCACCCCGTCCTGCTCACCGAGGCCCCCATCAACCCCAA-GTCCAACCGTGAGAAGATGACCCAGATCGTCTTCGAGACCTTCAACGCCCCCGCCTTCTATGTCTCTATCCAGGCCGTTCTGTCCCTGTACGCTTCCGGTCGTACCACCGGTATCGTGCTCGACTCCGGTGACGGTGTTACCCACGTTGTCCCCATCTACGAGGGTTTCGCTCTTCCTCACGCCATTGCTCGTGTTGACATGGCTGGTCGTGATCTTACCGACTACCTGATGAAGATCCTTGCTGAGCGTGGTTACACCTTCTCCACCACCGCCGAGCGAGAAATCGTTCGTGACATCAAGGAGAAGCTCTGCTACGTCGCCCTCGACTTCGAGCAGGAGATCCAGACTGCTGCCCAGAGCTCCAGCTTGGAGAAGTCCTACGAGCTTCCCGACGGTCAGGTCATCACCATCGGCAACGAGCGATTCCGTGCTCCTGAGGCTCTGTTCCAGCCTTCTGTCCTTGGTCTTGAGAGCGGCGGTATTCACGTCACCACTTTCAACTCCATCATGAAGTGCGACGTCGATGTCCGAAAGGACCTCTACGGCAACATTGTCATGGTAAG--TTTT--G--AATTGATTC-----GCAC-AGCTTTA--ATTTATGTATGGTGGCGCTAATT--GCATTCTCTACTCTAGTCTGGTGGTACCACCATGTACCCCGGTCTCTCCGACCGTATGCAGAAGGAGACCTTCTCCCTCTTTGTGAG-TCTTT---AACCTCGTTTCTGGT-GGC--AATTC---GG----------ACGCTTT-GAGTGCTAAC-CCAGC-TG--TTACAGGACAAGGACGGTGATGGTACGTAGC-AGCGAGTGACGCGACACC-ACCCCT-----CTCCCC-------------------CCTTTGCGAACAGGCACCGGAGCACCG-AATGACTTGCTTCCGACCCAT-ATCTTC-CTTGACAAC-CCC-T-TTTCA-TGATATC-TGAGC-AAAG------AAACGAACTGACAG-GCTTGAC-CCCGCAGGCCAGATCACCACCAAGGAGCTGGGCACCGTGATGCGCTCCCTCGGCCAGAACCCCTCCGAGTCAGAGCTGCAGGACATGATTAACGAGGTCGATGCCGACAACAACGGATCTATCGATTTCCCCGGTATGTCAAA-AGTCAAAGTGTTG--GGTCGTTCCCATATTCGAGCTAATACGGAGCGGTGTAGAATTCCTGACCATG----------------------------GCGGAGGGATCATTACCGAGTTTACAACTCCCAAA-CCCAATGTGAACGTTACCAAACTGTTGCCTCGGCGGGA-----TC-TC-TGCCCCGGGTGCGTCGCAGCCCCGGA--CCAAGGCGCCCGCCGGAGGACCAAC--C--AAAACT-CTTATTGT-----------ATACCCCCTCGCGGG---------TTTTTTT--------ATAATCTGAG-CCTTC-TCGGCG-CCTC-TCGTAGGCGTTTCGAAAATGAATCAAAACTTTCAACAACGGAT---------CTCTTGGTTCTGGCATCGATGAAGAACGCAGCGAAATGCGATAAGTAATGTGAATTGCAGAATTCAGTGAATCATCGAATCTTTGAACGCACATTGCGCCCGCCAGTATTCTGGCGGGCATGCCTGTCCGAGCGTCATTTCAACCCTCGAACCCCTCC--GGGGGGTCGGCGTTGGGGA--T-CGGCCCTG-C--CTT-GGC--GGTGGCCGTCTCCGAAATACAGTGGCGGTCTCGCCGCAGCCTCTCCTGCGCAGTAGTTTGCAC-ACTCGCATCGGGAGCGCGGCGC-GTCCACAGCCGTTAAACA-CCCAA--C-TTCTGAAATGTTGACCTCGGATCAGGTAGGAATACCC-GCCGTTACACGTTTGCTTCGACCTTGTCACATTTGCGTCGTACCAACACTCCTATCGGGAGAGATGGTAAGCTAGCGAAGCCTCGACAGCTTCACAACACGCATTGGGGCTTGGTCTGCCCAGCCGAGACACCCGAAGGACAGGCCTGTGGTCTGGTCAAGAACTTGTCTTTGATGTGTTACGTCAGTGTCGGTTCTCCCTCCGAGCCTCTGATTGAGTTCATGATCAACAGAGGTATGGAAGTCGTCGAAGAGTACGAGCCGCTGCGGTATCCTCATGCTACAAAGATTTTTGTGAACGGTGTCTGGGTTGGAGTTCACCAAGACCCTAAGCACTTGGTGAACCAGGTTCTGGATACTCGTCGCAAGTCCTATCTGCAATACGAAGTCTCTCTCGTGAGAGAAATTCGAGACCAGGAATTCAAAATCTTTTCCGATGCAGGTCGTGTCATGCGACCAGTCTTTACCGTTCAGCAGGAAGATGATCCGGAAACGGGCATCAACAAGGGCCACCTGGTATTGACCAAGGAGCTCGTCAATAGATTGGCCAAGGAGCAGGCTGAGCCTCCGGAAGACCCCAGCATGAAGATTGGATGGGAGGGATTGATCAGGGCTGGTGCGGTTGAATATCTCGACGCCGAGGAAGAGGAGACGGCCATGATCTGCATGACACCAGAGGATCTCGAGCTGTATCGTCTTCAGAAGGCCGGTATCAACACTGAGGAAGACAT-GGGAGATGATCCGAACAAGCGACTCAAGACCAAGACGAACCCGACAACTCACATGTACACCCATTGCGAGATAAGCT-----TCA--ACT-GA--------TTT-------TCGCCT----CGATTCTTCCTC----CTC-----CACATTCAATT--GTGCCCG---ACAATT---CTGCAG-AG-AAT-TTTCGTGTCG----ACAA-----------TTTT------T-------CA--TCA--CCCCGCTT----TC------CATTACCCCTCCTTT---GCAGCGAC---GC---AAA-TTTTTT-TTGCTG-TC--GTTTG-GTTTTTAGTGGGG-TTCTC---------------T-----------------GTGCAACCCCACT-A------GCTCCC-TGC---------------------------TT------TTTCCT--GCTTC-ACTCTC-----ACTT-C-CTCGTCATCATTCAACGTG-----------CTCTGCGTCTT----------------------------TGGTCATTCAGCGAC----GCTAACCAC-TTTTACATC-AATAGGAAGCCGCCGAACTCGGCAAGGGTTCCTTCAAGTACGCTTGGGTTCTTGACAAGCTCAAGGCCGAGCGTGAGCGTGGTATCACCATTGACATTGCTCTGTGGAAGTTCGAGACTCCCAAGTACTATGTCACCGTCATTGGTAAGT---------------CTTCACTAAGTTCA---TG-CTG-CAATT-GCG----GACC-AG-TGCTAACA-GGCAATT--CACA--GACG [3509 bp]
'Trichoderma aggressivum  strain DAOM 222156' GCTGCGTGTTGCCCCCGAGGAGCACCCCGTCCTGCTCACCGAGGCCCCCATCAACCCCAA-GTCCAACCGTGAGAAGATGACCCAGATCGTCTTCGAGACCTTCAACGCCCCCGCCTTCTATGTCTCCATCCAGGCCGTTCTGTCCCTGTACGCTTCCGGTCGTACCACCGGTATCGTGCTCGACTCCGGTGACGGTGTTACCCACGTTGTCCCCATCTACGAGGGTTTCGCTCTTCCCCACGCCATTGCTCGTGTTGACATGGCTGGTCGTGATCTTACCGACTACCTGATGAAGATTCTTGCTGAGCGTGGTTACACCTTCTCCACCACCGCCGAGCGAGAAATCGTTCGTGACATCAAGGAGAAGCTCTGCTACGTTGCCCTCGATTTCGAGCAGGAGATCCAGACTGCTGCCCAGAGCTCCAGCTTGGAGAAGTCCTACGAGCTTCCCGACGGTCAGGTCATCACCATCGGCAACGAGCGATTCCGTGCTCCTGAGGCTCTGTTCCAGCCTTCTGTCCTTGGTCTTGAGAGCGGCGGTATCCACGTTACCACCTTCAACTCCATCATGAAGTGCGATGTCGATGTCCGAAAGGACCTCTACGGCAACATTGTCATGGTATG--TTTT--T--AATTGATTC-----GCAC-AGCTTCA--ATTCATGTATGGTGGCGCTAATT--GCATCCTCTACTCTAGTCTGGTGGTACCACCATGTACCCCGGTCTCTCCGACCGTATGCAGAAGGAGA--------------GTGAG-TCTTC---AACCTCGTTTCTTGT-GGC--AATTC---GG----------ACGGTTT-GAGTGCTAAC-CCAGCTTG--CTACAGGACAAGGACGGTGATGGTACGTAGC-AGCGAGTGACGCGACACC-ACCCCT-----CCCCTC-------------------CTTTTGCGAATAGGCATCGGAACACCG-AATGACTTGCTGCCGACCGATAATTTCC-CTTGTCAGC-CC--G-TTTCA-TGATAGG-CGAGC-AAAG------AAGAATACTGACAG-GCTTGAC-CCCGCAGGCCAGATCACCACCAAGGAGCTGGGCACCGTGATGCGCTCTCTTGGCCAGAACCCCTCCGAGTCAGAGCTTCAGGACATGATCAACGAGGTCGATGCCGACAACAACGGATCCATCGATTTCCCCGGTATGTCAAG-AGTCCAAGTATTG--AATCGTTATCACATTCGGGCTAATACGGAGCGGTGTAGAATTC---------TCGTAACAAGGTCTCCGTTGGTGAACCAGCGGAGGGATCATTACCGAGTTTACAACTCCCAAA-CCCAATGTGAACGTTACCAAACTGTTGCCTCGGCGGGA-----TC-TC-TGCCCCGGGTGCGTCGCAGCCCCGGA--CCAAGGCGCCCGCCGGAGGACCAAC--CC-AAAACT-CTTATTGT-----------ATACCCCCTCGCGGG--------TTATTTTT--------ACTATCTGAG-CCTTC-TCGGCG-CCTC-TCGTAGGCGTTTCGAAAATGAATCAAAACTTTCAACAACGGAT---------CTCTTGGTTCTGGCATCGATGAAGAACGCAGCGAAATGCGATAAGTAATGTGAATTGCAGAATTCAGTGAATCATCGAATCTTTGAACGCACATTGCGCCCGCCAGTATTCTGGCGGGCATGCCTGTCCGAGCGTCATTTCAACCCTCGAACCCCTCC--GGGGGGTCGGCGTTGGGGA--T-CGGCCCTC-C--CTC--GC--GGGGGCCGTCTCCGAAATGCAGTGGCGGTCTCGCCGCAGCCTCTCCTGCGCAGTAGTTTGCAC-ACTCGCACCGGGAGCGCGGCGC-GTCCACAGCCGTTAAACA-CCCAA--C-TTCTGAAATGTTGACCTCGGATCAGGTAGGAATACCCCGCCGTTACACATTTGCTTCGACCCTATCACATTTGCGTCGTACCAACACTCCTATCGGAAGAGATGGTAAGCTGGCGAAGCCTCGGCAGCTTCACAACACGCATTGGGGTTTGGTCTGCCCGGCCGAGACACCCGAAGGACAGGCCTGTGGTCTGGTCAAGAACTTGTCTTTGATGTGTTATGTCAGTGTCGGTTCTCCCTCCGAGCCTCTGATTGAGTTCATGATCAACAGAGGTATGGAAGTCGTCGAAGAGTACGAGCCGCTGCGGTATCCTCATGCTACCAAGATTTTTGTGAACGGTGTCTGGGTCGGAGTTCACCAAGACCCTAAACATTTGGTGAACCAGGTTCTGGACACTCGTCGCAAGTCCTATCTCCAGTACGAAGTCTCTCTCGTGAGAGAGATCAGAGACCAGGAATTCAAAATCTTTTCCGACGCAGGCCGTGTCATGCGACCAGTCTTTACCGTTCAGCAGGAAGATGACCCGGAAACGGGCATCAACAAGGGCCACCTGGTATTGACCAAGGAGCTCGTCAATAGATTGGCCAAGGAGCAGGCTGAGCCTCCGGAAGACCCCAGCATGAAGATTGGATGGGAGGGATTAATCAGGGCTGGTGCGGTTGAATATCTCGATGCCGAGGAAGAGGAGACGTCCATGATCTGCATGACGCCAGAGGATCTCGAGCTGTATCGTCTTCAAAAGGCCGGTATTAACACCGAGGAAGACAT-GGGAGATGATCCGAACAAGCGACTCAAGACAAAGACAAACCCCACAACTCACATGTACACCCATTGCGAGATAAGCG-----CCA--ACT-GA--------CTT-------TCGCCT----CGATTCTCC-------CTC-----CACATTCAATT--GTGCTCG---ATCATT---CTGAAG-AG-AAT------TGTCG----ACAA-----------TTTT------T-------CA--TCA-CCCCCGCTT----TC------CATTACCCCTCCTTT---GCAGCGAC---AC---AAATTTTTTT-TTGCTG-TC--GTTTG-G-TTTTAGTGGGG-TTCCT---------------T-----------------GTGCACCCCCACT-A------GCTCAC-TGC-------------------------TTTT------TTTTGT--GCTTC-ACTATC-----ACTA-C-CCAGCCGTCGTTCAACGTG-----------CTCTGT--CTC----------------------------TCGTCATCCAGTGAT----GCTAACCACTTTTTCCATC-AATAGGAAGCCGCCGAACTCGGCAAGGGTTCCTTCAAGTACGCTTGGGTTCTTGACAAGCTCAAGGCCGAGCGTGAGCGTGGTATCACCATCGACATTGCCCTCTGGAAGTTCGAGACTCCCAAGTACTATGTCACCGTCATTGGTATGT---CTC---------CTTCATCACCCCGA---TG-CAG-CAATT-ACA----AGCC-AG-TGCTAACA-GGCAATT--CACA--GACG [3509 bp]
'Trichoderma alni strain CBS120633' ?????????????????????????????????????????????????????????????????????????????????????????????????????????????????????????????????????????????????????????????????????????????????????????????????????????????????????????????????????????????????????????????????????????????????????????????????????????????????????????????????????????????????????????????????????????????????????????????????????????????????????????????????????????????????????????????????????????????????????????????????????????????????????????????????????????????????????????????????????????????????????????????????????????????????????????????????????????????????????????????????????????????????????????????????????????????????????????????????????????????????????????????????????????????????????--------------------------------TCGTTTCTTGT-GGC---ATTC---GG----------ACGGTTT-GAGTGCTAAC-CCAGC-TG--CTACAGGACAAGGACGGTGATGGTACGTAGC-AGCGAGTGACGCGACACC-ACCCCT-----CCCCCC-------------------CTTTTGCGAATAGGCATCGGAACACCG-AATGACTTGCT-TCGACCGAT-ATTTCC-CTTGCCAGC-CC--G-TTTTA-TGATGGA-CGAGC-AAAG---AAAAAAAAAACTGACAG-GCTTGAC-CCCGCAGGCCAAATCACCACCAAGGAGCTGGGCACCGTGATGCGCTCTCTTGGCCAGAACCCCTCCGAGTCAGAGCTTCAGGACATGATCAACGAGGTCGATGCCGACAACAACGGATCTATCGATTTCCCCGGTATGTCAAG-AGTCCAAGTATTG--GATCGTTACCACATTCGGGCTAATACGGAGCGGTGTAAAATTCCTGACCATG------------------------------------------------------ACTCCCAAA-CCCAATGTGAACGTTACCAAACTGTTGCCTCGGCGGGA-----TC-TC-TGCCCCGGGCGCGTCGCAGCCCCGGA--CCAAGGCGCCCGCCGGAGGACCAAC--CC-AAAACT-CTTATTGT-----------GTACCCCCTCGCGGG---------TTTATTT--------ATAATCTGAG-CCTTC-TCGGCGCCCCC-TCGTGGGCGTTTCGAAAATGAATCAAAACTTTCAACAACGGAT---------CTCTTGGTTCTGGCATCGATGAAGAACGCAGCGAAATGCGATAAGTAATGTGAATTGCAGAATTCAGTGAATCATCGAATCTTTGAACGCACATTGCGCCCGCCAGTACTCTGGCGGGCATGCCTGTCCGAGCGTCATTTCAACCCTCGAACCCCTCC--GGGGGGTCGGCGTTGGGGA--T-CGGCCCTC-C--CTC--GC-GGGGAGCCGTCTCCGAAATACAGTGGCGGTCTCGCCGCAGCCTCTCCTGCGCAGTAGTTTGCAC-ACTCGCACCGGGAGCGCGGCGC-GTCCACAGCCGTTAAACA-CCCAA--C-TTCTGAAATGTTGACCTCGGATCAGGTAGGAATACCC-GCCGTTACACATTTGCTTCGACCCTATCACATTTGCGTCGTACCAACACTCCTATCGGAAGAGATGGTAAGCTGGCGAAGCCTCGACAGCTTCACAACACGCATTGGGGTTTGGTCTGCCCAGCCGAGACACCCGAAGGACAGGCCTGTGGTCTGGTCAAGAACTTGTCTTTGATGTGTTACGTCAGTGTCGGTTCTCCCTCTGAGCCTCTGATTGAGTTCATGATCAACAGAGGTATGGAAGTGGTCGAAGAGTACGAGCCGCTGCGGTATCCTCATGCTACCAAGATTTTTGTGAACGGTGTCTGGGTCGGAATTCACCAAGACCCTAAGCACTTGGTGAACCAGGTTCTAGACACTCGTCGCAAGTCCTATCTCCAGTACGAAGTCTCTCTCGTGAGAGAAATCCGAGACCAGGAATTCAAAATCTTTTCCGACGCAGGCCGTGTCATGCGACCAGTCTTTACCGTTCAACAGGAAGATGACCCGGAAACGGGCATCAACAAGGGCCACCTGGTATTGACCAAGGAGCTCGTCAATAGATTGGCCAAGGAGCAGGCCGAGCCTCCGGAAGACCCCAGCATGAAGATGGGATGGGAGGGATTGATTAGGGCTGGTGCGGTTGAATATCTCGACGCCGAGGAAGAGGAGACGTCCATGATCTGCATGACACCAGAGGATCTCGAAATGTATCGTCTTCAGAAGGCCGGTATTAACACCGAGGAAGACAT-GGGAGATGATCCGAACAAGCGACTCAAGACAAAGACAAACCCCACAACTCACATGTACACCCATTGCGAGA--------------------GA--------TTT-------TCGCCT----CGATTCTCC-------CTT-----CACATCCAATT--GTGCTCG---ATCATT---CTGAAG-AG-AAT-CTTCGTGTCG----ACAA-----------TTTT------T-------CA--CCA--CCCCGCTT----TG------GGTTACCCCTCATTT---GCAGCGAC---GC---AAA--TTTTT-TTGCTG-TC--GTTTG-G-TTTTAGTGGGG-TCCCT---------------T-----------------GTGT-ACCCCACT-A------GCTCAC-TGC--------------------------TTT------TTTTGT--GCTTC-ACTCTC-----ACTG-C-TCAGCCATCATTCAGCGCG-----------CTCTGT--CTC----------------------------TCATCATGCAGCGAT----GCTAACCAC-TTTTCCATC-AATAGGAAGCCGCCGAACTCGGCAAGGGTTCCTTCAAGTACGCTTGGGTTCTTGACAAGCTCAAGGCCGAGCGTGAGCGCGGTATCACCATCGACATTGCTCTGTGGAAGTTCGAGACTCCCAAGTACTATGTCACCGTCATTGGTATGT---CTG---------CTACATCAACTTCA---TG-CTG-CGATT-GCG----AGCC-AG-TGCTAACA-GACAATT--CTCA--GACG [3509 bp]
'Trichoderma amazonicum strain IB50' ----------------------------GTCCTGCTCACCGAGGCCCCCATCAACCCCAA-GTCCAACCGTGAGAAGATGACCCAGATCGTCTTCGAGACCTTCAACGCCCCCGCCTTCTATGTCTCCATCCAGGCCGTTCTGTCCCTGTACGCTTCCGGTCGTACCACCGGTATCGTGCTCGACTCCGGTGATGGTGTTACCCACGTTGTCCCCATCTACGAGGGTTTCGCTCTTCCCCACGCCATTGCTCGTGTTGACATGGCTGGTCGTGATCTTACCGACTACCTGATGAAGATCCTGGCTGAGCGTGGTTACACCTTCTCCACCACCGCCGAGCGAGAAATTGTTCGTGACATCAAGGAGAAGCTCTGCTACGTCGCCCTCGACTTCGAGCAGGAGATCCAGACTGCTGCCCAGAGCTCCAGCTTGGAGAAGTCCTACGAGCTTCCCGACGGTCAGGTCATCACCATTGGCAACGAGCGATTCCGTGCTCCTGAGGCTCTGTTCCAGCCTTCTGTCCTTGGTCTTGAGAGCGGCGGTATCCACGTCACCACTTTCAACTCCATCATGAAGTGCGATGTCGATGTCCGAAAGGACCTCTACGGCAACATTGTCATGGTATG--TTTTTCT--AATTGACTC-----GCAC-AGCATCA--GTTTGTGTATGGTGGCGCTAATT--GCATTCTCTACTCTAGTCTGGTG---------------------------------------------??????????????????????????????????????????????????????????????????????????????????????????????????????????????????????????????????????????????????????????????????????????????????????????????????????????????????????????????????????????????????????????????????????????????????????????????????????????????????????????????????????????????????????????????????????????????????????????????????????????????????????????????????????????????????????????????????????????????????????????????????????????????????????????????????????????---------------------------AGCGGAGGGATCATTACCGAGTTTACAACTCCCAAA-CCCAATGTGAACGTTACCAAACTGTTGCCTCGGCGGGA-----TC-TC-TGCCCCGGGTGCGTCGCAGCCCCGGA--CCAAGGCGCCCGCCGGAGGACCAAC--C--AAAACT-CTTATTGT-----------ATACCCCCTCGCGGG----------TTTTTT--------ATAATCTGAG-CCTTC-TCGGCG-CCCC-TCGTGGGCGTTTCGAAAATGAATCAAAACTTTCAACAACGGAT---------CTCTTGGTTCTGGCATCGATGAAGAACGCAGCGAAATGCGATAAGTAATGTGAATTGCAGAATTCAGTGAATCATCGAATCTTTGAACGCACATTGCGCCCGCCAGTATTCTGGCGGGCATGCCTGTCCGAGCGTCATTTCAACCCTCGAACCCCTCC--GGGGGGTCGGCGTTGGGGA--T-CGGCCCTC-C--CTC-TGC--GGGGGCCGTCTCCGAAATCCAGTGGCGGTCTCGCCGCAGCCTCTCCTGCGCAGTAGTTTGCAC-ACTCGCACCGGGAGCGCGGCGC-GTCCACAGCCGTTAAACA-CCCAA--CTTTCTGAAATGTTGACCTCGGATCAGGTAGGAATACCC---CGTTACACATTTGCTTCGACCCTATCCCATTTGCGTCGTACCAACACTCCCATCGGAAGAGATGGTAAGCTGGCGAAGCCTCGACAGCTTCACAACACGCATTGGGGTTTGGTCTGCCCGGCCGAGACGCCCGAAGGACAGGCCTGTGGTCTGGTCAAGAACTTGTCTTTGATGTGTTACGTCAGTGTCGGTTCTCCCTCCGAGCCTCTGATTGAGTTCATGATCAACAGAGGCATGGAAGTCGTCGAAGAGTACGAGCCGCTGCGGTATCCTCACGCTACCAAGATTTTTGTCAACGGTGTCTGGGTCGGAGTTCACCAAGACCCCAAGCACTTGGTGAACCAGGTTCTGGACACTCGTCGCAAGTCCTATCTGCAGTACGAAGTCTCCCTCGTGAGAGAAATCCGAGACCAGGAATTCAAAATCTTTTCCGACGCTGGCCGTGTCATGCGACCAGTCTTTACCGTTCAGCAGGAAGATGACCCGGAAACGGGCATCAACAAGGGCCACCTGGTATTGACCAAGGAGCTCGTCAATAGATTGGCCAAGGAGCAGGCTGAGCCTCCGGAAGACCCCAGCCTGAAGATTGGATGGGAGGGATTAATCAGGGCTGGTGCGGTTGAATATCTCGACGCCGAGGAAGAGGAGACGTCCATGATCTGCATGACGCCAGAGGATCTCGAGCTGTATCGTCTTCAAAAGGCCGGTATCAACACTGAGGAGGACAT-GGGAGATGATCCGAACAAGCGACTCAAGACCAAGACAAACCCCACAACTCACATGTACACCCATTGCGAGA------------------------------------------------------------------CCC-----CACATGCAATT--GTGCCCG---ACGATT---C-GCAG-AG-AAT-TTTCGTGTCG----ACAA----------TTTTT------T-------CA--TCA--CCCCGCTT----TC------CGTTACCCCTCCTTTG--GCAGCGAC---GC---AAA-TTTTTT-TGGCAG-TC--GGTTG-G-CTCTGGTGGGG-TTTCC---------------T-----------------GTGC-ACCCCACT-A------GCCCAC-TGC-----------------------TTTTTT------TTTTCT--GCTTC-ACTCTC--CCCACTG-G-CCAGTCATCATTCAACGTG-----------CTCTATGTCTC------------------------------GCCATTCAGCAAT----GCTAACCAC-TTTTCCATCAAATAGGAAGCCGCCGAACTCGGCAAGGGTTCCTTCAAGTA------------------------------------------------------------------------------------------------------------------------------------------------------------------------------------------------------ [3509 bp]
'Trichoderma andinense  strain GJS 09 62' GCTGCGTGTCGCCCCCGAGGAGCACCCCGTCCTGCTCACCGAGGCCCCTATCAACCCCAA-GTCCAACCGTGAGAAGATGACCCAGATCGTCTTCGAGACATTCAACGCTCCCGCCTTCTATGTCTCCATCCAGGCCGTTCTGTCCCTGTACGCTTCCGGTCGTACCACCGGTATCGTGCTCGACTCCGGTGACGGTGTCACCCACGTTGTCCCCATCTACGAGGGTTTCGCTCTTCCTCACGCCATTGCTCGTGTTGACATGGCTGGTCGTGATCTTACCGACTACCTGATGAAGATCCTGGCTGAGCGTGGTTACACCTTCTCCACCACCGCCGAGCGAGAAATCGTCCGTGACATCAAGGAGAAGCTCTGCTACGTCGCCCTCGACTTCGAGCAGGAGATCCAGACCGCCGCCCAGAGCTCCAGCTTGGAGAAGTCCTACGAGCTTCCCGACGGCCAGGTCATCACCATTGGCAACGAGCGATTCCGTGCTCCTGAGGCTCTGTTCCAGCCTTCTGTCCTCGGTCTCGAGAGCGGTGGTATCCACGTCACCACTTTCAACTCCATCATGAAGTGCGACGTCGACGTCCGAAAGGACCTCTACGGCAACATTGTCATGGTATG--TTCT--C--TTTGCCC-------CCGA-TGCCGTTTCTGTTTCGAATCGTGATGCTAATT--GCATTCTCCCATCCAGTCTGGTGGTACCACCATGTACCCCGGTCTC--------------------------------------------------------------------------------------------------------------------------------------------------------------------------------------------------------------------------------------------------------------------------------------------------------------------------AAACTGACAG-GCTTGAC-CCCGTAGGCCAGATCACCACCAAGGAGCTGGGCACCGTCATGCGCTCTCTCGGCCAGAACCCTTCCGAGTCGGAGCTGCAGGACATGATCAACGAGGTTGACGCCGACAACAACGGTTCCATCGACTTCCCTGGTACGTGACT-TGTCACAAGATTT--GGTGGCCAAGGTATACGGGCTAACGTG------------------------------------TCTCCGTTGGTGAACCAGCGGAGGGATCATTACCGAGTTTACAACTCCCAAACCCCAATGTGAACGTTACCAATCTGTTGCCTCGGCGGGA-----TC-TC-TGCCCCGGGCGCGTCGCAGCCCCGGATCCCATGGCGCCCGCCGGAGGACCAAC--C--AAACTC-TTTTTTCTCTCCGTCGCGTGCCTCGCGCAGCGGC----------TCTGTTATACTTTTTTGCTCTGAGCCTTTC-TCGGCG-ACCC-TAGCGGGCGTCTCGAAAATGAATCAAAACTTTCAACAACGGAT---------CTCTTGGTTCTGGCATCGATGAAGAACGCAGCGAAATGCGATAAGTAATGTGAATTGCAGAATTCAGTGAATCATCGAATCTTTGAACGCACATTGCGCCCGCCAGTATTCTGGCGGGCATGCCTGTCCGAGCGTCATTTCAACCCTCGAACCCCTCC--GGGGGGTCGGCGTTGGGGA--T-CGGCCCCT-C--ACC--------GGGCCGCCCCCGAAATACAGTGGCGGTCTCGCCGCAGCCTCTCCTGCGCAGTAGTTTGCAC-ACTCGCACCGGGAGCGCGGCGC-GGCCACAGCCGTAAAACACCCCAAA-C--TCTGAAATGTTGACCTCGGATCAGGTAGGAATACCC-GCCGTTACACGTTTGCCTCGACCCTCTCGCATTTGCGCCGCACCAACACGCCCATCGGAAGAGATGGCAAGCTGGCGAAGCCTCGACAGCTTCACAACACCCACTGGGGTCTGGTCTGCCCGGCCGAGACGCCCGAAGGACAGGCTTGTGGTCTTGTCAAGAACCTGTCACTGATGTGTTACGTCAGTGTCGGCTCCCCATCAGAGCCGTTGATTGAGTTCATGATCAATAGAGGCATGGAAGTGGTCGAGGAATACGAGCCGCTGCGTTATCCTCACGCTACCAAGATCTTCGTCAACGGTGTCTGGGTGGGTATCCACCAGGACCCCAAGCATCTGGTTCAACAGGTCGTCGACACTCGTCGCAAATCCTACCTTCAGTACGAGGTCTCTCTCGTCAGAGAAATTCGAGACCAGGAGTTCAAGATCTTTTCCGACGCAGGCCGCGTCATGCGACCTGTCTTTACCGTCCAGCAAGAAGACGAAGCTGAGAATGGCATTCCCAAGGGCCACCTGGTACTGACCAAAGACCTGGTTAATAAGTTGGCCGAAGAGCAGGCCGATCCTCCAGAAGATCCAAGCATGAAGATTGGATGGGAGGGACTCATCAGGGCTGGCGCCGTTGAATATCTCGACGCCGAGGAGGAGGAGACGGCCATGATTTGCATGACTCCCGAGGATCTCGAGCTGTACCGTGCGCAGAAGGCAGGTATTGCCACCGAAGAGGACGT-TGGTGACGATCCGAACAAGCGACTCAAGACGAGGACAAACCCAACGACGCACATGTACACGCACTGTGAGATAAGCTC--AGTCC--ATT-CG--------ATT-------TTGCGT----CCATTCC---------CAT-----TGCCCATCGTT--GTGCCCA---ACGTTC---GTCGAA-CG-AAC-TTGGGTATCA----GCAGGG-------CTTT--------C-------AA--CCA--CCCCGCTT----TCTCT---TCCTACCCCTCCTTT---G-AGCGAC---GC---AAA--TTTTT-TTGCTG-CC-TTGTCG-G-TTTTAGTGGGG-GTGCCGC------------TC-----------------GAGCAACCCCACC-ACTGCCATCATGC-CGC---------------------------TCAAGTCCCCTT----------GCTCTT-----------------------------------------CGTGTGCATCAT----TA------CCGCAG-----------TGTCCTTCAGCGAT----GCTAACCAT-GTTCCCCTC-AACAGGAAGCCGCCGAACTCGGCAAGGGTTCTTTCAAGTACGCGTGGGTTCTTGACAAGCTCAAGGCCGAGCGTGAGCGTGGTATCACCATCGACATTGCCCTCTGGAAGTTCGAGACTCCCAAGTACTATGTCACCGTCATTGGTATGT---TCA---------ATCTATCGCCTCGC---TG-TAT-CGTTC-TCG----ACAT-GA-CACTAACG-ACTACTC--TGCA--GACG [3509 bp]
'Trichoderma asperelloides strain GJS 04 116 GSJ 04 187' --TGCGTGTTGCCCCCGAGGAGCACCCCGTCCTGCTCACCGAGGCCCCTATCAACCCCAA-GTCCAACCGTGAGAAGATGACCCAGATTGTCTTCGAGACCTTCAACGCTCCCGCTTTCTACGTCTCCATCCAGGCCGTTCTGTCCCTGTACGCCTCCGGTCGTACCACCGGTATCGTTCTTGACTCCGGTGACGGTGTTACCCACGTTGTCCCCATCTACGAGGGTTTCGCTCTTCCTCACGCCATTGCTCGTGTTGACATGGCTGGTCGTGATCTTACCGACTACCTGATGAAGATCCTGGCTGAGCGTGGTTACACTTTCTCCACCACCGCCGAGCGAGAAATCGTTCGTGATATCAAGGAGAAGCTCTGCTACGTCGCTCTCGACTTCGAGCAGGAGATCCAGACTGCTGCCCAGAGCTCCAGCTTGGAGAAGTCCTACGAGCTTCCCGACGGTCAGGTCATCACCATCGGCAACGAGCGATTCCGTGCTCCTGAGGCTCTGTTCCAGCCTTCTGTCCTTGGTCTTGAGAGCGGTGGTATCCACGTCACCACTTTCAACTCCATCATGAAGTGCGATGTCGACGTCCGAAAGGACCTGTACGGCAACATTGTCATGGTAAG--TGAA--T--TGAGCA---------TTC-AACAAAC--AGGCTCTAATAGCAGTGCTAATGATGTATTTCCCAATCTAGTCTGGTGGTACCACCATGTACCCCGGTCTCTCCGACCGTATGCAGAAGGAGA---------------------------------------------------------------------GCGATTT-GGGCACTAAC-CCGGT-GG--CTACAGGACAAGGACGGCGATGGTACGTAGT-GGCTAGTGACGCGATACT-CCTCTTT----CCCCTCCTCACCGT-CCCCC-TTATTTTGTGCGGGTTACTACTAGAGCGCCT-GAACCTACGATAGCGATCGAA-ATTTCC-CCGACTGGC-CA--T-TTTTA-TGACGGA-TAGGA-GGAC-------GCAAAGCTAACAG-CCTTGAC-TTCGCAGGCCAGATCACCACCAAGGAGCTGGGCACTGTCATGCGCTCTCTGGGCCAGAACCCCTCCGAGTCAGAGCTGCAGGACATGATCAACGAGGTTGATGCCGACAACAATGGATCCATCGATTTCCCTGGTATGTCAAT-AGCAGAAACGCAT-GGACGGCTGCCGAATACGCACTAATCTAGAGCGGTGAAGAGTTCCTTACCATG--GTAACAAGGTCTCCGTTGGTGAACCAGCGGAGGGATCATTACCGAGTTTACAACTCCCAAA-CCCAATGTGAACGTTACCAAACTGTTGCCTCGGCGGGG-----TC---ACGCCCCGGGTGCGTCGCAGCCCCGGA--ACCAGGCGCCCGCCGGAGGAACCAA--CC-AAACTC-TTT-CTGT------------AGTCCCCTCGCGGA----------CG-TAT---------------------TTC-TTACAG-CTCT-GAGC--AAAAATTCAAAATGAATCAAAACTTTCAACAACGGAT---------CTCTTGGTTCTGGCATCGATGAAGAACGCAGCGAAATGCGATAAGTAATGTGAATTGCAGAATTCAGTGAATCATCGAATCTTTGAACGCACATTGCGCCCGCCAGTATTCTGGCGGGCATGCCTGTCCGAGCGTCATTTCAACCCTCGAACCCCTCC--GGGGGATCGGCGTTGGGGA--T-CGGGACCC-C--TCA-CA--CGGGTGCCGGCCCCGAAATACAGTGGCGGTCTCGCCGCAGCCTCTCCTGCGCAGTAGTTTGCACAACTCGCACCGGGAGCGCGGCGC-GTCCACGTCCGTAAAACA-CCCAA--CTTTCTGAAATGTTGACCTCGGATCAGGTAGGAATACCC-GCCGTTACACTTTTGCTTCGACACTTTCTCATTTGCGTCGTACCAATACACCCATCGGAAGAGATGGTAAGCTGGCGAAGCCTCGACAGCTTCACAACACACACTGGGGTTTGGTATGCCCGGCCGAGACCCCTGAAGGACAGGCTTGTGGTTTGGTCAAAAACTTGTCTCTGATGTGCTACGTCAGTGTCGGATCTCCTTCCGAGCCTTTGATCGAGTTTATGATCAACAGAGGTATGGAGGTCGTTGAGGAATACGAACCGCTGAGGTATCCCCATGCGACAAAGATCTTTGTGAATGGTGTCTGGGTTGGAATCCACCAAGACCCCAAGCATCTGGTAAACCAAGTTTTGGACACTCGTCGCAAATCCTATCTGCAATACGAAGTCTCTCTGATCAGAGATATTCGTGACCAAGAATTCAAAATCTTCTCTGACGCCGGTCGTGTTATGCGTCCTGTCTTTACTGTACAGCAAGAGGATGACCCGGAAACGGGCATCAACAAGGGCCACCTGGTTTTAACCAAGGATCTTGTCAACAGACTGGCTAAAGAGCAGGCTGAGCCTCCGGAAGACCCAAGCATGAAGCTTGGATGGGAAGGGTTAATTCGGGCTGGCGCGGTGGAATATCTCGATGCCGAGGAAGAAGAAACGGCTATGATTTGCATGACACCGGAGGATCTTGAGCTCTACCGTCTTCAGAAGGCTGGCATTTCCACAGATGAAGACAT-GGGAGACGATCCAAACAAGCGTCTCAAGACCAAGACAAATCCGACAACTCACATGTACACGCATTGCGAGATAAGCTA--ATTTC--ACT-GC--------TTTT----------------------CCCATCAA--TTT-----TTGGCACAATTATATGCCCG---ACAATT---CTGTTC-TC-AGT----TTTGTCT-----------------CTTTTT------TT-TTCAGCA--TCA--CCCCGCTTTGCCAGCCTA---CCTACCCCTCCTTT---GGCACAGC--AAA---AAA--TTTTC-TCGCTG-CCTTGTTTG-GCTTTTAGTGGGG-TGTCAAT--------TTT-TT-----TGA---------CGGCAACCCCACT-ATCGCC-----AC-TGT---------------------------AC------CTCTTT--CCATC-A-TCCA------------CCACATGCTATTT-------------GTTCAATCGCATCGT-CTATT-------TTCAA--------TATCTCTTGTTCATTAT----GCTGATCAT-GCTTCAATC-AATAGGAAGCCGCCGAACTCGGCAAGGGTTCCTTCAAGTATGCGTGGGTTCTTGACAAGCTCAAGGCCGAGCGTGAGCGTGGTATCACCATCGACATTGCCCTCTGGAAGTTCGAGACTCCCAAGTACTATGTCACCGTCATTGGTATGT---TTTGGACACTT--------CAGTCGA---CA-TTG-CA----AGA----TCGT-CA-TTCTAACATACTCTCC-CCACA--GACG [3509 bp]
'Trichoderma asperelloides strain GJS 04 217 GSJ 04 111' GCTGCGTGTTGCCCCCGAGGAGCACCCCGTCCTGCTCACCGAGGCCCCTATCAACCCCAA-GTCCAACCGTGAGAAGATGACCCAGATTGTCTTCGAGACCTTCAACGCTCCCGCTTTCTACGTCTCCATCCAGGCCGTTCTGTCCCTGTACGCCTCCGGTCGTACCACCGGTATCGTTCTTGACTCCGGTGACGGTGTTACCCACGTTGTCCCCATCTACGAGGGTTTCGCTCTTCCTCACGCCATTGCTCGTGTTGACATGGCTGGTCGTGATCTTACCGACTACCTGATGAAGATCCTGGCTGAGCGTGGTTACACTTTCTCCACCACCGCCGAGCGAGAAATCGTTCGTGATATCAAGGAGAAGCTCTGCTACGTCGCTCTCGACTTCGAGCAGGAGATCCAGACTGCTGCCCAGAGCTCCAGCTTGGAGAAGTCCTACGAGCTTCCCGACGGTCAGGTCATCACCATCGGCAACGAGCGATTCCGTGCTCCTGAGGCTCTGTTCCAGCCTTCTGTCCTTGGTCTTGAGAGCGGTGGTATCCACGTCACCACTTTCAACTCCATCATGAAGTGCGATGTCGACGTCCGAAAGGACCTGTACGGCAACATTGTCATGGTAAG--TGAA--T--TGAGCA---------TTC-AACAAAC--AGGCTCTAATAGCAGTGCTAATGATGTATTTCCCAATCTAGTCTGGTGGTACCACCATGTACCCCGGTCTCTCCGACCGTAT-------------TTCTCCCTCTTTGTAAG-TCTCT---GG-ATTGTCTTTTGC-GAT--GAAACTGCAG----------GCGATTT-GGGCACTAAC-CCGGT-GG--CTACAGGACAAGGACGGCGATGGTACGTAGT-GGCTAGTGACGCGATACT-CCTCTTT----CCCCTCCTCACCGT-CCCCC-TTATTTTGTGCGGGTTACTACTAGAGCGCCT-GAACCTACGATAGCGATCGAA-ATTTCC-CCGACTGGC-CA--T-TTTTA-TGACGGA-TAGGA-GGAC-------GCAAAGCTAACAG-CCTTGAC-TTCGCAGGCCAGATCACCACCAAGGAGCTGGGCACTGTCATGCGCTCTCTGGGCCAGAACCCCTCCGAGTCAGAGCTGCAGGACATGATCAACGAGGTTGATGCCGACAACAATGGATCCATCGATTTCCCTGGTATGTCAAT-AGCAGAAACGCAT-GGACGGCTGCCGAATACGCACTAATCTAGAGCGGTGAAGAGTTCCTTACCATG-----------------------------------------------------------------------------------------------------------------------GGGTGCGTCGCAGCCCCGGA--ACCAGGCGCCCGCCGGAGGAACCAA--CC-AAACTC-TTT-CTGT------------AGTCCCCTCGCGGA----------CG-TAT---------------------TTC-TTACAG-CTCT-GAGC--AAAAATTCAAAATGAATCAAAACTTTCAACAACGGAT---------CTCTTGGTTCTGGCATCGATGAAGAACGCAGCGAAATGCGATAAGTAATGTGAATTGCAGAATTCAGTGAATCATCGAATCTTTGAACGCACATTGCGCCCGCCAGTATTCTGGCGGGCATGCCTGTCCGAGCGTCATTTCAACCCTCGAACCCCTCC--GGGGGATCGGCGTTGGGGA--T-CGGGACCC-C--TCA-CA--CGGGTGCCGGCCCCGAAATACAGTGGCGGTCTCGCCGCAGCCTCTCCTGCGCAGTAGTTTGCACAACTCGCACCGGGAGCGCGGCGC-GTCCACGTCCGTAAAACA-CCCAA--CTTTCTGAAATGTTGACCTCGGATCAGGTAGGAATACCC-GCCGTTACACTTTTGCTTCGACACTTTCTCATTTGCGTCGTACCAATACACCCATCGGAAGAGATGGTAAGCTGGCGAAGCCTCGACAGCTTCACAACACACACTGGGGTTTGGTATGCCCGGCCGAGACCCCTGAAGGACAGGCTTGTGGTTTGGTCAAAAACTTGTCTCTGATGTGCTACGTCAGTGTCGGATCTCCTTCCGAGCCTTTGATCGAGTTTATGATCAACAGAGGTATGGAGGTCGTTGAGGAATACGAACCGCTGAGGTATCCCCATGCGACAAAGATCTTTGTGAATGGTGTCTGGGTTGGAATCCACCAAGACCCCAAGCATCTGGTAAACCAAGTTTTGGACACTCGTCGCAAATCCTATCTGCAATACGAAGTCTCTCTGATCAGAGATATTCGTGACCAAGAATTCAAAATCTTCTCTGACGCTGGTCGTGTTATGCGTCCTGTCTTTACTGTACAGCAAGAGGATGACCCGGAAACGGGCATCAACAAGGGCCACCTGGTTTTAACCAAGGATCTTGTCAACAGACTGGCTAAAGAGCAGGCTGAGCCTCCGGAAGACCCAAGCATGAAGCTTGGATGGGAAGGGTTAATTCGGGCTGGCGCGGTGGAATATCTCGATGCCGAGGAAGAAGAAACGGCTATGATTTGCATGACACCGGAGGATCTTGAGCTCTACCGTCTTCAGAAGGCTGGCATTTCCACAGATGAAGACAT-GGGAGACGATCCAAACAAGCGTCTCAAGACCAAGACAAATCCGACAACTCACATGTACACGCATTGCGAGA-AAGCTA--ATTTC--ACT-GC--------TTTT----------------------CCCATCAA--TTT-----TTGGCACAATTATATGCCCG---ACAATT---CTGTTC-TC-AGT----TTTGTCT------------------TTCTT------TT-TTCAGCA--TCA--CCCCGCTTTGCCAGCCTA---CCTACCCCTCCTTT---GGCACAGC--AAA---AAA--TTTTC-TCGCTG-CCTTGTTTG-GCTTTTAGTGGGG-TGTCAAT--------TTTGTT-----TGA---------CGGCAACCCCACT-ATCGCC-----AC-TGT---------------------------AC------CTCTTT--CCATC-A-TCCA------------CCACATGCT-TTT-------------GTTCAATCGCATCGT-CTATT-------TTCAA--------TATCTCTTGTTCATTAT----GCTGATCAT-GCTTCAATC-AATAGGAAGCCGCCGAACTCGGCAAGGGTTCCTTCAAGTATGCGTGGGTTCTTGACAAGCTCAAGGCCGAGCGTGAGCGTGGTATCACCATCGACATTGCCCTCTGGAAGTTCGAGACTCCCAAGTACTATGTCACCGTCATTGGTATGT---TTTGGACACTT--------CAGTCGA---CA-TTG-CA----AGA----TCGT-CA-TTCTAACATACTCTCC-CCACA--GACG [3509 bp]
'Trichoderma asperellum strain CGMCC 6422 GJS 04 294' GCTGCGTGTTGCCCCCGAGGAGCACCCCGTCCTGCTCACCGAGGCCCCTATCAACCCCAA-GTCCAACCGTGAGAAGATGACCCAGATTGTCTTCGAGACCTTCAACGCTCCCGCTTTCTACGTCTCCATCCAGGCCGTTCTGTCCCTGTACGCCTCCGGTCGTACCACCGGTATCGTTCTTGACTCCGGTGACGGTGTTACCCACGTTGTCCCCATCTACGAGGGTTTCGCTCTTCCTCACGCCATTGCTCGTGTTGACATGGCTGGTCGTGATCTTACCGACTACCTGATGAAGATCCTGGCTGAGCGTGGTTACACTTTCTCCACCACCGCTGAGCGAGAAATCGTTCGTGATATTAAGGAGAAGCTCTGCTACGTCGCTCTCGACTTTGAGCAGGAGATCCAGACTGCTGCCCAGAGCTCCAGCTTGGAGAAGTCCTACGAGCTTCCCGACGGTCAGGTCATCACCATCGGCAACGAGCGATTCCGTGCTCCTGAGGCTCTGTTCCAGCCTTCTGTCCTTGGTCTTGAGAGCGGTGGTATCCACGTCACCACTTTCAACTCCATCATGAAGTGCGATGTCGACGTCCGAAAGGACCTGTACGGCAACATTGTCATGGTAAG--TGAA--T--TGAGCA---------TTC-AACAAAT--AGGCTCTAATAGCAGTGCTAATGATGCATTTACCAATCTAGTCTGGTGGTACCACCATGTACCCCGGTCTCTCCGACCGTATGCAGAAGGAGA??????????????????????????????????????????????????????????????????????????????????????????????????????????????????????????????????????????????????????????????????????????????????????????????????????????????????????????????????????????????????????????????????????????????????????????????????????????????????????????????????????????????????????????????????????????????????????????????????????????????????????????????????????????????????????????????????????????????????????????????????????????????????????????????????????????--GTAACAAGGTCTCCGTTGGTGAACCAGCGGAGGGATCATTACCGAGTTTACAACTCCCAAA-CCCAATGTGAACGTTACCAAACTGTTGCCTCGGCGGGG-----TC---ACGCCCCGGGTGCGTCGCAGCCCCGGA--ACCAGGCGCCCGCCGGAGGAACCAA--CC-AAACTC-TTT-CTGT------------AGTCCCCTCGCGGA----------CG-TAT---------------------TTC-TTACAG-CTCT-GAGC--AAAAATTCAAAATGAATCAAAACTTTCAACAACGGAT---------CTCTTGGTTCTGGCATCGATGAAGAACGCAGCGAAATGCGATAAGTAATGTGAATTGCAGAATTCAGTGAATCATCGAATCTTTGAACGCACATTGCGCCCGCCAGTATTCTGGCGGGCATGCCTGTCCGAGCGTCATTTCAACCCTCGAACCCCTCC--GGGGGATCGGCGTTGGGGA--T-CGGGACCC-C--TCA-CA--CGGGTGCCGGCCCCTAAATACAGTGGCGGTCTCGCCGCAGCCTCTCCTGCGCAGTAGTTTGCACAACTCGCACCGGGAGCGCGGCGC-GTCCACGTCCGTAAAACA-CCCAA--CTTTCTGAAATGTTGACCTCGGATCAGGTAGGAATACCC-GCCGTTACACTTTTGCTTCGACACTTTCTCATTTGCGTCGTACCAATACACCCATCGGAAGAGATGGTAAGCTGGCGAAGCCTCGACAGCTTCACAACACACACTGGGGTTTGGTATGCCCGGCCGAGACCCCTGAGGGACAGGCTTGTGGTTTGGTCAAAAACTTGTCTCTGATGTGCTACGTCAGTGTCGGATCTCCTTCCGAGCCTTTGATCGAGTTTATGATCAACAGAGGTATGGAGGTCGTTGAGGAGTACGAACCGCTGAGGTATCCCCATGCGACAAAGATTTTTGTGAATGGTGTCTGGGTTGGAATCCACCAAGACCCCAAGCATCTGGTAAACCAAGTTTTGGACACTCGTCGTAAATCCTATCTGCAATACGAAGTCTCTCTGATCAGAGATATTCGTGACCAAGAATTCAAAATCTTCTCTGACGCCGGTCGTGTTATGCGTCCTGTCTTTACTGTACAGCAAGAGGATGACCCGGAAACGGGCATCAACAAGGGCCACCTGGTTTTAACCAAGGATCTTGTCAATAGACTGGCCAAAGAGCAGGCTGAGCCTCCGGAAGACCCAAGCATGAAGCTTGGATGGGAAGGGTTAATTCGGGCTGGTGCGGTGGAATATCTCGATGCTGAGGAAGAAGAAACGGCTATGATTTGCATGACACCGGAGGATCTTGAGCTTTACCGTCTTCAGAAGGCTGGCATTGCCACAGATGAAGACAT-GGGAGACGATCCAAACAAGCGTCTCAAGACCAAGACAAATCCGACAACTCACATGTACACGCATTGCGAGA------------------------------------------------------------TCAA--TTT-----TTGGCACAATCATATGCCCG---ACAATT---CTGCTC-TC-AGT----TTTTGTC------------------TTTTT------TT-TCCAGCG--TCA--CCCCGCTTTGCCAGTCTA---CCTACCCCTCCTTT---GGCACAGC---AA---AAA--TTTTC-TGGCTG-CCTTGTTTG-GCTTTTAGTGGGT-TGTCAAA--------TTT-TT-----TGG---------CAGCAACCCCGCT-ATCGCC-----AC-TGC---------------------------AC------CTC-TT--CCATC-A-CCCA------------CCACATGCTATTT-------------GCTCAATCGCGTCGT-CT-------------------------TTTTTTGTTCATTAT----GCTGATCAT-GCTTCAATC-AATAGGAAGCCGCCGAACTCGGCAAGGGTTCCTTCAAGTATGCGTGGGTTCTTGACAAGCTCAAGGCCGAGCGTGAGCGTGGTATCACCATCGACATTGCCCTCTGGAAGTTCGAGACTCCCAAGTACTATGTCACCGTCATTGGTATGT---TTTGGACTCTTCTCTCTAGCTATCGA---CA-TTC-CA----AGT----CCGC-CA-TTCTAACATGCTCTTC-CCACA--GACG [3509 bp]
'Trichoderma asperellum strain GJS 91 162' GCTGCGTGTTGCCCCCGAGGAGCACCCCGTCCTGCTCACCGAGGCCCCTATCAACCCCAA-GTCCAACCGTGAGAAGATGACCCAGATTGTCTTCGAGACCTTCAACGCTCCCGCTTTCTACGTCTCCATCCAGGCCGTTCTGTCCCTGTACGCCTCCGGTCGTACCACCGGTATCGTTCTTGACTCCGGTGACGGTGTTACCCACGTTGTCCCCATCTACGAGGGTTTCGCTCTTCCTCACGCCATTGCTCGTGTTGACATGGCTGGTCGTGATCTTACCGACTACCTGATGAAGATCCTGGCTGAGCGTGGTTACACTTTCTCCACCACCGCTGAGCGAGAAATCGTTCGTGATATTAAGGAGAAGCTCTGCTACGTCGCTCTCGACTTTGAGCAGGAGATCCAGACTGCTGCCCAGAGCTCCAGCTTGGAGAAGTCCTACGAGCTTCCCGACGGTCAGGTCATCACCATCGGCAACGAGCGATTCCGTGCTCCTGAGGCTCTGTTCCAGCCTTCTGTCCTTGGTCTTGAGAGCGGTGGTATCCACGTCACCACTTTCAACTCCATCATGAAGTGCGATGTCGACGTCCGAAAGGACCTGTACGGCAACATTGTCATGGTAAG--TGAA--T--TGAGCA---------TTC-AACAAAT--AGGCTCTAATAGCAGTGCTAATGATGCATTTACCAATCTAGTCTGGTGGTACCACCATGTACCCCGGTCTCTCCGACCGTATGCAGAAGGAGA-----------CTTGTAAG-TCTCT---GG-ATTCTCTTTTGC-GAT--GAAATTACAG----------TCGATTT-GGTCACTAAC-CCGGT-GG--CTACAGGACAAGGACGGCGATGGTACGTAGT-GGCTAGTGACGCGATACT-CCTCTTT----CCCCTCCTCACCGT-CCCCC-TTATTTTGTGCGGGCTATTACTAGAGCGCCT-GAACCTGCGATAGCGATCGAA-ATTTCC-CCGACTGCC-CA--T-TTTTA-TGACGGA-TAGGA-GGAC-------GCAAAGCTAACAG-CTTCGAC-TTCGCAGGCCAGATCACCACCAAGGAGCTGGGCACTGTCATGCGCTCTTTGGGCCAGAACCCCTCCGAGTCAGAGCTGCAAGACATGATCAACGAGGTTGATGCCGACAACAATGGATCCATCGATTTCCCTGGTATGTCAAT-AGCAGAAACACAT-GGACGGCTGCCGAATACGGGCTAATCTAGAGCGGTGAAGAGTTC------------------------CGTTGGTGAACCAGCGGAGGGATCATTACCGAGTTTACAACTCCCAAA-CCCAATGTGAACGTTACCAAACTGTTGCCTCGGCGGGG-----TC---ACGCCCCGGGTGCGTCGCAGCCCCGGA--ACCAGGCGCCCGCCGGAGGAACCAA--CC-AAACTC-TTT-CTGT------------AGTCCCCTCGCGGA----------CG-TAT---------------------TTCTTTACAG-CTCT-GAGC--AAAAATTCAAAATGAATCAAAACTTTCAACAACGGAT---------CTCTTGGTTCTGGCATCGATGAAGAACGCAGCGAAATGCGATAAGTAATGTGAATTGCAGAATTCAGTGAATCATCGAATCTTTGAACGCACATTGCGCCCGCCAGTATTCTGGCGGGCATGCCTGTCCGAGCGTCATTTCAACCCTCGAACCCCTCC--GGGGGATCGGCGTTGGGGA--T-CGGGACCC-C--TCA-CA--CGGGTGCCGGCCCCTAAATACAGTGGCGGTCTCGCCGCAGCCTCTCCTGCGCAGTAGTTTGCACAACTCGCACCGGGAGCGCGGCGC-GTCCACGTCCGTAAAACA-CCCAA--CTTTCTGAAATGTTGACCTCGGATCAGGTAGGAATACCC-GCCGTTACACTTTTGCTTCGACACTTTCTCATTTGCGTCGTACCAATACACCCATCGGAAGAGATGGTAAGCTGGCGAAGCCTCGACAGCTTCACAACACACACTGGGGTTTGGTATGCCCGGCCGAGACCCCTGAGGGACAGGCTTGTGGTTTGGTCAAAAACTTGTCTCTGATGTGCTACGTCAGTGTCGGATCTCCTTCCGAGCCTTTGATCGAGTTTATGATCAACAGAGGTATGGAGGTCGTTGAGGAGTACGAACCGCTGAGGTATCCCCATGCGACAAAGATTTTTGTGAATGGTGTCTGGGTTGGAATCCACCAAGACCCCAAGCATCTGGTAAACCAAGTTTTGGACACTCGTCGTAAATCCTATCTGCAATACGAAGTCTCTCTGATCAGAGATATTCGTGACCAAGAATTCAAAATCTTCTCTGACGCCGGTCGTGTTATGCGTCCTGTCTTTACTGTACAGCAAGAGGATGACCCGGAAACGGGCATCAACAAGGGCCACCTGGTTTTAACCAAGGATCTTGTCAATAGACTGGCCAAAGAGCAGGCTGAGCCTCCGGAAGACCCAAGCATGAAGCTTGGATGGGAAGGGTTAATTCGGGCTGGTGCGGTGGAATATCTCGATGCTGAGGAAGAAGAAACGGCTATGATTTGCATGACACCGGAGGATCTTGAGCTTTACCGTCTTCAGAAGGCTGGCATTGCCACAGATGAAGACAT-GGGAGACGATCCAAACAAGCGTCTCAAGACCAAGACAAATCCGACAACTCACATGTACACGCATTGCGAGATAAGCTC--ATTTC--ACT-GC--------TTTT----------------------CCCATCAA--TTT-----TTGGCACAGTCATATGCCCG---ACAATT---CTGCTC-TC-AGT----TTTTGTC------------------TTTTT------TT-TCCAGCG--TCA--CCCCGCTTTGCCAGTCTA---CCTACCCCTCCTTT---GGCACAGC---AA---AAA--TTTTC-TGGCTG-CCTTGTTTG-GCTTTTAGTGGGG-TGTCAAA--------TTT-TT-----TGG---------CAGCAACCCCGCT-ATCGCC-----AC-TGC---------------------------AC------CTC-TT--CCATC-A-CCCA------------CCACATGCTATTT-------------GCTCAATCGCGTCGT-CT-------------------------TTTTTTGTTCATTAT----GCTGATCAT-GCTTCAATC-AATAGGAAGCCGCCGAACTCGGCAAGGGTTCCTTCAAGTATGCGTGGGTTCTTGACAAGCTCAAGGCCGAGCGTGAGCGTGGTATCACCATCGACATTGCCCTCTGGAAGTTCGAGACTCCCAAGTACTATGTCACCGTCATTGGTATGT---TTTGGACTCTTCTCTCTAGCTATCGA---CA-TTC-CA----AGT----CCGC-CA-TTCTAACATGCTCTTC-CCACA--GACG [3509 bp]
'Trichoderma atrobrunneum strain GJS 90 254 GJS 92 110' GCTGCGTGTTGCCCCCGAGGAGCACCCCGTCCTGCTCACCGAGGCCCCCATCAACCCCAA-GTCCAACCGTGAGAAGATGACCCAGATTGTCTTCGAGACCTTCAACGCCCCCGCCTTCTATGTCTCCATCCAGGCCGTTCTGTCCCTGTACGCTTCCGGTCGTACCACCGGTATCGTGCTCGACTCCGGTGACGGTGTTACCCACGTTGTCCCCATCTACGAGGGTTTCGCTCTTCCTCACGCCATTGCTCGTGTTGACATGGCTGGTCGTGATCTTACCGACTACCTGATGAAGATCCTTGCTGAGCGTGGTTACACCTTCTCCACCACCGCCGAGCGAGAAATCGTTCGTGACATCAAGGAGAAGCTCTGCTACGTCGCCCTCGACTTCGAGCAGGAGATCCAGACTGCTGCCCAGAGCTCCAGCTTGGAGAAGTCCTACGAGCTTCCCGACGGTCAGGTCATCACCATCGGCAACGAGCGATTCCGTGCTCCTGAGGCTCTGTTCCAGCCTTCTGTCCTTGGTCTTGAGAGCGGTGGTATCCACGTCACCACTTTCAACTCCATCATGAAGTGCGATGTCGATGTCCGAAAGGACCTCTACGGCAACATTGTCATGGTATG-TTTTT--T--AATTGATTC-----GTAC-AGCTTCA--GTTTAGGTATAGTGGCGCTAATT--GCATTCTCTACTCTAGTCTGGTGGTACCACCATGTACCCCGGTCTCTCCGACCGTATGCAGAAGGAGA--------------GTGAG-TCTTT---AACCTCGTTTCTAGT-GGC--AATTC---GG----------ACGGTTT-GAGTGCTAAC-CCAGC-TG--CTACAGGACAAGGACGGTGATGGTACGTAGC-AGCGAGTGACGCGACACC-ACCCCT-----CTCCCC-------------------CTTTTGCGAACAGGCACCGGAGCACCG-AATGACTTGCTGCCGACCGAT-ATTTAC-CTTGCCAGC-CCC-T-TTTCA-TGATATC-TGAGCAAAAG------AAAAGGACTGACAA-GCTTGAC-CCCGCAGGCCAGATCACCACCAAGGAGCTGGGCACCGTGATGCGCTCTCTCGGCCAGAACCCCTCCGAGTCAGAGCTTCAGGACATGATCAACGAGGTCGATGCCGACAACAACGGATCTATCGATTTCCCTGGTATGTCAAA-AGTCGAAGTACTG--GGTCGTTATCCCATTCGAGCTAATACGGAGCGGTGTAGAATTCCTGACCATG-CGTAACAAGGTCTCCGTTGGTGAACCAGCGGAGGGATCATTACCGAGTTTACAACTCCCAAA-CCCAATGTGAACGTTACCAAACTGTTGCCTCGGCGGGA-----TC-TC-TGCCCCGGGTGCGTCGCAGCCCCGGA--CCAAGGCGCCCGCCGGAGGACCAAC--C--AAAACT-CTTATTGT-----------ATACCCCCTCGCGGG---------TTTTTTT--------ATAATCTGAG-CCTTC-TCGGCG-CCTC-TCGTAGGCGTTTCGAAAATGAATCAAAACTTTCAACAACGGAT---------CTCTTGGTTCTGGCATCGATGAAGAACGCAGCGAAATGCGATAAGTAATGTGAATTGCAGAATTCAGTGAATCATCGAATCTTTGAACGCACATTGCGCCCGCCAGTATTCTGGCGGGCATGCCTGTCCGAGCGTCATTTCAACCCTCGAACCCCTCC--GGGGGGTCGGCGTTGGGGA--T-CGGCCCTG-C--CTT-GGC--GGTGGCCGTCTCCGAAATACAGTGGCGGTCTCGCCGCAGCCTCTCCTGCGCAGTAGTTTGCAC-ACTCGCATCGGGAGCGCGGCGC-GTCCACAGCCGTTAAACA-CCCAA--C-TTCTGAAATGTTGACCTCGGATCAGGTAGGAATACCC-GCCGATACACGTTTGCTTCGACCCTGTCACATTTGCGTCGTACCAACACCCCTATCGGAAGAGATGGTAAGCTGGCAAAGCCTCGACAGCTTCACAACACGCATTGGGGTTTGGTCTGCCCAGCCGAGACACCCGAAGGACAGGCCTGTGGTCTGGTCAAGAACTTGTCTTTGATGTGTTACGTCAGTGTCGGTTCTCCCTCTGAGCCTCTGATTGAGTTCATGATCAACAGAGGTATGGAAGTTGTCGAAGAGTACGAGCCGCTGAGGTATCCTCATGCTACAAAGATTTTTGTGAACGGTGTCTGGGTTGGAGTTCACCAAGACCCTAAGCACTTGGTGAACCAGGTTCTGGATACTCGTCGCAAGTCCTATCTGCAATACGAAGTCTCTCTCGTGAGAGAAATTCGAGACCAGGAATTTAAAATCTTTTCCGACGCAGGTCGTGTCATGCGACCAGTCTTTACCGTTCAACAGGAAGATGACCCGGAAACGGGCATCAACAAGGGCCACCTGGTATTGACCAAGGAGCTCGTCAATAGATTGGCCAAGGAGCAGGCTGAGCCTCCGGAAGACCCCAGCATGAAGATTGGATGGGAGGGATTGATCAGGGCTGGTGCGGTTGAATATCTCGACGCCGAGGAAGAGGAGACGTCCATGATCTGCATGACGCCAGAGGATCTCGAGCTGTATCGTCTTCAGAAGGCCGGTATTAACACTGAGGAAGACAT-GGGAGATGACCCGAACAAGCGACTAAAGACCAAGACGAACCCGACAACTCACATGTACACCCATTGCGAGATAAGCT-----TCA--ACT-GA--------TTT-------TCGCCT----CGATTCTTCCTC----CTT-----CACATTCAATT--GTGCCCG---ACAATT---CTGCAG-AG-AAT-TTTCGTGTCG----ACAA-----------TTTT------T-------CA--TCA--CCCCGCTT----TC------CATTACCCCTCCTTT---GCAGCGAC---GC--AAAA-ATTTTT-TTGCTG-TC--GTTTG-GTTTTTAGTGGGG-TTCTC---------------T-----------------GTGCAACCCCACT-A------GCTCAC-TGC---------------------------TT------TTTCCT--GCTTC-ACTCTC-----ACTT-C-CTAGTCATCATTCAACACG-----------CTTTGTGGCTT----------------------------TGGTCATTCAGCGAT----GCTAACCAC-TTTTCCATC-AATAGGAAGCCGCCGAACTCGGTAAGGGTTCCTTCAAGTA------------------------------------------------------------------------------------------------------------------------------------------------------------------------------------------------------ [3509 bp]
'Trichoderma atroviride strain CBS 142 95' -----------------------------------------------CCATCAACCCCAAGGTCCAACCGTGAGAAGATGACCCAGATCGTCTTCGAGACCTTCAACGCTCCCGCCTTCTACGTCTCTATCCAGGCCGTTCTGTCCCTGTACGCTTCCGGTCGTACCACCGGTATCGTTCTCGACTCCGGTGATGGTGTTACCCACGTTGTCCCCATCTACGAGGGTTTCGCTCTGCCTCACGCCATTGCTCGTGTGGACATGGCTGGTCGTGATCTTACCGACTACCTGATGAAGATCCTGGCTGAGCGTGGTTACACTTTCTCCACCACCGCCGAGCGAGAAATCGTTCGTGATATCAAGGAGAAGCTCTGCTACGTCGCCCTCGACTTCGAGCAGGAGATCCAGACCGCTGCCCAGAGCTCCAGCTTGGAGAAGTCCTACGAGCTTCCCGACGGTCAGGTCATCACCATCGGCAACGAGCGATTCCGTGCTCCTGAGGCTCTGTTCCAGCCTTCTGTCCTTGGTCTTGAGAGCGGTGGTATCCACGTCACCACTTTCAACTCCATCATGAAGTGCGACGTCGACGTCCGAAAGGACCTCTACGGCAACATTGTCATGGTAAG--TGAT--T--TTCGCGC--------AAG-GACAAAT--CGA-CTGAATAGCAGCGCTAATTACGCATTTCTCAATCTAGTCTGGTGGTACCACCATGTACCC--------------------------------------------TAAG-TCTCT---GG-ATGGTCTTTTGC-GAC--AAATCTGCAG----------GCGATTT-GGGTGCTAAT-CTGGT-GG--CTACAGGACAAGGACGGCGATGGTACGTAGT-GGCTAGTGACGCGATACT-CCTCTTT----CCCCTCCTCACCGT-CCCCCCCCTATTTGTGCGAACCATTATTGGAGCACCT-GAACCTGCGACACCGATCGAA-ATTCCA-CCGACTGGC-AA--T-TTTTA-TGACGAA-GGAAC-GGGC-------AAGAAACTAACAG-GCGTGAT-TTCGCAGGCCAGATCACCACCAAGGAGCTGGGCACTGTCATGCGCTCTTTGGGACAGAACCCCTCCGAGTCAGAGCTGCAGGACATGATCAACGAGGTCGATGCCGACAACAACGGATCCATCGATTTCCCTGGTATGTCATT-AGCTGAAACACATGGGACGGCTGCCGAATACGGGCTAATCTAGAGCGGTGAAGAGTTCCTTACC----------------------------------------------CCGAGTTTACAACTCCCAAA-CCCAATGTGAACCATACCAAACTGTTGCCTCGGCGGGG-----TC---ACGCCCCGGGTGCGTCGCAGCCCCGGA--ACCAGGCGCCCGCCGGAGGGACCAA--CC-AAACTCTTTT-CTGT------------AGTCCCCTCGCGGA----------CGTTAT---------------------TTC-TTACAG-CTCT-GAGC--AAAAATTCAAAATGAATCAAAACTTTCAACAACGGAT---------CTCTTGGTTCTGGCATCGATGAAGAACGCAGCGAAATGCGATAAGTAATGTGAATTGCAGAATTCAGTGAATCATCGAATCTTTGAACGCACATTGCGCCCGCCAGTATTCTGGCGGGCATGCCTGTCCGAGCGTCATTTCAACCCTCGAACCCCTCC--GGGGGGTCGGCGTTGGGGACCT-CGGGAGCC-C--CTA-AGACGGGATCCCGGCCCCGAAATACAGTGGCGGTCTCGCCGCAGCCTCTCCTGCGCAGTAGTTTGCACAACTCGCACCGGGAGCGCGGCGC-GTCCACGTCCGTAAAACA-CCCAA--C-TTCTGAAATG------------------------------CGTTACACTTTTGCTTCTACACTTTCCCATTTGCGTCGTACCAATACACCCATCGGAAGAGATGGTAAGCTGGCGAAGCCTCGACAGCTCCACAACACACACTGGGGTTTGGTGTGCCCGGCTGAGACCCCTGAAGGTCAAGCTTGTGGTCTGGTCAAGAATTTGTCTCTCATGTGCTACGTCAGTGTTGGATCTCCTTCTGAGCCTTTGATCGAGTTTATGATCAACAGAGGTATGGAAGTCGTTGAGGAGTATGAGCCACTGAGGTATCCCCATGCTACAAAGATCTTTGTGAATGGTGTCTGGGTTGGAATCCACCAAGACCCCAAGCATCTGGTAAACCAAGTTTTGGATACTCGTCGCAAATCCTATCTGCAGTACGAGGTCTCTCTGATCAGAGAAATTCGAGACCAAGAATTCAAAATCTTCTCTGACGCCGGCCGTGTCATGCGTCCCGTCTTCACTGTACAGCAGGAAGATGACCCGGAAACGGGTATCAACAAGGGCCACCTGGTTTTGACCAAGGACCTTGTCAATAGACTGGCCAAAGAGCAGGCTGAGCCTCCAGAAGACCCAAGCATGAAGCTCGGATGGGAAGGGCTGATTAGAGCTGGTGCGGTGGAATATCTCGACGCCGAGGAAGAAGAAACGTCCATGATTTGCATGACACCGGAGGATCTGGAGCTCTATCGTCTTCAAAAGGCCGGCATTGCCACGGATGAAGACAT-AGGAGACGATCCAAATAAGCGTCTCAAGA------------------------------------------TAAGCTC--ATTTC----T-GC--------TTTT--------------------TCACTCCGCT--CCC-----TGAGCACAATC--GTGTCCG---ACAATT---CTGTCC-TC-AGT----CTTGTCA--------------TTTTTTTTC------CT-CGCAGCATCACA--CCCCGCTT----TACCTG---TCTACCCCTCCTTT---GGCACAGC--A-----AAA--TTTTC-TGGCTG-CCTTGCTTG-GCTTTTAGTGGGG-TGCCAAC--------TTTTTTTTGTTTGG---------CTGCAACCCCGCT-ATCGCC-----AC-TGT---------------------------CC------------------C-GTCCCA------------ACGAATTGTA-----------------CTCAATTGCATCGT-CTTCT---------CCA------TCTCTGTGTGGTTCATTGT----GCTAATCAT-GCTTCAATC-AATAGGAAGCCGCCGAGCTCGGCAAGGGTTCTTTCAAGTATGCGTGGGTTCTTGACAAGCTCAAGGCCGAGCGTGAGCGTGGTATCACCATCGACATTGCCCTCTGGAAGTTCGAGACTCCCAAGTACTATGTCACCGTCATTGGTATGT---TTTCGCT-------TTTCCTCATTGA---TA-CTT-GG----AGA----CCAA-GA-TTCTAACGTGCCGCTC--TGTA--GACG [3509 bp]
'Trichoderma austrokoningii strain GJS 99 146' GCTGCGTGTTGCCCCCGAGGAGCACCCCGTCCTGCTCACCGAGGCCCCCATCAACCCCAA-GTCCAACCGTGAGAAGATGACCCAGATCGTCTTCGAGACCTTCAACGCCCCCGCCTTCTACGTCTCCATCCAGGCCGTTCTGTCCCTGTACGCTTCCGGTCGTACCACCGGTATCGTTCTCGACTCCGGTGATGGTGTTACCCACGTTGTCCCCATCTACGAGGGTTTCGCTCTGCCTCACGCCATTGCTCGTGTTGACATGGCTGGTCGTGATCTTACCGACTACCTGATGAAGATCTTGGCCGAGCGTGGTTACACCTTCTCCACCACCGCCGAGCGTGAAATCGTTCGTGATATCAAGGAGAAGCTCTGCTACGTCGCCCTCGACTTTGAGCAGGAGATCCAGACCGCTGCCCAGAGCTCCAGCTTGGAGAAGTCCTACGAGCTTCCCGACGGTCAGGTCATCACCATCGGCAACGAGCGATTCCGTGCTCCCGAGGCTCTGTTCCAGCCTTCTGTCCTTGGTCTTGAGAGCGGTGGTATCCACGTCACCACTTTCAACTCCATCATGAAGTGCGACGTTGACGTCCGAAAGGACCTGTACGGCAACATTGTCATGGTAAG--TGAT--T--TTTTTTTTCGCTCCGAGC-AGAGATA--ATT-TTGAATAGCAACGCTAATGATGCATTTCTCAATCCAGTCTGGTGGTACCACCATGTACCCCGGTCTCTCCGACCGTATGCAGAAG----CCTTCTCCCTCTTTGTAAG-TCTCC---GG-ATTGTCTTTTGC-GAA--CGGACTGCAG----------GCGATTT-GGGTGCTAAT-CTGGT-GG--CTACAGGACAAGGACGGCGATGGTACGTAGT-GGCTAGTGACGCGATACT-CCTCTTT----CCCCTCCTCACCGCACCCCCCCTATTTTATGTGAACCATTGTTGGAGCGCCT-GGAGTTACGAACGCGAACGAA-ATTTCA-CCGACTGGC-AA--T-TTTTA-TGACGAA-GGAAC-GAAC-------AAGAAACTAACAGAATGTGAT-TTCGCAGGCCAGATCACCACCAAGGAGCTGGGCACAGTCATGCGCTCTTTGGGACAGAACCCCTCCGAGTCAGAGCTGCAGGACATGATCAACGAGGTCGATGCCGACAACAACGGATCCATCGATTTCCCTGGTATGTCAAA-AGCTGAAACGCAA-GGACGGCTGCCGAATGCGGGCTAATCTAGAGCGGTGAAGAGTTCCTTACCATG------------------------------GGAGGGATCATTACCGAGTTTACAACTCCCAAA-CCCAATGTGAACGTTACCAAACTGTTGCCTCGGCGGGG-----TC---ACGCCCCGGGCGCGTCGCAGCCCCGGA--ACCAGGCGCCCGCCGGAGGGACCAA--CC-AAACTC-TTT-CTGT------------AGTCCCCTCGCGGA----------CGTTAT---------------------TTC-TCACAG-CTCT-GAGC-AAAAAATTCAAAATGAATCAAAACTTTCAACAACGGAT---------CTCTTGGTTCTGGCATCGATGAAGAACGCAGCGAAATGCGATAAGTAATGTGAATTGCAGAATTCAGTGAATCATCGAATCTTTGAACGCACATTGCGCCCGCCAGTATTCTGGCGGGCATGCCTGTCCGAGCGTCATTTCAACCCTCGAACCCCCCCCGGGGGGTCCGGCGTTGGGGA--T-CGGGGACC-C--CTC-AGACGGGATCCCGGCCCCGAAATACAGTGGCGGTCTCGCCGCAGCCTCTCCTGCGCAGTAGTTTGCACAACTCGCACCGGGAGCGCGGCGC-GTCCACGTCCGTAAAACA-CCCAA--CTCTCTGAAATGTTGACCTCGGATCAGGTAGGAATACCC-GCCGTTACACTTTTGCTTCCACACTATCCCATTTGCGTCGAACCAACACACCCATCGGAAGAGATGGTAAGCTGGCCAAGCCTCGACAGCTTCACAACACACACTGGGGTTTGGTGTGCCCTGCCGAGACTCCCGAAGGACAGGCCTGTGGTCTGGTCAAGAATTTGTCTCTGATGTGCTACGTCAGTGTCGGATCTCCCTCTGAGCCTCTGATTGAGTTCATGATCAATAGAGGCATGGAAGTTGTTGAAGAGTATGAGCCACTGAGGTATCCCCACGCCACAAAAATCTTTGTGAATGGTGTCTGGGTTGGAATCCATCAAGATCCCAAGCATCTGGTGAACCAGGTTCTGGATACTCGTCGCAAATCCTATCTGCAGTACGAAGTCTCTCTGATCAGAGATATTCGTGACCAGGAATTCAAAATCTTCTCCGACGCCGGTCGTGTCATGCGTCCCGTCTTTACTGTGCAGCAAGAAGATGACCCGGAAACGGGCATCAACAAGGGCCACCTTGTGTTGACCAAGGATCTCGTCAACAGACTTGCCAAGGAACAGGCTGAGCCCCCAGAAGACCCAAGCATGAAGCTTGGATGGGAGGGATTAATCAGGGCTGGTGCGGTGGAATATCTCGACGCCGAGGAAGAAGAAACGTCCATGATTTGCATGACACCGGAAGATCTTGAGCTTTATCGTCTTCAAAAGGCGGGTATCTCCACGGAGGAAGACAT-GGGAGACGATCCAAACAAGCGTCTCAAGACCAAGACAAATCCGACAACTCACATGTATACGCA--------TAAGCAT--ATTTC---CT-GC-------TTTTT--------------------TCGCTACATA--TCTTGGGATACATACAACC--GTGTCCGCTGTCAATT---TTTTTC-TC--------------------------------TCTCTT------TC-AGCATCACCGCA--CCCCGCTT----TGCCAGT-TCTTACCCCTCCTTT---GGCACAGC---AA---AATTTTTCTC-TGCATG-CCTTG-TTG-GCTTTTAGTGGGG-TGCCATT--------TTTTTT---GATGG---------CAGCAACCCAGCC-ATCGCC-----AC-CGT---------------------------GT------CCAT----CCACT---CCCA--------------------------------------------TCGCATTTT-ATCTT-----CGCTCA----------TGTCCTTGTTCATCGT----GCTGATCAT-CATTCAATC-AATAGGAAGCCGCCGAACTCGGCAAGGGTTCTTTCAAGTATGCGTGGGTTCTTGACAAGCTCAAGGCCGAGCGTGAGCGTGGTATCACCATCGAAATTGCCCTCTGGAAGTTCGAGACTCCCAAGTACTATGTCACAGTCATTGGTAGGT---TTTCGTCTC---ATTATCCTTGTTGA---CGACGAGAA----AGA----TGAT-CA-TTCTAACATGCTGCTT--CACA--GACG [3509 bp]
'Trichoderma breve isolate TC735' ???????????????????????????????????????????????????????????????????????????????????????????????????????????????????????????????????????????????????????????????????????????????????????????????????????????????????????????????????????????????????????????????????????????????????????????????????????????????????????????????????????????????????????????????????????????????????????????????????????????????????????????????????????????????????????????????????????????????????????????????????????????????????????????????????????????????????????????????????????????????????????????????????????????????????????????????????????????????????????????????????????????????????????????????????????????????????????????????????????????????????????????????????????????????????????????????????????????????????????????????????????????????????????????????????????????????????????????????????????????????????????????????????????????????????????????????????????????????????????????????????????????????????????????????????????????????????????????????????????????????????????????????????????????????????????????????????????????????????????????????????????????????????????????????????????????????????????????????????????????????????????????????????????????????????????????????????????????????????????????????-------------------------------------------CCGAGTTTACAACTCCCAAA-CCCAATGTGAACGTTACCAAACTGTTGCCTCGGCGGGA-----TC-TC-TGCCCCGGGTGCGTCGCAGCCCCGGA--CCAAGGCGCCCGCCGGAGGACCAAC--C--AAAACT-CTTATTGT-----------ATACCCCCTCGCGGG---------TTTTTTA--------ATAATCTGAG-CCTTC-TCGGCG-CCTC-TCGTAGGCGTTTCGAAAATGAATCAAAACTTTCAACAACGGAT---------CTCTTGGTTCTGGCATCGATGAAGAACGCAGCGAAATGCGATAAGTAATGTGAATTGCAGAATTCAGTGAATCATCGAATCTTTGAACGCACATTGCGCCCGCCAGTATTCTGGCGGGCATGCCTGTCCGAGCGTCATTTCAACCCTCGAACCCCTCC--GGGGGGTCGGCGTTGGGGA--T-CGGCCCTC-C--CTT-AGC-GGGTGGCCGTCTCCGAAATACAGTGGCGGTCTCGCCGCAGCCTCTCCTGCGCAGTAGTTTGCAC-ACTCGCATCGGGAGCGCGGCGC-GTCCACAGCCGTTAAACA-CCCAA--C-TTCTGAAATGTTGACCTCGGATCAGGTAGGAATACCC-GCCGATACACGTTTGCTTCGACCCTGTCACATTTGCGTCGTACCAACACTCCCATCGGAAGAGATGGTAAGCTGGCAAAGCCTCGACAGCTTCACAACACGCATTGGGGTTTGGTCTGCCCAGCCGAGACACCCGAAGGACAGGCCTGTGGTCTGGTCAAGAACCTGTCTTTGATGTGTTACGTCAGTGTCGGTTCTCCCTCCGAGCCTCTGATTGAGTTCATGATCAACAGAGGTATGGAAGTCGTCGAAGAGTATGAGCCTCTGCGGTATCCTCATGCTACAAAGATTTTTGTGAACGGTGTCTGGGTTGGAGTTCACCAAGACCCTAAGCACTTGGTGAACCAGGTTCTAGATACTCGTCGCAAGTCCTATCTGCAATACGAAGTCTCTCTCGTGAGAGAAATTCGAGACCAGGAATTCAAAATCTTTTCCGACGCAGGCCGTGTCATGCGACCAGTCTTTACCGTTCAGCAGGAAGATGACCCGGAAACGGGCATCAACAAGGGTCACCTGGTATTGACCAAGGAGCTCGTCAATAGATTGGCCAAGGAGCAGGCTGAGCCTCCGGAAGATCCCAGCATGAAGATCGGATGGGAGGGATTAATCAGGGCTGGTGCGGTTGAATATCTCGACGCCGAGGAAGAGGAGACGTCCATGATCTGCATGACGCCAGAGGATCTCGAGTTGTATCGTCTTCAGAAGGCCGGTATTAACACTGAGGAAGACAT-GGGAGATGACCCGAACAAGCGACTAAAGACCAAGACCAACCCGACAACTCACATGTACACCCATTGCGAGA--------------------------------------------------------------------------------------------------------------------------------------------------------------------------------------------------------------------------------------------------------------------------------------------------------------------------------------------------------------------------TTTTTTTT------TTTTTG--GCTTC-ACTCTC-----ACTT-C-C---CCGCCATTCAACGTA-----------CTCTGTGTCTT----------------------------TGGTCATTCAGCGAT----GCTAACCAC-TTTTCCATC-AATAGGAAGCCGCCGAACTCGGCAAGGGTTCCTTCAAGTACGCTTGGGTTCTTGACAAGCTCAAGGCCGAGCGTGAGCGTGGTATCACCATCGACATTGCTCTGTGGAAGTTCGAGACTCCCAAGTACTATGTCACCGTCATTGGTATGT---CTT---------CTTCATCAACTTCA---TG-CTT-CAATT-GCA----AGCC-AG-TGCTAACA-GGCAATT--CACA--GACG [3509 bp]
'Trichoderma brevicompactum strain GJS 04 381 GJS 05 178' GCTGCGTGTTGCCCCCGAGGAGCACCCCGTCCTGCTCACCGAGGCCCCCATCAACCCCAA-GTCCAACCGTGAGAAGATGACCCAGATCGTCTTCGAGACCTTCAACGCTCCCGCTTTCTATGTCTCTATCCAGGCCGTTCTGTCCCTGTACGCTTCCGGTCGTACCACCGGTATCGTGCTCGACTCCGGTGACGGTGTTACCCACGTTGTCCCCATCTACGAGGGTTTCGCTCTTCCTCACGCCATTGCTCGTGTTGACATGGCTGGTCGTGATCTTACCGACTACCTGATGAAGATCCTGGCTGAGCGTGGTTACACTTTCTCCACCACCGCCGAGCGAGAAATCGTTCGTGACATCAAGGAGAAGCTCTGCTACGTCGCCCTCGACTTCGAGCAGGAGATCCAGACTGCCGCCCAGAGCTCCAGCTTGGAGAAGTCCTACGAGCTTCCCGACGGTCAGGTCATCACCATTGGCAACGAGCGATTCCGTGCTCCTGAGGCTCTGTTCCAGCCTTCTGTCCTTGGTCTTGAGAGCGGCGGTATCCACGTCACCACTTTCAACTCCATCATGAAGTGCGATGTCGATGTCCGAAAGGACCTCTATGGCAACATTGTCATGGTATG--TTGT--G--AATTTTTTT-TTGAACGT-GACCTTT--TTTGTTGTGCAGTGACGCTAATC--GCATTCTC-GCTACAGTCTGGTGGTACCACCATGTACCCCGGTCTC-------------------------------------------------------------------------------------------ACGGTTT-GGGTGCTAAC-CCAGC-TC--CTACAGGACAAGGACGGTGATGGTACGTAGC-AGCGAGTGACGCGACACC-ACCCCT-----CTCCCC-------------------CTTTTGCGAACAGGCACCGGAGCACCG-AATGACTTGCTTCCGACCGAT-ATTT-------GCAAC-CCC-C-TTTCA-TGATATC-TGAGC-AAAG------AAACGAACTGACAG-GCTTGAC-CCCGCAGGCCAGATCACCACCAAGGAGCTGGGCACCGTGATGCGCTCCCTCGGCCAGAACCCCTCCGAGTCAGAGCTGCAGGACATGATCAACGAGGTCGATGCCGACAACAACGGATCTATCGATTTCCCCGGTATGTCAAA-AGTCAAAGTGTTG--GGCCGTTGCCACATTCGAGCTAATACGGAGCGGTGTAGAATTCCTGACCATG-----------------------------CGGAGGGATCATTACCGAGTTTACAACTCCCAAACCCCAATGTGAACGTTACCAAACTGTTGCCTCGGCGGGA-----TT-TC-TGCCCCGGGCGCGTCGCAGCCCCGGA--CCAAGGCGCCCGCCGGAGGACCAAT--TT-ACAAAC-TCTTTTGT-----------ATATCCCATCGCGGA----------TTCTTT--------ACATTCTGAG-CTTTC-TCGGCG-CTCC-TAGCGAGCGTTTCGAAAATGAATCAAAACTTTCAACAACGGAT---------CTCTTGGTTCTGGCATCGATGAAGAACGCAGCGAAATGCGATAAGTAATGTGAATTGCAGAATTCAGTGAATCATCGAATCTTTGAACGCACATTGCGCCCGCCAGTATTCTGGCGGGCATGCCTGTCCGAGCGTCATTTCAACCCTCGAACCCCTCC--GGGGGGTCGGCGTTGGGGA--T-CGGCACTT-A--CCT----------GCCGGCCCCGAAATACAGTGGCGGTCTCGCCGCAGCCTCTCCTGCGCAGTAGTTTGCAC-ACTCGCACCGGGAGCGCGGCGC-GTCCACGGCCGTAAAACAACCCAA--ACTTCTGAAATGTTGACCTCGGATCAGGTAGGAATACCC-GCCGCTACACTTTTGCTTCGACCCTGTCACATTTGCGTCGTACCAACACACCCATCGGAAGAGATGGTAAATTGGCGAAGCCTCGACAGCTTCACAACACGCATTGGGGTCTGGTCTGCCCAGCTGAGACTCCTGAAGGACAAGCTTGTGGCTTGGTCAAAAACCTGTCCTTGATGTGCTACGTCAGTGTCGGATCTCCTTCCGAACCCCTGATCGAGTTCATGATCAACAGAGGCATGGAGGTTGTCGAAGAGTACGAGCCGCTGCGGTATCCCCATGCTACAAAGATCTTTGTAAACGGTGTCTGGGTGGGAGTTCACCAAGATCCCAAGCACCTGGTGAACCAGGTTCTGGACACTCGTCGCAAGTCCTATCTGCAGTACGAAGTCTCTCTGATTAGGGACATTCGTGATCAGGAGTTCAAAATCTTCTCCGATGCAGGTCGTGTTATGCGTCCCGTCTTCACTGTTCAGCAAGAAGACGACCCGGAAACTGGCATTAATAAGGGCCATTTGGTTTTGACAAAGGAGCTGGTCAACAGGCTGGCAAAGGAGCAGGCTGAGCCTCCGGAGGACCCGAGCATGAAGATTGGATGGGAGGGGTTAATTAGGGCTGGCGCGGTTGAATATCTCGATGCCGAGGAAGAAGAGACGGCCATGATTTGCATGACCCCTGAGGATCTCGAGCTTTATCGTCTTCAGAAAGCTGGCATTAACACAGAAGAAGATAT-GGCAGATGATCCAAACAAGCGACTCAAGACGAAGACGAATCC-----------------------------------------------------------------------------------------------------------------------------------------------------TTTCGTGTCA----AT-----------TTTTTT---------TTCATGG--TCA--CCCCGCTT----TCGCG---GCCTACCCCTCCTTT---GGCACAGACCTGC---AAAATTTTTT-TTGCTG-CCTTACTAG-G-TTTTAGTGGGG-GTACTTC------------TT-----GGA---------GCAAAACCCCACT-ACTACC-----GG-TGA---------------------------CG------CTCT----------GTTACC----TGTTGATACTCTTCATCACCCAATGCA--TCTCATCACATCTCAATCGT-CGCTACTA---------T---CCTTTTCATCTCTTCAGTTGT----ACTGACCAT-TTTCCCCTC-AACAGGAAGCCGCCGAACTCGGCAAGGGTTCCTTCAAGTATGCGTGGGTTCTTGACAAGCTCAAGGCCGAGCGTGAGCGTGGTATCACCATCGACATTGCCCTCTGGAAGTTCGAGACTCCCAAGTACTATGTCACCGTCATTGGTATGT---TTG---------ATATTCGCCTTTTT---TC-TAG-TACAT-TCG----CTTCGAA-TGCTAATG-CCAACCT--CACA--GACG [3509 bp]
'Trichoderma brunneoviride  strain CBS120928' ?????????????????????????????????????????????????????????????????????????????????????????????????????????????????????????????????????????????????????????????????????????????????????????????????????????????????????????????????????????????????????????????????????????????????????????????????????????????????????????????????????????????????????????????????????????????????????????????????????????????????????????????????????????????????????????????????????????????????????????????????????????????????????????????????????????????????????????????????????????????????????????????????????????????????????????????????????????????????????????????????????????????????????????????????????????????????????????????????????????????????????????????????????????????????????--------------------------------TCGTTTCTTGT-GGC---ATTC---CG----------ACGGTTT-GAGTGCTAAC-CCAGC-TG--CTACAGGACAAGGACGGTGATGGTACGTAGC-AGCGAGTGACGCGACACC-ACCCCT------CCCCC-------------------CTTTTGCGAATAGGCATCGGAGCACCG-AATGACTTGCTGCCGACCGAT-CTTTTC-CTTGCCAGC-CC--G-TTTCA-TGATGGA-CGAGC-AAAGAAGAAGAAAAAAACTGACAG-GCTTGAC-CCCGCAGGCCAGATCACCACCAAGGAGCTGGGCACCGTGATGCGCTCTCTCGGCCAGAACCCCTCCGAGTCAGAGCTGCAGGACATGATCAACGAGGTCGATGCCGACAACAACGGATCTATCGATTTCCCCGGTATGTCAAA-AGTCCAAGTATTG--GATCGTTGCCACATTCGGGCTAATACGGAGCGGTGTAGAATTCCTGACCATG----------------------------------AGGACATTACCGAGTTTACAACTCCCAAA-CCCAGTGTGAACGCTACCGAACCGTTGCCTCGGCGGGA-----TC-TC-TGCCCCGGGCGCGTCGCAGCCCCGGA--CCAAGGCGCCCGCCGGAGGACCAAA--CC-GAAACC-CTTGATGT-----------ACACCCCCTCGCGGG----------TTTTCCAC------GTGATCTGAG-CCTTC-CCGGCG-CCCC-CCGCGGGCGCCCCGAAAACGAATCAAAACTTTCAACAACGGAT---------CTCTTGGTTCTGGCATCGATGAAGAACGCAGCGAAATGCGATAAGTAATGCGAATTGCAGAATTCAGTGAATCATCGAATCTTTGAACGCACATTGCGCCCGCCAGTACTCTGGCGGGCATGCCTGTCCGAGCGTCATGTCAACCCTCGAACCCCTCC--GGGGGGTCGGCGTTGGGGA--T-CGGCCCTC-C--CTC--GC--GGGGGCCGTCCCCGAAATACAGTGGCGGTCTCGCCGCAGCCTCCCCTGCGCAGTAGTTTGCAC-GCTCGCACCGGGAGCGCGGCGC-GTCCACGGCCGTTAAACA-CCCAA--CTCTCCGGAATGTTGACCTCGGATCAGGTAGGAATACCC-GCCGTTACACGTTCGCTTCGACCTTGTCACACTTGCGTCGTACCAACACTCCTATCGGAAGAGATGGCAAGCTGGCAAAGCCTCGACAGCTTCACAACACGCATTGGGGTTTGGTCTGCCCAGCCGAGACACCCGAAGGACAGGCCTGTGGTCTGGTCAAAAACCTGTCTTTGATGTGTTACGTCAGTGTCGGTTCTCCCTCCGAACCTCTGATTGAATTCATGATCAACAGAGGTATGGAAGTCGTCGAGGAGTACGAGCCGCTGCGGTATCCTCATGCTACAAAGATTTTCGTGAACGGTGTCTGGGTTGGAGTCCACCAAGACCCTAAGCACTTGGTGAACCAGGTTCTGGACACTCGTCGCAAGTCCTATCTGCAGTACGAAGTCTCTCTCGTGAGAGAAATTCGAGACCAGGAATTCAAAATCTTTTCCGACGCAGGCCGTGTCATGCGACCCGTCTTTACCGTTCAGCAGGAAGATGACCCGGAAACGGGCATCAACAAGGGCCACCTGGTATTGACCAAGGAGCTCGTCAATAGGTTGGCCAAGGAGCAGGCTGAACCTCCAGAAGACCCCAGCATGAAGATTGGATGGGAGGGATTGATCAGGGCTGGTGCGGTTGAGTATCTCGACGCCGAGGAAGAGGAGACGTCCATGATCTGCATGACGCCAGAAGATCTCGAGCTGTATCGTCTTCAGAAGGCCGGTATTTCCACTGAGGAAGACAT-GGCAGATGATCCGAACAAGCGACTAAAGACCAAGACAAACCCGACAACTCACATGTACACCCATTGCGAGA-----------------------------G--------------CT----CGATTCTCCCCG----CTT-----CACATTCAATT--GCGTCCG---ACAATT---CTGAAG-GG-AAT-TTTCGTGTCG----ACAA-----------CTTT------T-------CA--TCT--CCCCGCTT----TC------CGTTACCCCTCCTTT---GCAGCAAC---GC---AAAATTTTTT-TTGCTG-TG-CTTTTG-G-TTTTAGTGGAG-TTTCT---------------T-----------------GTGC-ACCCCACT-A------GCTCAC-TGC---------------------------TT------TTTTGT--GCTTG-ACTCTC-----ACTT-CGCCAGTCATCATTCAACGTG-----------TTCCGTGTCTT----------------------------TGGTCATTCAGCGAT----GCTAACCAC-TTTTTCATC-AATAGGAAGCCGCTGAACTCGGCAAGGGTTCCTTCAAGTACGCTTGGGTCCTTGACAAGCTCAAGGCCGAGCGTGAGCGTGGTATCACCATCGACATTGCCCTGTGGAAGTTCGAGACTCCCAAGTACTATGTCACCGTCATTGGTATGT---CTG---------CTTCATCAACTTTA---TG-CTA-CAATT-GCA----AGCC-AG-TGCTAACA-GGCAATT--CGCA--GACG [3509 bp]
'Trichoderma camerunense strain GJS 99 230' GCTGCGTGTTGCCCCCGAGGAGCACCCCGTCCTGCTCACCGAGGCCCCCATCAACCCCAA-GTCCAACCGTGAGAAGATGACCCAGATCGTCTTCGAGACCTTCAACGCCCCCGCCTTCTATGTCTCCATCCAGGCCGTTCTGTCCCTGTACGCTTCCGGTCGTACCACCGGTATCGTGCTCGACTCCGGTGACGGTGTTACCCACGTTGTCCCCATCTACGAGGGTTTCGCTCTTCCTCACGCCATTGCTCGTGTTGACATGGCTGGTCGTGATCTTACCGACTACCTGATGAAGATCCTTGCTGAGCGTGGTTACACCTTCTCCACCACCGCCGAGCGAGAAATCGTTCGTGACATCAAGGAGAAGCTCTGCTACGTCGCCCTCGACTTCGAGCAGGAGATCCAGACTGCTGCCCAGAGCTCCAGCTTGGAGAAGTCCTACGAGCTTCCCGACGGTCAGGTCATCACCATCGGCAACGAGCGATTCCGTGCTCCTGAGGCTCTGTTCCAGCCTTCTGTCCTTGGTCTTGAGAGCGGCGGTATCCACGTCACCACTTTCAACTCCATCATGAAGTGCGATGTCGACGTCCGAAAGGACCTCTACGGCAACATTGTCATGGTATG-TTTTT--T--AATTGATTC-----GCAC-AGCTTTATGATTTAT-TATGGTGGCGCTAATT--GCATTCTCTACTCTAGTCTGGTGGTACCACCATGTACCCCGGTCTCTCCGACCGTATGCAGAARGGAG--------------GTGAG-TCTTT---AACCTCGTTTCTGGT-GGC--AATTC---GG----------ACGGTTT-GAGTGCTAAC-CCAGCTTG--CTACAGGACAAGGACGGTGATGGTACGTAGC-AGCGAGTGACGCGACACC-ACCCCT-----CTCCCC-------------------CTTTTGCGAACAGGCACCGGAGCGCCG-AATGACTTGCTATCGACCGAT-ATTTTT-CTTGCCAAC-CCCTT-TTTCA-TGATATC-CGAGC-AAAG------AAAAGAACTGACAG-GCTTGAC-CCCGCAGGCCAGATCACCACCAAGGAGCTGGGCACCGTGATGCGCTCCCTCGGCCAGAACCCCTCCGAGTCAGAGCTTCAGGACATGATCAACGAGGTCGATGCCGACAACAACGGATCTATCGATTTCCCCGGTATGTCAAA-AGTCGAAATATTG--GGTCGTTGCCACATTCGAGCTAATACGGAGCGGTGTAGAATTCCTGACCATG-------------------------------------TCATTACCGAGTTTACAACTCCCAAA-CCCAATGTGAACGTTACCAAACTGTTGCCTCGGCGGGA-----TC-TC-TGCCCCGGGTGCGTCGCAGCCCCGGA--CCAAGGCGCCCGCCGGAGGACCAAC--C--AAAACT-CTTTTTGT-----------ATACCCCCTCGCGGG---------TTTTTTT--------ATAATCTGAG-CCTTC-TCGGCG-CCTC-TCGTAGGCGTTTCGAAAATGAATCAAAACTTTCAACAACGGAT---------CTCTTGGTTCTGGCATCGATGAAGAACGCAGCGAAATGCGATAAGTAATGTGAATTGCAGAATTCAGTGAATCATCGAATCTTTGAACGCACATTGCGCCCGCCAGTATTCTGGCGGGCATGCCTGTCCGAGCGTCATTTCAACCCTCGAACCCCTCC--GGGGGGTCGGCGTTGGGGA--T-CGGCCCTC-C--CTT-AGC-GGGTGGCCGTCTCCTAAATACAGTGGCGGTCTCGCCGCAGCCTCTCCTGCGCAGTAGTTTGCAC-ACTCGCATCGGGAGCGCGGCGC-GTCCACAGCCGTTAAACA-CCCAA--C-TTCTGAAATGTTGACCTCGGATCAGGTA------------????????????????????????????????????????????????????????????????????????????????????????????????????????????????????????????????????????????????????????????????????????????????????????????????????????????????????????????????????????????????????????????????????????????????????????????????????????????????????????????????????????????????????????????????????????????????????????????????????????????????????????????????????????????????????????????????????????????????????????????????????????????????????????????????????????????????????????????????????????????????????????????????????????????????????????????????????????????????????????????????????????????????????????????????????????????????????????????????????????????????????????????????????????????????????????????????????????????????????????????????TAAGCT-----TCA--ACT-TA--------TTT-------TCGCCT----CGATTCTCC-------CTT-----CACATTCAATT--GTGCCCG---ACAATT---CTGCAG-AG-AAT-TTTCTTGTCA----ACAA-----------TTTT------T-------CA--TCA--CCCCGCTT----TG------CATTACCCCTCCTTT---GCAGCGAC---GC---AAA-TTTTTT-TTGCTG-TC--GTTTG-G-TTTTAGTGGGG-TTTCT---------------T-----------------GTGCA-CCCCACT-A------GCTCAC-TAC--------------------------TTT------TTTTCT--GCTTC-GCTCTC-----ACTT-C-CCAGCCATCATTCAACGTG-----------CTCCGTG--TC----------------------------ATCACTTTCAGCGAT----GCTAACCAC-TTTTCCATC-AATAGGAAGCCGCCGAACTCGGCAAGGGTTCCTTCAAGTACGCTTGGGTTCTTGACAAGCTCAAGGCCGAGCGTGAGCGTGGTATCACCATCGACATTGCTCTGTGGAAGTTCGAGACTCCCAAGTACTATGTCACCGTCATTGGTATGT---TCT---------TTCCATCAACTTCA---CA-CAG-CGATC-ACA----AGCC-AG-TGCTAACA-AGCAATT--CACA--GACG [3509 bp]
'Trichoderma capillare strain GJS 99 3 QT22099' ?????????????????????????????????????????????????????????????????????????????????????????????????????????????????????????????????????????????????????????????????????????????????????????????????????????????????????????????????????????????????????????????????????????????????????????????????????????????????????????????????????????????????????????????????????????????????????????????????????????????????????????????????????????????????????????????????????????????????????????????????????????????????????????????????????????????????????????????????????????????????????????????????????????????????????????????????????????????????????????????????????????????????????????????????????????????????????????????????????????????????????????????????????????????????????CCTTCTCCCTCTTTGTGAG-TCTTT--ACC-TCCTTCTGCTGC-GGC--GACCCGGTAGGGGG------GTTTCCA-GGGTGCTAAC-CGAGC-TG--CTACAGGACAAGGACGGTGATGGTACGTGAC-GGCGAGTGACGCGACAAC-ACACTTA----TCCTCC-------------------CCTCTACGAACCC--------GCACCGGAATCATTTGCCGCCGATCGAT-ATCTCT-CTCGTCAGC-TC--G-AATCA-TGATGAA-TGG------C-------AAGAAACTGACAG-GCTTGAC-CGCGTAGGCCAGATCACCACCAAGGAGCTGGGCACTGTGATGCGCTCTCTCGGCCAGAACCCTTCCGAGTCGGAGCTGCAGGACATGATCAACGAGGTTGACGCCGACAACAACGGCTCCATCGACTTCCCTGGTACGTGACT-CGCCGGAAGACTT--GGTGGCTGAGGTTTACGGGCTAACGTGGAGCGGTGAAGAATTTCTCACCATGTCGTAACAAGGTCTCCGTTGGTGAACCAGCGGAGGGATCATTACCGAGTTTACAACTCCCAAACCCCAATGTGAACGTTACCAATCTGTTGCCTCGGCGGGA-----TC-TC-TGCCCCGGGCGCGTCGCAGCCCCGGATCCCATGGCGCCCGCCGGAGGACCAAC--CA-AACTCT-TTTTCTCTCTCCGTCGC--GGCT-CCGTCGCGGC----------TCTGTTTTA--TTTTTGCTCTGAGCCTTTC-TCGGCG-ACCC-TAGCGGGCGTCTCGAAAATGAATCAAAACTTTCAACAACGGAT---------CTCTTGGTTCTGGCATCGATGAAGAACGCAGCGAAATGCGATAAGTAATGTGAATTGCAGAATTCAGTGAATCATCGAATCTTTGAACGCACATTGCGCCCGCCAGTATTCTGGCGGGCATGCCTGTCCGAGCGTCATTTCAACCCTCGAACCCCTCC--GGGGGGTCGGCGTTGGGGA--T-CGGCCCCC-TCACCG--------GGGCCGCCCCCGAAATCCAGTGGCGGTCTCGCCGCAGCCTCTCCTGCGCAGTAGTTTGCAC-ACTCGCACCGGGAGCGCGGCGC-GGCCACAGCCGTAAAACACCCCAAA-C--TCTGAAATGTTGACCTCGGATCAGGTAGGAATACCC-GCCGTTACACTTTTGCTTCTACACTTTCCCATTTGCGTCGTACCAATACTCCCATCGGAAGAGATGGTAAGCTGGCGAAGCCTCGTCAGCTCCACAACACACATTGGGGTTTGGTGTGCCCGGCCGAGACCCCTGAAGGACAGGCTTGTGGTCTGGTCAAGAATTTGTCTCTGATGTGCTACGTCAGTGTTGGATCTCCTTCTGAGCCTTTGATCGAGTTTATGATCAACAGAGGCATGGAAGTTGTTGAGGAGTATGAGCCACTGAGGTATCCCCATGCCACAAAGATCTTTGTGAATGGTGTCTGGGTTGGAATCCATCAAGACCCCAAGCATCTGGTGAACCAAGTTTTGGATACTCGTCGCAAATCCTATCTGCAGTACGAGGTCTCTCTGATCAGAGAAATTCGAGACCAAGAATTCAAAATCTTCTCTGATGCCGGTCGTGTTATGCGTCCCGTCTTCACCGTACAGCAGGAAGATGACCCGGAAACGGGTATCAACAAGGGCCACCTGGTTTTGACCAAGGAACTCGTCAATAGACTGGCTAAAGAGCAGGCTGAGCCTCCAGAAGACCCAAGCATGAAGCTCGGATGGGAGGGGCTGATTAGGGCTGGTGCGGTGGAATATCTCGACGCCGAGGAAGAAGAAACGTCCATGATTTGCATGACACCGGAAGATCTTGAGCTTTATCGTCTTCAAAAGGCCGGCATTTCCACGGAAGAAGATAT-AGGAGATGATCCAAATAAGCGTCTCAAGACCAAGACAAATCCGACAACTCACATGTACACGCAT-------TAAGCTC--CGTCG--CTT-CA--------GTC-------GAGCACAGGGCCTTTTTCTGTT----CCC-----CTCCTGCCACC--GTGGCCA---ACTTTC---GTCGAG-CG-GAT-ATTGGTTTCA----ACAAGG-------CTTTTC------C-------CA--CAA--CCCCGCTT----TCTCT---CCCTACCCCTCCT-----G-AGCGAC---GC---AAAAATTTTT-TTGCTG----TTATCA-G-TTTTAGTGGGG-TTGCAGT------------TC-----------------GAGCAACCCCGCT-ACTGCCGCCTGGC-CGC---------------------------CC-------TCT----------GTTCTCTTCCCGTGT---CCCGCCCGCAATC-------TCTGGACTCGTTCCGCGTCTTCCAATG------CTCCAG---------CGTTTCCTTCAGTAAT----GCTAATCAT-TCTCCCCTC-AACAGGAAGCCGCCGAACTCGGCAAGGGTTCCTTCAAGTACGCGTGGGTTCTTGACAAGCTCAAGGCCGAGCGTGAGCGTGGTATCACCATCGACATTGCCCTCTGGAAGTTCGAGACTCCCAAGTACTATGTCACCGTCATTGGTATGT---TCG---------ATTCGTTGCCTCGC---TG-CGT-CGTCT-TCG----ACAC-AA-CACTAACG-AGTTCCT--CACA--GACG [3509 bp]
'Trichoderma caribbaeum strain GJS 98 43' -----------------------------------TCACCGAGGCCCCCATCAACCCCAA-GTCCAACCGTGAGAAGATGACCCAGATCGTCTTCGAGACCTTCAACGCCCCCGCCTTCTACGTCTCTATCCAAGCCGTTCTGTCCCTGTACGCTTCCGGTCGTACCACCGGTATCGTTCTCGACTCCGGTGATGGTGTTACCCACGTTGTCCCCATTTACGAGGGTTTCGCTCTGCCTCACGCCATTGCTCGTGTTGACATGGCTGGTCGTGATCTTACCGACTACCTGATGAAGATTCTGGCTGAGCGTGGTTACACTTTCTCCACCACTGCCGAGCGAGAAATCGTTCGTGATATCAAGGAGAAGCTCTGCTACGTCGCCCTCGACTTCGAGCAGGAGATCCAGACCGCTGCCCAGAGCTCCAGCTTGGAGAAGTCCTACGAGCTTCCCGACGGTCAGGTCATCACCATCGGCAACGAGCGATTCCGTGCTCCTGAGGCTCTGTTCCAGCCTTCTGTCCTTGGTCTTGAGAGCGGCGGTATCCACGTTACCACTTTCAACTCCATCATGAAGTGCGATGTCGACGTCCGAAAGGATCTCTACGGCAACATTGTCATGGTAAG--TGAC--G--TTTG-----------CAA-GACAAAT--TGG-CTGAATAACAGCGCTAATTATGCTTTTCTCAATCTAGTCTGGTGGTACCACCATGTACCCCGGTCTCTCCGACCGTATGCAGAAGGAGACCTTCTCCCTCTTTGTAAG-TCTCT---AG-ATGGTCTTTTGC-GAC--ACATCTGCAG----------GCAATAT-GGGTGCTAAT-CTGGT-GG--CTACAGGACAAGGACGGCGATGGTACGTAGT-GGCTAGTGACGCGATACT-CCTCTTT----CCCCTCCTCACCGT-CCCCCTTTATTTTGTGCGAACCAGTGTTGGAGCACCT-AAGCCTGCGACACCGATCGAA-AATTCA-CCGACTGGC-AA--T-TTTTA-TGACGAA-GAGAC-GGAC-------AAGACACTAACAG-GCGTGGT-TTCGCAGGCCAGATTACCACCAAGGAGCTGGGCACTGTCATGCGCTCTTTGGGACAGAACCCCTCCGAGTCAGAGCTGCAGGACATGATCAACGAGGTCGATGCCGACAACAATGGATCTATCGATTTCCCTGGTATGTCACT-ATCTGAAACACTT-GGGCTGCGACCGAATACGGGCTAATGTAGAGCGGTGAAGAGTTCCTTACCATG-------------------------------------------CCGAGTTTACAACTCCCAAA-CCCAATGTGAACCATACCAAACTGTTGCCTCGGCGGGG-----TC---ACGCCCCGGGTGCGTCGCAGCCCCGGA--ACCAGGCGCCCGCCGGAGGGACCAA--CC-AAACTC-TTT-CTGT------------AGTCCCCTCGCGGA----------CGTTAT---------------------TTC-TTACAG-CTCT-GAGC--AAAAATTCAAAATGAATCAAAACTTTCAACAACGGAT---------CTCTTGGTTCTGGCATCGATGAAGAACGCAGCGAAATGCGATAAGTAATGTGAATTGCAGAATTCAGTGAATCATCGAATCTTTGAACGCACATTGCGCCCGCCAGTATTCTGGCGGGCATGCCTGTCCGAGCGTCATTTCAACCCTCGAACCCCTCC--GGGGGGTCGGCGTTGGGGA--T-CGGGAACC-C--CTA-AGACGGGATCCCGGCCCCGAAATACAGTGGCGGTCTCGCCGCAGCCTCTCCTGCGCAGTAGTTTGCACAACTCGCACCGGGAGCGCGGCGC-GTCCACGTCCGTAAAACA-CCCAA--C-TTCTGAAATG------------------------------CGTTACACTTTTGCTTCTACACTATCTCATTTGCGTCGTACCAATACACCCATCGGAAGAGATGGTAAGCTGGCGAAGCCTCGACAGCTCCACAACACACACTGGGGCTTGGTGTGCCCGGCTGAGACACCTGAAGGACAGGCTTGTGGTCTGGTCAAGAACTTGTCTCTGATGTGCTACGTCAGTGTTGGATCTCCTTCTGAGCCTTTGATCGAGTTTATGATCAACAGAGGCATGGAAGTCGTTGAGGAGTACGAGCCACTGAGATATCCCCATGCTACAAAGATCTTTGTGAATGGTGTCTGGGTTGGAGTCCACCAAGATCCCAAGCATCTGGTAAACCAAGTTTTGGATACTCGTCGTAAATCCTATCTGCAGTACGAAGTCTCGCTTATCAGAGAAATTCGAGACCAGGAGTTCAAAATCTTCTCTGATGCCGGTCGTGTTATGCGTCCCGTCTTCACTGTACAGCAGGAAGATGACCCGGAAACGGGTATCAACAAGGGCCACCTGGTTTTGACCAAGGAACTCGTCAACAGATTGGCCAAAGAGCAGGCTGAGCCTCCTGAAGACCCAAGCCAGAAGCTTGGATGGGAAGGGTTGATCAGGGCTGGTGCGGTGGAATATCTCGACGCCGAGGAAGAAGAAACGTCCATGATTTGCATGACACCGGAAGATCTTGAGCTGTATCGTCTTCAGAAGGCCGGCATTGCCACGGACGAAGACAT-AGGAGATAATCCGAACCAGCGTCTGAAGACCAAGACAAATCCAACAACTCACATGTATACGCATTGTGAGATAAGCTC--ATTTC--AC--AC-------TGCTT--------------------TTTCTG------CCC-----TTGGCACCACC----GTTCG---ACAATT---CTGTTC-TC-AGT----CTTGTCC-----------------ATCTTC------CT-CGCAGCGTCACA--CCCCGCTT----TGCCTG---TCTACCCCTCCTTT---GGCA-------GC---AAA--TTTTT-CTGCTG-CCTCGTTTG-ACTTTTAGTGGGG-TGCCAAG--------TTTTTT-----TTC-------CCTGGCAACCCCGCT-ATTGTC-----AC-TGT---------------------------CC------CTC-AT------------------------------------------------------------CCATCGC-CTCTT-----GACTCAA------TTTCTCTGTGGTTCATCGT----GCTGATCAT-GCTTCAATC-AATAGGAAGCCGCCGAACTCGGCAAGGGTTCTTTCAAGTATGCGTGGGTTCTTGACAAGCTCAAGGCCGAGCGTGAGCGTGGTATCACCATCGACATTGCCCTCTGGAAGTTCGAGACTCCCAAGTACTATGTCACCGTCATCGGTATGT---TATT----------TTCGGTCCTTGA---CA-TGT-CC----AGA-TCATCAT-CA-TTCTAACATGCCAT----CACA--GACG [3509 bp]
'Trichoderma catoptron strain GJS 02 76' GCTGCGTGTTGCCCCCGAGGAGCACCCCGTCCTGCTCACCGAGGCCCCCATCAACCCCAA-GTCCAACCGTGAGAAGATGACCCAGATCGTCTTCGAGACCTTCAACGCCCCCGCCTTCTATGTCTCCATCCAGGCCGTTCTGTCCCTGTACGCTTCCGGTCGTACCACCGGTATCGTGCTCGACTCCGGTGACGGTGTTACCCACGTTGTCCCCATCTACGAGGGTTTCGCTCTTCCTCACGCCATTGCTCGTGTTGACATGGCTGGTCGTGATCTTACCGACTACCTGATGAAGATCCTGGCTGAGCGTGGTTACACCTTCTCCACCACCGCCGAGCGAGAAATCGTTCGTGATATCAAGGAGAAGCTCTGCTACGTCGCCCTCGACTTCGAGCAGGAGATCCAGACTGCTGCCCAGAGCTCCAGCTTGGAGAAGTCCTACGAGCTTCCCGACGGTCAGGTCATCACCATCGGCAACGAGCGATTCCGTGCTCCTGAGGCTCTGTTCCAGCCTTCTGTCCTTGGTCTTGAGAGCGGCGGTATTCACGTCACCACTTTCAACTCCATCATGAAGTGCGATGTCGATGTCCGAAAGGACCTCTACGGCAACATTGTCATGGTATG--TTTT--C--ACTCGATTC-----ACAC-AGCATCA--GGTTATGTATGGTGGCGCTAATT--GCATTCTCTACTCTAGTCTGGTGGTACCACCATGTACCCCGGTCTC-------------------------TCTCCCTCTTTGTGAG-CCTTT---TAACTCGTTTCTCGT-GGC--AATTC---AG----------ACTGTTT-GAGTGCTGAC-CCAGC-TG--CTCCAGGACAAGGACGGTGATGGTACGTAGC-AGCGAGTGACGCGACACA-AGCCTT-----CCCCCC-------------------CTTTTGCGAACAGGCACCAGAGCACCG-AATGACTTGCTGCCGACCGAT-ATTTAC-CTTGCCGGC-CC--A-TTTCA-TGATATA-TGGTC-AAAGA----AAAAAAAACTGACAG-GCTTGAC-CCCGCAGGCCAGATCACCACCAAGGAGCTGGGCACTGTGATGCGCTCTCTCGGCCAGAACCCCTCCGAGTCAGAGCTGCAGGACATGATTAACGAGGTCGATGCCGACAACAACGGATCTATCGATTTCCCCGGTATGTCAAA-AGTCGAAATATTG--GGTCGTTGCCACATTCGGGCTAATACGGAGCGGTATAGAATTC-----------------------------------CTGCGGAGGGATCATTACCGAGTTTACAACTCCCAAA-CCCAATGTGAACGTTACCAAACCGTTGCCTCGGCGGGA-----TCTTC-TGCCCCGGGCGCGTCGCAGCCCCGGA--CCAAGGCGCCCGCCGGAGGACCAAC--CA-AAAACT-CCCTTCGC-----------ATGCCCCCTCGCGGG---------TTTTTTC--------ACAATCTGAG-CCTTC-TCGGCG-CCCC-TCGTGGGCGTTTCGAAAATGAATCAAAACTTTCAACAACGGAT---------CTCTTGGTTCTGGCATCGATGAAGAACGCAGCGAAATGCGATAAGTAATGTGAATTGCAGAATTCAGTGAATCATCGAATCTTTGAACGCACATTGCGCCCGCCAGTACTCTGGCGGGCATGCCTGTCCGAGCGTCATTTCAACCCTCGAACCCCCCC--GGGGGGTCGGCGTTGGGGA--T-CGGCCTCC-C--TC--TGC--GGGGGCCGTCTCCGAAATGCAGTGGCGGTCCCGCCGCAGCCTCTCCTGCGCAGTAGTTTGCAC-ACTCGCACCGGGAGCGCGGCGC-GCCCACAGCCGTTAAACA-CCCCA--AACTCCGAAATGTTGACCTCGGATCAGGTAGGAATACCC-GCCGTTACACGTTTGCTTCGACCCTATCGCATTTGCGTCGTACCAACACTCCCATCGGAAGAGATGGTAAGCTGGCGAAGCCTCGACAGCTTCACAACACGCATTGGGGTTTGGTCTGCCCAGCCGAGACACCCGAAGGACAGGCTTGTGGTCTGGTCAAAAACTTGTCTTTGATGTGCTACGTCAGTGTTGGTTCTCCCTCCGAACCTCTGATTGAGTTCATGATCAACAGAGGTATGGAAGTCGTCGAAGAGTACGAGCCGCTGCGGTATCCTCATGCTACCAAGATTTTTGTGAACGGTGTCTGGGTTGGAGTTCACCAAGACCCTAAGCACTTGGTGAACCAGGTTCTGGACACTCGTCGCAAGTCCTATCTGCAGTACGAAGTCTCTCTTGTGAGAGAAATTCGAGACCAGGAATTCAAAATCTTTTCCGACGCAGGCCGTGTCATGCGACCTGTATTTACCGTTCAGCAGGAAGATGACGCCGAAACGGGCATCAACAAGGGCCACCTTGTATTGACCAAGGAGCTCGTCAATAGATTGGCCAAGGAGCAGGCTGAACCTCCGGAAGACCCGAGCATGAAGATTGGCTGGGAGGGATTAATCAGGGCTGGTGCGGTTGAATATCTCGACGCCGAGGAAGAGGAGACTTCCATGATCTGCATGACGCCAGAGGATCTCGAACTGTATCGTCTTCAGAAGGCCGGCATCTCTACCGAGGAAGACAT-GGGAGATGATCCGAACAAGCGACTAAAGACCAAGACAAACCCGACGACTCACATGTATACCCATTGCGAGATAAGCTC--AATCA--ACC-GG--------TTT-------TCGCCT----CAATTTCCC-------CTT-----CACATTCAATT--GTACCCG---ACAATT---CTGAAC-AG-AAT-TTTCATGTCAAATTATTT-----------TTTT------T-------CA--TCA--CCCCGCTT----TC------CATTACCCCTCCTTT---GCAGCGAC---GC---AAA-TTTTTT-TTGCAG-TA--TTTTG-A-TTTTAGTGGGG-TTGCC---------------T-----------------CTGC-ACCCCACT-A------ACTTGC-TAC---------------------------T-------TGTTTA--CCTTC-ACAATC-----ACTG-C-ACAGTCGGCATTCAACGGT-------CTCCATCCATGCCTT----------------------------TTCATTTTCAACGAT----GCTAACCAC-TTTTCCATC-AATAGGAAGCCGCCGAACTTGGCAAGGGTTCCTTCAAGTACGCTTGGGTTCTTGACAAGCTCAAGGCCGAGCGTGAGCGTGGTATCACCATCGACATTGCTCTGTGGAAGTTTGAGACTCCCAAGTACTATGTCACCGTCATTGGTATGT---CTC---------ATTCATCAACTCCA---TG-CAG-CAATT-GCG----AGCC-AG-CACTAACA-GAAATTC--CACA--GACG [3509 bp]
'Trichoderma ceraceum strain GJS 95 159 88 28' ???????????????????????????????????????????????????????????????????????????????????????????????????????????????????????????????????????????????????????????????????????????????????????????????????????????????????????????????????????????????????????????????????????????????????????????????????????????????????????????????????????????????????????????????????????????????????????????????????????????????????????????????????????????????????????????????????????????????????????????????????????????????????????????????????????????????????????????????????????????????????????????????????????????????????????????????????????????????????????????????????????????????????????????????????????????????????????????????????????????????????????????????????????????????????????????????????????????????????????????????????????????????????????????????????????????????????????????????????????????????????????????????????????????????????????????????????????????????????????????????????????????????????????????????????????????????????????????????????????????????????????????????????????????????????????????????????????????????????????????????????????????????????????????????????????????????????????????????????????????????????????????????????????????????????????????????????????????????????????????????--------------------------------AGGGATCATTACCGAGTTTACAACTCCCAAA-CCCAATGTGAACGTTACCAAACTGTTGCCTCGGCGGGA-----AC-TCATGCCCCGGGCGCGTCGCAGCCCCGGA--CCAAGGCGCCCGCCGGAGGACCGAC--C--AAAACT-CTTCTTGT-----------ATACCCCCTCGCGGG---------TTTCCCC--------ATAATCTGAG-CCTTC-TCGGCG-CCTC-CCGTAGGCGTTTCGAAAATGAATCAAAACTTTCAACAACGGAT---------CTCTTGGTTCTGGCATCGATGAAGAACGCAGCGAAACGCGATAAGTAGTGTGAATTGCAGAATTCAGTGAATCATCGAATCTTTGAACGCACATTGCGCCCGCCAGTATTCTGGCGGGCATGCCTGTCCGAGCGTCATTTCAACCCTCGAACCCCTCC--GGGGGGTCGGCGTTGGGGA--T-CGGCCCTC-C--TCT-CGC--GGGGGCCGTCTCCGAAATGCAGTGGCGGTCTCGCCGCAGCCTCTCCTGCGCAGTAGTTTGCAC-ACTCGCACCGGGAGCGCGGCGC-GTCCACGGCCGTTAAACA-CCCAA--CTCTC-------------------------------------CGTTACACGTTTGCTTCGACCCTATCACATTTGCGTCGTACCAATACTCCCATCGGAAGAGATGGTAAGCTGGCGAAGCCTCGTCAGCTTCACAACACGCATTGGGGTTTGGTCTGCCCAGCCGAGACGCCCGAAGGACAGGCTTGTGGTCTAGTCAAAAACCTGTCTTTGATGTGTTATGTCAGTGTCGGTTCTCCCTCTGAGCCTCTGATTGAGTTCATGATCAACAGAGGTATGGAAGTCGTTGAAGAGTACGAGCCGCTGCGGTATCCTCATGCTACCAAGATTTTTGTGAACGGTGTCTGGGTTGGAGTTCACCAAGACCCTAAGCACTTAGTGAACCAGGTTCTGGACACTCGTCGCAAGTCCTATCTGCAGTACGAAGTCTCTCTCGTGAGAGAAATTCGAGACCAGGAATTCAAAATCTTTTCCGACGCAGGCCGTGTCATGCGACCTGTCTTTACCGTTCAGCAGGAAGATGACCCGGAAACAGGTATCGACAAGGGCCACCTGGTGTTGACCAAGGAGCTCGTCAATAGATTGGCCAAGGAGCAGGCTGAACCTCCGGAAGACCCGAGCATGAAGATTGGATGGGAGGGATTAATCAGGGCTGGTGCGGTTGAATATCTCGACGCTGAGGAAGAAGAGACATCCATGATTTGCATGACGCCAGAGGATCTCGAGCTGTATCGTCTTCAGAAAGCCGGTATTTCCACCGAGGAAGACAT-GGGAGATGATCCGAACAAGCGACTAAAGACAAAGACAAACCCGACAACTCACATGTACACCCATTGCGAGA?????????????????????????????????????????????????????????????????????????????????????????????????????????????????????????????????????????????????????????????????????????????????????????????????????????????????????????????????????????????????????????????????????????????????????????????????????????????????????????????????????????????????????????????????????????????????????????????????????????????????????????????????????????????????????????????????????????????????????????????????????????????????????????????????????????????????????????????????????????????????????????????????????????????????????????????????????????????????????????????????????????????????????????????????????????????????????????????????????????????????????????????????????????????????? [3509 bp]
'Trichoderma ceramicum strain GJS 88 70 CBS 114576' GCTGCGTGTTGCCCCCGAGGAGCACCCCGTCCTGCTCACCGAGGCCCCCATCAACCCCAA-GTCCAACCGTGAGAAGATGACCCAGATCGTCTTCGAGACCTTCAACGCCCCCGCCTTCTATGTCTCTATCCAGGCCGTTCTGTCTCTGTACGCTTCCGGTCGTACCACCGGTATCGTGCTCGACTCCGGTGACGGTGTTACCCACGTTGTCCCCATTTACGAGGGTTTCGCCCTTCCTCACGCCATTGCTCGTGTTGACATGGCTGGTCGTGATCTTACCGACTACCTGATGAAGATCCTGGCTGAGCGTGGTTACACCTTCTCTACCACCGCCGAGCGAGAAATCGTTCGTGATATCAAGGAGAAGCTCTGCTACGTCGCCCTCGACTTCGAGCAGGAGATCCAGACTGCTGCCCAGAGCTCCAGCTTGGAGAAGTCTTACGAGCTTCCCGACGGTCAGGTCATCACCATCGGCAACGAGCGATTCCGTGCTCCTGAGGCTCTGTTCCAGCCTTCTGTCCTTGGTCTTGAGAGCGGTGGTATCCACGTCACCACTTTCAACTCCATCATGAAGTGCGATGTCGATGTCCGAAAGGATCTCTACGGCAACATTGTCATGGTATG--TTTT--C--AGTCCATTT-----ACAC-AGCAGCA--GGGTTTGTATGGTGGCGCTAATT--GCATTCTCTACTCTAGTCTGGTGGTACCACCATGTACCC-----------------------------CCTTCTCCCTCTTTGTGAG-TCTTT---AA-CTCGTTTCTTGT-GGC--AATTC---GG----------GCTGTTT-GAGTGCTAAC-CCAGC-TG--CTACAGGACAAGGACGGCGATGGTACGTAGC-AGCGAGTGACGCGACACC-ACCCTT------CCCCC-------------------CTTCTGCGAACAGGCACCAGAGCACCG-AATGATTTGCTGCCAACCAACTATTTCC-CTCGCCAGC-TC--G-TTTCA-TGACATA-TGGGC-AAAG------AAAAAAACTGACAG-GCCTGAC-CCCGCAGGCCAGATCACCACCAAGGAGCTGGGCACCGTGATGCGCTCTCTTGGCCAGAACCCCTCCGAGTCAGAGCTGCAGGACATGATCAACGAAGTCGACGCAGACAACAACGGATCTATCGATTTCCCCGGTATGTCAAT-AGTCGAAATGATG--GGTCGCTACCGTATTTGGGCTAATGTGGAGCGGTGTAGAATTCCTGACCATG--------------------------CTGCGGAGGGATCATTACCGAGTTTACAACTCCCAAACCCCAATGTGAACGTTACCAAACTGTTGCCTCGGCGGGA-----TC-TC-TGCCCCGGGCGCGTCGCAGCCCCGGA--CCAAGGCGCCCGCCGGAGGACCAAC--C--CAAACT-CTTATTGT-----------ATACCCCCTCGCGGG----------TTTTTTCTA----CACTATCTGAG-CCATC-TCGGCG-CCCC-TCGCGGGCGTTTCGAAAATGAATCAAAACTTTCAACAACGGAT---------CTCTTGGTTCTGGCATCGATGAAGAACGCAGCGAAATGCGATAAGTAATGTGAATTGCAGAATTCAGTGAATCATCGAATCTTTGAACGCACATTGCGCCCGCCAGTATTCTGGCGGGCATGCCTGTCCGAGCGTCATTTCAACCCTCGAACCCCTCC--GGGGGGTCGGCGTTGGGGA--T-CGGCCCTT-T--CAC------CGGGGCCGGCCCCGAAATGCAGTGGCGGTCTCGCCGCAGCCTCTCCTGCGCAGTAGTTTGCAC-ACTCGCACCGGGAGCGCGGCGC-GTCCAATGCCGTAAAACA-CCCAA--CTTTCTGAAATGTTGACCTCGGATCAGGTAGGAATACCC-GCCGTTACACGTTTGCTTCGACCCTGTCACACTTGCGTCGTACCAACACACCCATCGGAAGAGATGGTAAGCTGGCGAAGCCCCGACAGCTTCACAACACGCATTGGGGTTTGGTCTGCCCAGCCGAGACACCCGAAGGACAGGCTTGTGGTCTGGTCAAAAACCTGTCGTTGATGTGTTACGTCAGTGTAGGCTCTCCCTCCGAGCCCCTGATTGAGTTCATGATCAACAGAGGTATGGAAGTCGTCGAAGAGTACGAGCCGCTGCGGTATCCTCATGCCACCAAGATTTTTGTGAACGGTGTCTGGGTTGGAGTTCACCAAGACCCTAAGCATCTGGTGAACCAGGTTCTGGACACTCGTCGCAAGTCCTATCTGCAGTACGAAGTCTCTCTTGTCAGAGAAATTCGAGACCAGGAATTCAAAATCTTTTCCGACGCAGGCCGTGTCATGCGACCTGTATTTACCGTTCAGCAGGAAGATGACCCTGAAACGGGCATCAACAAGGGCCACTTGGTATTGACCAAGGAGCTCGTCAACAGACTGGCCAAGGAGCAGGCTGAACCTCCGGAAGACCCAAGCATGAAGATTGGGTGGGAGGGATTAATCAGGGCTGGCGCGGTCGAATATCTCGACGCTGAGGAAGAGGAGACGTCTATGATTTGCATGACGCCAGAGGATCTCGAGCTGTATCGTCTTCAGAAAGCCGGTATTTCAACTGAGGAAGACAT-GGGAGATGATCCGAACAAGCGACTAAAGACAAAGACAAACCCAACAACTCACATGTACACCCATTGCGAGATAAGCTC--AATCA--ACT-GA--------TTC-------ACGCCT----CAACTTTCC-------CTT-----CACATTCAATT--GTGCCCG---ACCATT---CTGAAC-GG-AA--TCTCGTGTCAA--CACAA-----------TTTT------T-------CA--TCA--CCCCGCTT----TCGCTTCCCATTACCCCTCCTTT---GCAGCGAC---GC---AGA--AATTT-TTGCTG-CC--TCTGG-A-TTTTAGTGGGG-TTGTA---------------C-----------------CAGTAACCCCACT-ACTACT-ACTCAC-TAC---------------------------T-------TTTTGC--ACTTC-TCTACC-----ACAC---CCAGTGGTCATTCAACGC------------CTTTGTCCCTC----------------------------GTCACTTTGAGCGAT----GCTAACCAT-ACTTCTCTC-AACAGGAAGCCGCTGAACTCGGCAAGGGTTCCTTCAAGTACGCCTGGGTTCTTGACAAGCTCAAGGCCGAGCGTGAGCGTGGTATCACCATCGACATTGCTCTGTGGAAGTTCGAGACTCCCAAGTACTATGTCACCGTCATTGGTATGT---CTG---------ATTCATCACCTCAA---TG-CGG-CTGTG-GCA----AACA-AA-TGCTAACA-GAAATCT--CGCA--GACG [3509 bp]
'Trichoderma cerinum strain ATCC MYA 4840 DAOM 230012' ???????????????????????????????????????????????????????????????????????????????????????????????????????????????????????????????????????????????????????????????????????????????????????????????????????????????????????????????????????????????????????????????????????????????????????????????????????????????????????????????????????????????????????????????????????????????????????????????????????????????????????????????????????????????????????????????????????????????????????????????????????????????????????????????????????????????????????????????????????????????????????????????????????????????????????????????????????????????????????????????????????????????????????????????????????????????????????????????????????????????????????????????????????????????????????????????????????????????????????????????????????????????????????????????????????????????????????????????????????????????????????????????????????????????????????????????????????????????????????????????????????????????????????????????????????????????????????????????????????????????????????????????????????????????????????????????????????????????????????????????????????????????????????????????????????????????????????????????????????????????????????????????????????????????????????????????????????????????????????????????--------------------------------AGGGATCATTACCGAGTTTACAACTCCCAAA-CCCAATGTGAACGTTACCAAACTGTTGCCTCGGCGGGA-----AC-TCATGCCCCGGGTGCGTCGCAGCCCCGGA--CCAAGGCGCCCGCCGGAGGACCAAC--C--AAAACT-CTTTTTGT-----------ATACCCCCTCGCGGG----------TTTTTT--------ATAATCTGAG-CCTTC-TCGGCG-CCTC-TCGTAGGCGTTTCGAAAATGAATCAAAACTTTCAACAACGGAT---------CTCTTGGTTCTGGCATCGATGAAGAACGCAGCGAAATGCGATAAGTAATGTGAATTGCAGAATTCAGTGAATCATCGAATCTTTGAACGCACATTGCGCCCGCCAGTATTCTGGCGGGCATGCCTGTCCGAGCGTCATTTCAACCCTCGAACCCCTCC--GGGGGGTCGGCGTTGGGGA--T-CGGCCCTC-C--TCT-TGC--GGGGGCCGTCTCCGAAATACAGTGGCGGTCTCGCCGCAGCCTCTCCTGCGCAGTAGTTTGCAC-ACTCGCATCGGGAGCGCGGCGC-GTCCACAGCCGTTAAACA-CCCAA--C-TTCTGAAATGTTGACCTCGGATCAGGTAGGAATACCC-GCCGTTACACCTTTGCTTCGACCCTATCACATTTGCGTCGTACCAATACTCCCATCGGAAGAGATGGTAAGCTGGCGAAGCCTCGTCAGCTTCACAACACGCATTGGGGTTTGGTCTGCCCAGCCGAGACACCCGAAGGACAGGCTTGTGGTCTGGTCAAAAATTTGTCTTTGATGTGTTATGTCAGTGTCGGTTCTCCCTCCGAACCTCTGATTGAGTTCATGATCAACAGAGGTATGGAAGTCGTCGAAGAGTACGAGCCGCTGCGGTATCCTCATGCTACTAAGATTTTTGTCAACGGTGTTTGGGTTGGAGTTCACCAAGACCCTAAGCACTTGGTGAACCAGGTTCTGGACACTCGTCGCAAGTCCTATCTGCAGTACGAAGTCTCTCTCGTGAGAGAAATTCGAGACCAGGAATTCAAAATCTTTTCCGACGCAGGTCGTGTCATGCGACCTGTCTTTACCGTTCAGCAGGAAGATGACCCGGAAACAGGCATCAACAAGGGCCACCTGGTATTAACCAAGGAGCTCGTCAATAGATTGGCCAAGGAGCAGGCTGAACCTCCGGAAGACCCGAGCATGAAGATTGGATGGGAGGGATTAATCAGGGCTGGTGCGGTTGAATATCTCGACGCTGAGGAAGAAGAGACATCCATGATTTGCATGACGCCAGAGGATCTCGAGCTGTATCGTCTTCAGAAAGCCGGTATTTCCACTGAGGAAGACAT-GGCAGATGATCCGAACAAGCGACTAAAGACAAAGACAAACCCGACAACTCACATGTACACCCATTGCGAGATAAGCTT--TATCG--ACT-GA--------TTT-------T--GCC----TGAATCACC-------CTT-----CACA-TCAATT--GTGCT-G---ACAATT-----GAAT-AG-AAT-TTTCGTGTCA----ACAA-----------TTTT------T-------CA--TCA--CCCCGCTT----TC------CATTACCCCTCCTTT---GCAGCGAC---GC---AAA-TTTTTT-TTGCTG-TC--TTTTT-G-TTTTAGTGGGG-TTCTC---------------T-----------------GCGT-ACCCCACT-A------ACTCAC-TGC--------------------------TTT------TTTTCT--GTTTC-GCTCTC-----ACTA-C-CCAGTCGTCATTCAACGCG-----------CTTTATGTCTA----------------------------CTCACTTCCAGCGAT----GCTAACCAC-TTTTCCATC-AATAGGAAGCCGCCGAACTCGGCAAGGGTTCCTTCAAGTACGCATGGGTTCTTGACAAGCTCAAGGCCGAGCGTGAGCGTGGTATCACCATCGACATTGCCCTGTGGAAGTTCGAGACTCCCAAGTACTATGTCACCGTCATTGGTATGT---CTG---------ATTCATCAATTTCA---TG-CAG-CAATT-GCA----AGTC-AG-CGCTAACA-GAAGTTT--TACA--GACG [3509 bp]
'Trichoderma chlorosporum strain GJS 98 1' GCTGCGTGTTGCCCCCGAGGAGCACCCTGTCCTGCTCACCGAGGCCCCCATCAACCCCAA-GTCCAACCGTGAGAAGATGACCCAGATTGTCTTCGAGACCTTCAACGCCCCCGCCTTCTATGTCTCCATCCAGGCCGTTCTGTCCCTGTACGCTTCCGGTCGTACCACCGGTATCGTGCTCGACTCCGGTGACGGTGTTACCCACGTTGTCCCCATCTACGAGGGTTTCGCTCTTCCTCACGCCATTGCTCGTGTTGACATGGCTGGTCGTGATCTTACCGACTACCTGATGAAGATCCTGGCTGAGCGTGGTTACACCTTCTCCACCACCGCCGAGCGAGAAATCGTTCGTGATATCAAGGAGAAGCTCTGCTACGTCGCCCTCGACTTCGAGCAGGAGATCCAGACCGCTGCCCAGAGCTCCAGCTTGGAGAAGTCCTACGAGCTTCCCGACGGTCAGGTCATCACCATCGGCAACGAGCGATTCCGTGCTCCTGAGGCTCTGTTCCAGCCTTCTGTCCTTGGTCTTGAGAGCGGTGGCATCCACGTCACCACTTTCAACTCCATCATGAAGTGCGATGTCGACGTCCGAAAGGACCTCTACGGCAACATTGTCATGGTATG--TTTT--C--TCTTCGTTC-----ACGC-AGCAGCA--AGTTTTGTATGGTAGCGCTAATT--GCATTCTCTACTCTAGTCTGGTGGTACCACCATGTACCCCGGTCT-----------------------??????????????????????????????????????????????????????????????????????????????????????????????????????????????????????????????????????????????????????????????????????????????????????????????????????????????????????????????????????????????????????????????????????????????????????????????????????????????????????????????????????????????????????????????????????????????????????????????????????????????????????????????????????????????????????????????????????????????????????????????????????????????????????????????????????????-------------------------ACTGCGGAGGGATCATTACCGAGTTTACAACTCCCAAA-CCCAATGTGAACGTTACCAAACTGTTGCCTCGGCGGGA-----TC-TC-TGCCCCGGGCGCGTCGCAGCCCCGGA--CCAAGGCGCCCGCCGGAGGAAAAACAACC-AAAACT-CTT-TTGT-----------ATACCCCCTCGCGGG----------TTTTCT--------TACTTCTGAGAACTTC-TCGGCG-CCCCTTAGCGGGCGTTTCGAAAATGAATCAAAACTTTCAACAACGGAT---------CTCTTGGTTCTGGCATCGATGAAGAACGCAGCGAAATGCGATAAGTAATGTGAATTGCAGAATTCAGTGAATCATCGAATCTTTGAACGCACATTGCGCCCGCCAGTATTCTGGCGGGCATGCCTGTCCGAGCGTCATTTCAACCCTCGAACCCCTCC--GGGGGGTCGGCGTTGGGGA--T-CGGCCCTC-C--CTT-CGCGGGGCGGCCGGCCCCGAAATACAGTGGCGGTCTCGCCGCAGCCTCTCCTGCGCAGTAGTTTGCAC-ACTCGCATCGGGAGCGCGGCGC-GTCCAATGCCGTAAAACA-CCCAA--CTTTCTGAAATGTTGACCTCGGATCAGGTAGGAATACCC-GCCGCTACACGTTTGCTTCGACCCTGTCACATTTGCGTCGTACCAACACACCCATTGGAAGAGATGGCAAGTTGGCGAAGCCTCGACAGCTTCACAACACGCATTGGGGTTTGGTCTGCCCCGCCGAGACACCCGAAGGGCAAGCTTGTGGTCTTGTCAAAAATCTGTCGTTGATGTGTTATGTCAGTGTCGGTTCCCCATCTGAACCTCTGATTGAGTTCATGATCAACCGAGGTATGGAAGTTGTAGAGGAGTATGAGCCACTACGATATCCTCATGCTACCAAGATTTTTGTCAACGGTGTATGGGTTGGAGTTCACCAAGATCCCAAGCACCTGGTGAACCAGGTTCTGGACACTCGTCGCAAGTCTTACTTGCAGTACGAAGTCTCTCTCGTCAGAGAAATTCGAGACCAGGAATTCAAAATCTTTTCCGACGCGGGCCGTGTCATGCGACCTGTGTTTACCGTCCAGCAAGAAGATGACCCTGAAACGGGTATTAACAAGGGCCATTTGGTACTGACCAAGGAACTCGTCAATAGGCTGGCCAAGGAGCAGGCCGAACCTCCAGAGGACCCGAGCATGAAGATTGGATGGGAGGGATTGATCAGGGCTGGTGCAGTTGAATATCTCGACGCCGAGGAAGAGGAGACGTCCATGATCTGCATGACACCAGAAGATCTCGAGCTTTATCGCCTTCAAAAGGCTGGTATCTCTACTGAAGAGGACAT-GGGAGACGATCCGAACAAGCGATTGAAAACAAGGACAAACCCAACAACTCACATGTACACTCATTGTGAGA?????????????????????????????????????????????????????????????????????????????????????????????????????????????????????????????????????????????????????????????????????????????????????????????????????????????????????????????????????????????????????????????????????????????????????????????????????????????????????????????????????????????????????????????????????????????????????????????????????????????????????????????????????????????????????????????????????????????????????????????????????????????????????????????????????????????????????????????????????????????????????????????????????????????????????????????????????????????????????????????????????????????????????????????????????????????????????????????????????????????????????????????????????????????????? [3509 bp]
'Trichoderma cinnamomeum strain GJS 97 237' GCTGCGTGTTGCCCCCGAGGAGCACCCCGTCCTGCTCACCGAGGCCCCCATCAACCCCAA-GTCCAACCGTGAGAAGATGACCCAGATCGTCTTCGAGACCTTCAACGCCCCCGCCTTCTATGTCTCCATCCAGGCCGTTCTGTCCCTGTACGCTTCCGGTCGTACCACCGGTATCGTGCTCGACTCCGGTGATGGTGTTACCCACGTTGTCCCCATCTACGAGGGTTTCTCTCTTCCTCACGCCATTGCTCGTGTTGACATGGCTGGCCGTGATCTTACCGACTACCTGATGAAGATCCTGGCTGAGCGTGGTTACACCTTCTCCACCACCGCCGAGCGAGAAATTGTTCGTGACATCAAGGAGAAGCTCTGCTACGTCGCCCTCGACTTCGAGCAGGAGATCCAGACCGCTGCCCAGAGCTCCAGCTTGGAGAAGTCCTACGAGCTTCCCGACGGTCAGGTCATCACCATCGGCAACGAGCGATTCCGTGCTCCTGAGGCCCTGTTCCAGCCTTCTGTCCTTGGTCTTGAGAGCGGTGGTATCCACGTCACCACCTTCAACTCCATCATGAAGTGCGATGTCGATGTCCGAAAGGACCTCTACGGCAACATTGTCATGGTATG--TTTT--C--AATCGATTC-----ACAC-ATCATCA--GTTTATGTACGACAGCGCTAATT--GCATTCTCTCCTCCAGTCTGGTGGTACCACTATGTACCCCGGTCTCTCC----------------------------------------------------------------------------------------ACGCTTT-GAGTGCTGAC-CCAGC-TG--CTACAGGACAAGGACGGTGATGGTACGTAGC-AGCGAGTGACGCGACACC-ACCCCT-----CCCACC-------------------CCTTTGCGAACAGGCACCGGAGCACCG-AATGGCTTGCTGCCGACCGAT-AATTTC-CTTGCCAGC-CC--G-TTTGA-TAATAGA-TGGGT-AAAG---AAGAAGAAAACTGACAG-GCTTGAC-CCCGCAGGCCAGATCACCACCAAGGAGCTGGGCACCGTGATGCGCTCTCTCGGCCAGAACCCGTCCGAGTCAGAGCTGCAGGACATGATCAACGAGGTTGATGCCGACAACAACGGATCTATCGATTTCCCCGGTATGTCAAA-AGTCAAAGTATTG--GGTCGTTGGCACATTCGGGCTAATACGGGGCGGTGTAGAGTTCCTGACCATG--------------------------CTGCGGAGGGATCATTACCGAGTTTACAACTCCCAAA-CCCACTGTGAACGTTACCAAACCGTTGCCTCGGCGGGA-----TCTTC-TGCCCCGGGCGCGTCGCAGCCCCGGA--CCAAGGCGCCCGCCGGAGGAACCAA--CC-AAAACT-C---TTGC-----------ATACCCCCTCGCGGG----------TTTTTTCC------ACAATCTGAG-CCTTC-TCGGCG-CCCC-TCGCGGGCGTTCCGAAAATGAATCAAAACTTTCAACAACGGAT---------CTCTTGGTTCTGGCATCGATGAAGAACGCAGCGAAATGCGATAAGTAATGTGAATTGCAGAATTCAGTGAATCATCGAATCTTTGAACGCACATTGCGCCCGCCAGCACTCTGGCGGGCATGCCTGTCCGAGCGTCATTTCAACCCTCGAACCCCTCC--GGGGGTCCGGCGTTGGGGA--T-CGGCCCTC-C--TCT-CGC--GGGGGCCGTCTCCGAAATACAGTGGCGGTCTCGCCGCAGCCTCCCCTGCGCAGTAGCTTGCAC-ACTCGCACCGGGAGCGCGGCGC-GTCCACGGCCGTTAAACAACCCAA--CTCTCTGGAATGTTGACCTCGGATCAGGTAGGAATACCC-GCCGTTACACGTTTGCTTCGACCCTGTCGCATTTGCGTCGTACCAACACTCCCATTGGAAGAGATGGTAAGCTGGCCAAGCCTCGACAGCTTCACAACACGCATTGGGGTTTGGTCTGCCCAGCCGAGACACCTGAAGGACAGGCTTGTGGTCTAGTCAAAAACTTGTCTTTGATGTGTTACGTCAGTGTCGGTTCTCCCTCCGAACCTCTGATTGAGTTCATGATCAACAGAGGTATGGAAGTCGTCGAAGAGTACGAGCCGCTGCGTTATCCTCATGCGACAAAGATCTTTGTGAACGGCGTCTGGGTTGGAGTTCACCAAGACCCTAAGCACTTGGTGAACCAGGTTCTGGACACTCGTCGCAAGTCCTATCTGCAGTACGAAGTCTCTCTCGTGAGAGAAATTCGAGACCAGGAATTCAAAATCTTCTCCGACGCAGGCCGTGTCATGCGACCTGTCTTTACTGTTCAGCAGGAAGATGACCCGGAAACGGGCATCAACAAGGGCCACCTGGTATTGACCAAGGAGCTCGTCAATAGATTGGCCAAGGAGCAGGCTGAACCTCCGGAAGATCCTAGCATGAAGATCGGATGGGAGGGATTAATCAGAGCCGGTGCGGTTGAATATCTCGACGCCGAGGAAGAGGAGACGTCCATGATCTGCATGACGCCCGAGGATCTTGAGCTGTATCGTCTTCAGAAGGCCGGTATTTCTACTGACGAAGACAT-GGGAGATGATCCGAACAAGCGACTAAAGACAAAGACAAATCCGACAACCCACATGTACACCCATTGCGAGA?????????????????????????????????????????????????????????????????????????????????????????????????????????????????????????????????????????????????????????????????????????????????????????????????????????????????????????????????????????????????????????????????????????????????????????????????????????????????????????????????????????????????????????????????????????????????????????????????????????????????????????????????????????????????????????????????????????????????????????????????????????????????????????????????????????????????????????????????????????????????????????????????????????????????????????????????????????????????????????????????????????????????????????????????????????????????????????????????????????????????????????????????????????????????? [3509 bp]
'Trichoderma citrinoviride strain DAOM 139758 DAOM 172792' GCTGCGTGTTGCCCCCGAGGAGCACCCCGTCCTGCTCACCGAGGCCCCCATCAACCCCAA-GTCCAACCGTGAGAAGATGACCCAGATCGTCTTCGAGACATTCAACGCCCCCGCCTTCTATGTCTCCATCCAGGCCGTTTTGTCCCTGTACGCTTCCGGTCGTACCACCGGTATCGTGCTCGACTCCGGTGACGGTGTTACCCACGTTGTCCCCATCTACGAGGGTTTCGCTCTCCCTCACGCCATTGCTCGTGTTGACATGGCTGGTCGTGATCTTACCGACTACCTGATGAAGATCCTGGCTGAGCGTGGTTACACCTTCTCCACCACCGCCGAGCGAGAAATCGTCCGTGACATCAAGGAGAAGCTCTGCTACGTCGCCCTTGACTTTGAGCAGGAGATCCAGACCGCCGCCCAGAGCTCCAGCTTGGAGAAGTCCTACGAGCTTCCCGACGGCCAGGTCATCACCATTGGCAACGAGCGATTCCGTGCTCCTGAGGCTCTGTTCCAGCCTTCTGTCCTGGGTCTTGAGAGCGGTGGTATCCACGTCACCACCTTCAACTCCATCATGAAGTGCGACGTCGACGTCCGAAAGGACCTCTACGGCAACATTGTCATGGTATG--TTCT--T--TGTC----------CCAG-TGCGACG--AGTTCTGAATAGTGGCGCTAATT--GC--TTTCTCATCTAGTCTGGTGGTACCACCATGTACCCCGGTCTC----------------------CCTTCTCTCTCTTTGTGAG-TCTTT--CCC-ATCATCTGCTGC-GGC--CACCTGGTAGGGGGG---CGTTGTTCA-GGATGCTAAC-CGAGC-TG--CTACAGGACAAGGACGGCGATGGTACGTGAT-GGCGAGTGACGCGACAAC-ACATTTA----TTTCCC-------------------TCTCTCGAAACCC--------GCATCG-AATCAACTTGCTGCGATCGAT-AGCTCT-CTCATCGGC-TC--G-AATCA-TGATAAA-TGG-----AC-------AAGAAACTGACGG-GCTTGAC-CCTGTAGGCCAGATCACCACCAAGGAGCTGGGCACCGTGATGCGCTCTCTGGGCCAGAACCCTTCCGAGTCGGAGCTGCAGGACATGATCAACGAGGTCGATGCCGACAACAACGGCTCCATCGACTTCCCTGGTACGTGACT-CGCCGGAAGACTT--GGTGGCTGAGGAATACGGGCTAACGTGGAGCGGTGAAGAATTTCTCACCATGTCGTAACAAGGTCTCCGTTGGTGAACCAGCGGAGGGATCATTACCGAGTTTACAACTCCCAAA-CCCAATGTGAACGTTACCAATCTGTTGCCTCGGCGGGA-----TT-CTCTGCCCCGGGCGCGTCGCAGCCCCGGATCCCATGGCGCCCGCCGGAGGACCAAC--TC-AAACTC-TTTTTTCTCTCCGTCGC--GGCCTACGTCGCGGC----------TCTGTTTTA--TTTTTGCTCTGAGCCTTTC-TCGGCG-ACCC-TAGCGGGCGTCTCGAAAATGAATCAAAACTTTCAACAACGGAT---------CTCTTGGTTCTGGCATCGATGAAGAACGCAGCGAAATGCGATAAGTAATGTGAATTGCAGAATTCAGTGAATCATCGAATCTTTGAACGCACATTGCGCCCGCCAGTATTCTGGCGGGCATGCCTGTCCGAGCGTCATTTCAACCCTCGAACCCCTCC--GGGGGGTCGGCGTTGGGGA--T-CGGCCCCT-C--ACC--------GGGCCGCCCCCGAAATACAGTGGCGGTCTCGCCGCAGCCTCTCCTGCGCAGTAGTTTGCAC-ACTCGCACCGGGAGCGCGGCGC-GGCCACAGCCGTAAAACACCCCAAA-C--TCTGAAATGTTGACCTCGGATCAGGTAGGAATACCC-GCCGCTACACGTTTGCCTCGACCCTCTCGCATTTGCGCCGCACCAACACGCCCATCGGAAGAGACGGCAAGCTGGCGAAGCCTCGACAGCTTCACAACACCCATTGGGGCCTGGTCTGCCCGGCCGAGACACCCGAAGGACAGGCTTGTGGTCTTGTCAAGAACCTGTCTCTGATGTGTTACGTCAGTGTCGGCTCTCCGTCGGAGCCGTTGATTGAGTTCATGATCAACAGAGGCATGGAAGTCGTCGAGGAATACGAGCCGTTGCGTTACCCTCACGCTACCAAGATCTTCGTCAACGGTGTCTGGGTGGGCGTTCACCAAGACCCCAAGCATCTGGTTCAACAGGTCTTGGACACTCGTCGTAAATCATACCTGCAGTACGAGGTCTCTCTTGTCCGAGAGATTCGAGACCAGGAGTTCAAGATCTTCTCCGACGCCGGCCGCGTCATGCGACCCGTCTTCACCGTCCAGCAAGATGACGAATCCGACAATGGCATTCCAAAGGGCCACTTGGTACTGACCAAAGAACTGGTTAATAAGTTGGCTCAAGAGCAGGCCGAGCCTCCAGAAGACCCAAGCATGAAGATTGGTTGGGAGGGGCTCATCAGGGCTGGTGCAGTCGAATATCTCGACGCCGAGGAAGAGGAGACGGCCATGATTTGCATGACGCCCGAGGATCTCGAACTGTATCGTGCTCAGAAGGCGGGCCTCCAGATGGAAGAGGACGT-TGGCGACGATCCTAACAAGAGACTCAAGACGAAGACGAATCCAACAACACATATGTACACGCATTGTGAGATAAGCTTC-AAATC--CTT-CA--------GTT-------TCGAGC----CCATTTTC--------CGC-----CTCATGCCTCT--GTGCCCA---ATATCTGTCGTCGAA-CG-GAT-GCCCGTTTCG----ACAGGG-------ACTTGC------C-------CA--TCA--CCCCGCTT----TC------CCTTACCCCTCCTTT---G-AGCGAC---GC---AAA-TTTTTT-TTGCTG-CT-TCATCA-A-TTTTAGTGGGG-GTGCATC------------TC-----------------GAGCAACCCCGCT-ACTGCCTTCAGAC-CAC---------------------------TA-------TTT----------TCTTGC----TGTG----TCCTACAACAGTC------TCACTGCACTCGTCCGCGTCAT-CATCA------CTGCAG-----------CTGTATTTCGCGAT----GCTAACCAT-CTTCCCCTT-AACAGGAAGCCGCCGAACTCGGCAAGGGTTCCTTCAAGTATGCGTGGGTTCTTGACAAGCTCAAGGCCGAGCGTGAGCGTGGCATCACCATCGACATTGCCCTCTGGAAGTTCGAGACTCCCAAGTACTATGTCACCGTCATTGGTATG----TGG---------ATCCATTGCCTCAC---CG-CGT-CTCTT-CGG----ACAC-GG-CACTAACG-ATTCCCG--CACA--GACG [3509 bp]
'Trichoderma citrinoviride strain GJS 92 8' GCTGCGTGTTGCCCCCGAGGAGCACCCCGTCCTGCTCACCGAGGCCCCCATCAACCCCAA-GTCCAACCGTGAGAAGATGACCCAGATCGTCTTCGAGACATTCAACGCCCCCGCCTTCTATGTCTCCATCCAGGCCGTTTTGTCCCTGTACGCTTCCGGTCGTACCACCGGTATCGTGCTCGACTCCGGTGACGGTGTTACCCACGTTGTCCCCATCTACGAGGGTTTCGCTCTCCCTCACGCCATTGCTCGTGTTGACATGGCTGGTCGTGATCTTACCGACTACCTGATGAAGATCCTGGCTGAGCGTGGTTACACCTTCTCCACCACCGCCGAACGAGAAATCGTCCGTGACATCAAGGAGAAGCTCTGCTACGTCGCCCTTGACTTTGAGCAGGAGATCCAGACCGCCGCCCAGAGCTCCAGCTTGGAGAAGTCCTACGAGCTTCCCGACGGCCAGGTCATCACCATTGGCAACGAGCGATTCCGTGCTCCTGAGGCTCTGTTCCAGCCTTCTGTCCTGGGTCTTGAGAGCGGTGGTATCCACGTCACCACCTTCAACTCCATCATGAAGTGCGACGTCGACGTCCGAAAGGACCTCTACGGCAACATTGTCATGGTATG--TTCT--T--TGTC----------CCAG-TGCGACG--AGTTCTGAATAGTGGCGCTAATT--GC--TTTCTCATCTAGTCTGGTGGTACCACCATGTACCCCGGTCTCTCCGACCGTATGCAGAAGGAGACCTTCTCTCTCTTTGTGAG-TCTTT---CC-ACCATCTGCTGC-GGC--CACCTGGTAGGGGGG---CGTTGTTCA-GGGTGCTAAC-CGAGC-TG--CTACAGGACAAGGACGGCGATGGTACGTGAT-GGCGAGTGACGCGACAAC-ACATTCA----TTTCCC-------------------TCTCTCGAAACCC--------GCACCG-AATCAACTTGTTGCGATCGAT-AGCTCT-CTCATCGGC-TC--G-AATCA-TGATAAA-TGG-----AC-------AAGAAACTGACGG-GCTTGAC-CCTGTAGGCCAGATCACCACCAAGGAGCTGGGCACCGTGATGCGCTCTCTGGGCCAGAACCCTTCCGAGTCGGAGCTGCAGGACATGATCAACGAGGTCGATGCCGACAACAACGGCTCCATCGACTTCCCTGGTACGTGACT-CGCCGGAAGACTT--GGTGGCTGAGGAATACGGGC-AATCTGGAGCGGTGAAGAATTTCTCACCATG---------------------------------------ATTACCGAGTTTACAACTCCCAAA-CCCAATGTGAACGTTACCAATCTGTTGCCTCGGCGGGA-----TT-CTCTGCCCCGGGCGCGTCGCAGCCCCGGATCCCATGGCGCCCGCCGGAGGACCAAC--TC-AAACTC-TTTTTTCTCTCCGTCGC--GGCCTACGTCGCGGC----------TCTGTTTTA--TTTTTGCTCTGAGCCTTTC-TCGGCG-ACCC-TAGCGGGCGTCTCGAAAATGAATCAAAACTTTCAACAACGGAT---------CTCTTGGTTCTGGCATCGATGAAGAACGCAGCGAAATGCGATAAGTAATGTGAATTGCAGAATTCAGTGAATCATCGAATCTTTGAACGCACATTGCGCCCGCCAGTATTCTGGCGGGCATGCCTGTCCGAGCGTCATTTCAACCCTCGAACCCCTCC--GGGGGGTCGGCGTTGGGGA--T-CGGCCCCT-C--ACC--------GGGCCGCCCCCGAAATACAGTGGCGGTCTCGCCGCAGCCTCTCCTGCGCAGTAGTTTGCAC-ACTCGCACCGGGAGCGCGGCGC-GGCCACAGCCGTAAAACACCCCAAA-C--TCTGAAATG-TGACCTCGA-------------------TCGCTACACGTTTGCCTCGACCCTCTCGCATTTGCGCCGCACCAACACGCCCATCGGAAGAGACGGCAAGCTGGCGAAGCCTCGACAGCTTCACAATACCCATTGGGGCCTGGTCTGCCCGGCCGAGACACCCGAAGGACAGGCTTGTGGTCTTGTCAAGAACCTGTCTCTGATGTGTTACGTCAGTGTCGGCTCTCCGTCGGAGCCGTTGATTGAGTTCATGATCAACAGAGGCATGGAAGTCGTCGAGGAATACGAGCCGTTGCGTTACCCTCACGCTACCAAGATCTTCGTCAACGGTGTCTGGGTGGGCGTTCACCAAGACCCCAAGCATCTGGTTCAACAGGTCTTGGACACTCGTCGTAAATCATACCTGCAGTACGAGGTCTCTCTTGTCCGAGAGATTCGAGACCAGGAGTTCAAGATCTTCTCCGACGCCGGCCGCGTCATGCGACCCGTCTTCACCGTCCAGCAAGATGACGAATCCGACAATGGCATTCCAAAGGGCCACTTGGTACTGACCAAAGAACTGGTTAATAAGTTGGCTCAAGAGCAGGCCGAGCCTCCAGAAGACCCAAGCATGAAGATTGGTTGGGAGGGGCTCATCAGGGCTGGTGCAGTCGAATATCTCGACGCCGAGGAAGAGGAGACGGCCATGATTTGCATGACGCCCGAGGATCTCGAACTGTATCGTGCTCAGAAGGCGGGCCTCCAGATGGAAGAGGACGT-TGGCGACGATCCTAACAAGAGACTCAAGACGAAGACGAATCCAACAACACATATGTACACGCATTGTGAGATAAGCTTC-AAATC--CTT-CA--------GTT-------TCGAGC----CCATTTTC--------CGC-----CTCATGCCTCT--GTGCCCA---ATATTTGTCGTCGAA-CG-GAT-GCCCGTTTCG----ACAGGG-------ACTTGC------C-------CA--TCA--CCCCGCTT----TC------CCTTACCCCTCCTTT---G-AGCGAC---GC---AAA-TTTTTT-TTGCTG-CT-TCATCA-A-TTTTAGTGGGG-GTGCATC------------TC-----------------GAGCAACCCCGCT-ACTGCCTTCAGAC-CAC---------------------------TA-------TTT----------TCTTGC----TGTG----TCCTACAACAGTC------TCACTGCACTCGTCCGCGTCAT-CATCA------CTGCAG-----------CTGTATTTCGCGAT----GCTAACCAT-CTTCCCCTT-AACAGGAAGCCGCCGAACTCGGCAAGGGTTCCTTCAAGTATGCGTGGGTTCTTGACAAGCTCAAGGCCGAGCGTGAGCGTGGCATCACCATCGACATTGCCCTCTGGAAGTTCGAGACTCCCAAGTACTATGTCACCGTCATTGGTATG----TGG---------ATCCATTGCCTCAC---CG-CGT-CTCTT-CGG----ACAC-GG-CACTAACG-ATTCCCG--CACA--GACG [3509 bp]
'Trichoderma compactum strain CBS 121218 YMF1 01693' ???????????????????????????????????????????????????????????????????????????????????????????????????????????????????????????????????????????????????????????????????????????????????????????????????????????????????????????????????????????????????????????????????????????????????????????????????????????????????????????????????????????????????????????????????????????????????????????????????????????????????????????????????????????????????????????????????????????????????????????????????????????????????????????????????????????????????????????????????????????????????????????????????????????????????????????????????????????????????????????????????????????????????????????????????????????????????????????????????????????????????????????????????????????????????????????????????????????????????????????????????????????????????????????????????????????????????????????????????????????????????????????????????????????????????????????????????????????????????????????????????????????????????????????????????????????????????????????????????????????????????????????????????????????????????????????????????????????????????????????????????????????????????????????????????????????????????????????????????????????????????????????????????????????????????????????????????????????????????????????????---------------CGTTGGTG-ACCAGCGGAGGGATCATTACCGAGTTTACAACTCCCAAA-CCCAATGTGAACGTTACCGAACCGTTGCCTCGGCGGGA-----TA-TC-TGCCCCGGGTGCGTCGCAGCCCCGGA--CCAAGGCGCCCGCCGGAGGACCAAC--CC-AAAACT-CTTACTGC-----------ATGCCCCCTCGCGGG----------TCTTTTTTT----AACAATCTGAG-CCTTC-TCGGCG-CCTC-TCGTGGGCGTTCCGAAAACCAATCAAAACTTTCAACAACGGAT---------CTCTTGGTTCTGGCATCGATGAAGAACGCAGCGAAATGCGATAAGTAATGTGAATTGCAGAATTCAGTGAATCATCGAATCTTTGAACGCACATTGCGCCCGCCAGTATTCTGGCGGGCATGCCTGTCCGAGCGTCATTTCAACCCTCGAACCCCTCC--GGGGGGTCGGCGTTGGGGA--T-CGGCCCTC-C--CTC--GC-GGTGGGCCGTCTCCGAAATACAGTGGCGGCCTCGCCGCAGCCTCCCCTGCGCAGTAGTTTGCAC-ACTCGCACCGGGAGCGCGGCGC-GTCCACAGCCGTTAAACA-CCCAA--C-TTCTGAAATGTTGACCTCGGATCAGGTAGGAATACCC-GCCGCTACACATTTGCTTCGACCCTATCACATTTGCGTCGTACCAACACTCCTATTGGAAGAGATGGTAAGCTGGCGAAGCCTCGACAGCTTCACAACACGCATTGGGGTTTGGTCTGCCCAGCCGAGACACCCGAAGGACAGGCCTGTGGCCTGGTCAAGAACTTGTCTTTGATGTGTTACGTCAGTGTCGGTTCTCCCTCCGAGCCTCTGATTGAGTTCATGATCAACAGAGGTATGGAAGTGGTCGAAGAGTACGAGCCGCTGCGGTATCCTCATGCTACCAAGATTTTTGTGAACGGTGTCTGGGTTGGAGTTCACCAAGACCCTAAGCACTTGGTGAACCAGGTTCTGGACACGCGTCGCAAGTCCTATCTCCAGTACGAAGTCTCTCTCGTGAGAGAAATCCGAGACCAGGAATTCAAAATCTTTTCCGACGCAGGCCGTGTCATGCGACCAGTCTTTACCGTTCAGCAGGAAGATGACCCGGAAACGGGCATCAACAAGGGCCACCTGGTATTGACCAAGGAGCTCGTCAATAGATTGGCCAAGGAGCAGGCTGAGCCTCCGGAAGACCCCGGCATGAAGATCGGATGGGAGGGATTGATTAGGGCTGGTGCGGTTGAATATCTCGACGCCGAGGAAGAGGAGACGTCCATGATCTGCATGACGCCAGAGGATCTCGAGCTGTATCGTCTTCAAAAGGCCGGTATTAACACCGAGGAAGACAT-GGGAGACGATCCGAACAAGCGACTCAAGACCAAGACAAACCCCACAACTCACATGTATACCCATTGCGAGA--------------------------------------------------------TCC-------CTC-----CACATTGAATT--GTGCTCG---ATCATT---CTGCAA-AG-AAT-TTTCGTGTCG----ACAA-----------TTTT------T-------CA--TCA--CCCCGCTT----TC------CGTTACCCCTCCTTT---GCAGCGAC---GC---AATTTTTTTT-TTGCTG-TC--GTTTG-G-GTTTAGTGGGG-TTCTC---------------T-----------------GTGC-ACCCCACT-A------GCTCAC-TGC---------------------------TT------TTTGTG--ATTCA-ACTCTC-----ACTG-C-CCACCCGTCATTGAACGTG-----------CCTTAT--CTC----------------------------TGGTCATTCAGCGAT----GCTAACCACTTTTTCCATC-AATAGGAAGCCGCCGAACTCGGCAAGGGTTCCTTCAAGTACGCTTGGGTTCTTGACAAGCTCAAGGCCGAGCGTGAGCGTGGTATCACCATCGACATTGCCCTGTGGAAGTTCGAGACTCCCAAGTACTATGTCACCGTCATTGGTATGT---CTC---------CTTTATCACCTTCA---TG-CTG-TAATT-CTG----AGCC-AC-TGCTAACA-GGCAATT--CGCA--GACG [3509 bp]
'Trichoderma crassum strain GJS 01 227 TRS113' ???????????????????????????????????????????????????????????????????????????????????????????????????????????????????????????????????????????????????????????????????????????????????????????????????????????????????????????????????????????????????????????????????????????????????????????????????????????????????????????????????????????????????????????????????????????????????????????????????????????????????????????????????????????????????????????????????????????????????????????????????????????????????????????????????????????????????????????????????????????????????????????????????????????????????????????????????????????????????????????????????????????????????????????????????????????????????????????????????????????????????????????????????????????????????????????????????????????????????????????????????????????????????????????????????????????????????????????????????????????????????????????????????????????????????????????????????????????????????????????????????????????????????????????????????????????????????????????????????????????????????????????????????????????????????????????????????????????????????????????????????????????????????????????????????????????????????????????????????????????????????????????????????????????????????????????????????????????????????????????????TCGTAACAAGGTCTCCGTTGGTGAACCAGCGGAGGGATCATTACCGAGTTTACAACTCCCAAA-CCCAATGTGAACGTTACCAAACTGTTGCCTCGGCGGGA-----TC-TC-TGCCCCGGGCGCGTCGCAGCCCCGGA--CCAAGGCGCCCGCCGGAGGACCAAC--C--AAAACT-CTTATTGT-----------ATACCCCCTCGCGGG----------TTTTTT--------ACTATCTGAG-CCATC-TCGGCG-CCCC-TCGTGGGCGTTTCGAAAATGAATCAAAACTTTCAACAACGGAT---------CTCTTGGTTCTGGCATCGATGAAGAACGCAGCGAAATGCGATAAGTAATGTGAATTGCAGAATTCAGTGAATCATCGAATCTTTGAACGCACATTGCGCCCGCCAGTATTCTGGCGGGCATGCCTGTCCGAGCGTCATTTCAACCCTCGAACCCCTCC--GGGGGGTCGGCGTTGGGGA--T-CGGCCCTT-T----------ACGGGGCCGGCCCCGAAATACAGTGGCGGTCTCGCCGCAGCCTCTCCTGCGCAGTAGTTTGCAC-ACTCGCATCGGGAGCGCGGCGC-GTCCACAGCCGTTAAACACCCCAA--ACTTCTGAAATGTTGACCTCGGATCAGGTAGGAATACCC-GCCGTTACACGTTTGCTTCGACCCTATCACATTTGCGTCGTACCAACACCCCCATTGGAAGAGATGGTAAGCTGGCGAAGCCTCGACAGCTTCACAACACGCATTGGGGTTTGGTGTGTCCAGCCGAGACACCCGAAGGACAGGCTTGTGGTCTGGTCAAAAACTTGTCTCTGATGTGCTACGTCAGTGTCGGTTCTCCCTCCGAACCACTGATTGAGTTCATGATCAACAGAGGTATGGAAGTCGTCGAAGAGTACGAGCCGCTGCGATATCCTCATGCTACCAAGATTTTCGTGAACGGTGTCTGGGTTGGAGTTCACCAAGACCCTAAGCATCTGGTGAACCAGGTTCTAGACACTCGTCGCAAATCCTATCTGCAGTACGAAGTCTCTCTCGTCAGAGAAATTCGAGACCAGGAATTCAAAATCTTTTCCGACGCAGGCCGTGTCATGCGACCTGTATTTACCGTTCAGCAGGAGGATGACCCTGAAACAGGCATCAACAAGGGCCACCTGGTATTGACCAAGGAGCTCGTCAACAGATTGGCCAAGGAACAAGCTGAACCTCCGGAAGACCCGAGCATGAAGATTGGATGGGAGGGACTAATCAGGGCTGGTGCGGTTGAATATCTCGACGCCGAAGAAGAGGAGACGTCGATGATTTGCATGACACCAGAGGATCTCGAGCTGTATCGTCTTCAGAAAGCCGGTATCTCTACCGATGAAGACAT-GGGAGATGACCCGAACAAGCGACTCAAGACAAAGACCAACCCAACAACCCACATGTACACACATTGCGAGA-----------------------------------------------------------------------------------------------------------------------------------------------------------------------------A--CCCCGCTT----TCG--TTCCATTACCCCTCCTTT---GCAGCGAC---GC---AAA--ATTTT-TTGCTG-CC--TCTGG-T-TTTTAGTGGGG-GTGCG---------------C-----------------CAGCAACCCCACC-ACTAC---CTCGC-TGC---------------------------T-------TTTTGC--CCTCG-TCTACC-----ACTT-C-CCAGTCCTCATTCAACG-------------ATCTGTGTCTC----------------------------GTTAGTTGCAGCAAT----GCTAACCAC-CGTTCCCTC-AACAGGAAGCCGCCGAACTCGGCAAGGGTTCCTTCAAGTACGCATGGGTTCTTGACAAGCTCAAGGCCGAGCGTGAGCGTGGTATCACCATCGACATTGCCCTGTGGAAGTTCGAGACTCCCCGATACTATGTCACCGTCATTGGTATGT---C-------------TCATCACATTCA---TC-CCG-CAACT-ACA----AACC-AG-TGCTAACC-AAAACCT--CACA--GACG [3509 bp]
'Trichoderma dingleyae  strain GJS 02 50' GCTGCGTGTTGCCCCCGAGGAGCACCCCGTCCTGCTCACCGAGGCCCCCATCAACCCCAA-GTCCAACCGTGAGAAGATGACCCAGATCGTCTTCGAGACCTTCAACGCCCCCGCCTTCTACGTCTCTATCCAGGCCGTTCTGTCCCTGTACGCTTCCGGTCGTACCACCGGTATCGTTCTCGACTCCGGTGATGGTGTTACCCACGTTGTCCCCATCTACGAGGGTTTCGCTCTGCCTCACGCCATTGCTCGTGTTGACATGGCTGGTCGTGATCTTACCGACTACCTGATGAAGATTCTGGCTGAGCGTGGTTACACTTTCTCCACCACCGCCGAGCGAGAAATCGTTCGTGATATCAAGGAGAAGCTCTGCTACGTCGCCCTCGACTTCGAGCAGGAGATCCAGACCGCTGCCCAGAGCTCCAGCTTGGAGAAGTCCTACGAGCTTCCCGACGGTCAGGTCATCACCATCGGCAACGAGCGATTCCGTGCTCCTGAGGCTCTGTTCCAGCCTTCTGTCCTTGGTCTTGAGAGCGGCGGTATCCACGTCACCACTTTCAACTCCATCATGAAGTGCGATGTCGACGTCCGAAAGGATCTCTACGGCAACATTGTCATGGTAAG--TGAT--T--TTTG-----------CAA-GACAAAC--TGG-CTGAATAACAGCGCTAATTATGCATTTCGCAATCTAGTCTGGTGGTACCACCATGTACCCCGGTCTCTCCGACCGTATGCAGAAGGAG-CCTTCTCCCTCTTTGTAAG-TCTCT---AG-ATGGTCTTTTGC-GAC--ACATCTGCAG----------GCAATTT-GGGTGCTAAC-CTGGT-GG--CTACAGGACAAGGACGGCGATGGTACGTAGT-GGCTAGTGACGCGATACT-CCTCTTT----CCCCTCCCCACCGT-CCCCCTTTATTTTGTGCGAACCAGTGTTGGAGCACCT-GAGCTTGCGACACCGATCGAA-AATTCA-CCGACTGGC-AA--T-TTTTA-TGACGAA-GAAAC-GGAC-------AAGGAACTAACAG-ACGTGGT-TTCGCAGGCCAGATCACCACCAAGGAGCTGGGCACTGTCATGCGCTCTCTGGGACAGAACCCCTCCGAGTCAGAGCTGCAGGACATGATCAACGAGGTCGATGCCGACAACAATGGATCCATCGATTTCCCTGGTATGTCACC-AGCTGAAATACTT-GGACTGCTATCGAATACGGGCTAATCTAGAGCGGTGAAGAGTTCCTTACCATG-------------------------------------------CCGAGTTTACAACTCCCAAA-CCCAATGTGAACCATACCAAACTGTTGCCTCGGC--GG-----TC---ACGCCCCGGGTGCGTCGCAGCCCCGGA--ACCAGGCGCCCGCCGGAGGGACCAA--CC-AAACTC-TTT-CTGT------------AGTCCCCTCGCGGA----------CGTTAT---------------------TTC-TTACAG-CTCT-GAGC--AAAAATTCAAAATGAATCAAAACTTTCAACAACGGAT---------CTCTTGGTTCTGGCATCGATGAAGAACGCAGCGAAATGCGATAAGTAATGTGAATTGCAGAATTCAGTGAATCATCGAATCTTTGAACGCACATTGCGCCCGCCAGTACTCTGGCGGGCATGCCTGTCCGAGCGTCATTTCAACCCTCGAACCCCTCC--GGGGGGTCGGCGTTGGGGA--T-CGGGGACC-C--CTA-AGACGGGATCCCGGCCCCGAAATACAGTGGCGGTCTCGCCGCAGCCTCTCCTGCGCAGTAGTTTGCACAACTCGCACCGGGAGCGCGGCGC-GTCCACGTCCGTAAAACA-CCCAA--C-TTCTGAAATG------------------------------CGTTACACTTTTGCTTCTACACTATCTCATTTGCGTCGTACCAATACACCCATCGGAAGAGATGGCAAGCTGGCGAAGCCTCGACAGCTCCACAACACGCACTGGGGCTTGGTGTGCCCGGCTGAGACACCTGAAGGACAGGCTTGTGGTCTGGTCAAGAACTTGTCTCTGATGTGCTACGTTAGTGTTGGATCTCCTTCTGAGCCTTTGATCGAGTTTATGATCAATAGAGGCATGGAAGTCGTTGAGGAGTACGAGCCACTGAGATATCCCCATGCTACAAAGATCTTTGTGAACGGTGTCTGGGTTGGGATTCACCAAGATCCCAAGCATCTGGTAAACCAAGTTTTGGATACTCGTCGCAAATCCTATCTGCAGTATGAAGTCTCTCTGATCAGAGAAATTCGAGATCAAGAATTCAAAATTTTCTCTGATGCCGGTCGTGTTATGCGTCCCGTCTTCACTGTACAGCAGGAAGATGACCCGGAAACGGGTATCAACAAGGGCCACCTGGTTTTGACCAAGGAACTCGTCAATAGATTGGCTAAAGAGCAGGCTGAGCCTCCTGAAGACCCAAGCCAGAAGCTTGGATGGGAAGGGTTGATCAGGGCTGGTGCGGTGGAATATCTCGACGCTGAGGAGGAAGAAACGTCTATGATTTGCATGACACCGGAAGATCTTGAGCTTTATCGCCTTCAGAAGGCCGGCATTGCCACGGACGAAGACAT-AGGAGATAATCCGAACCAGCGTCTGAAGACCAAGACAAATCCAACAACTCACATGTATACGCATTGCGAGA------------------------------TTTT--------------------TACTTG------CGC-----TTGGCACAATC--GTGCCCG---ACAATT---CTGTTC-TCAAGT----CTTGTCT-----------------CTTTTC------CT-CGCAGCGTCACA-CCCCCGCTT----TGCCTG---TCTACCCCTCCTTT---GGCA-------GC---AAA-TTTTTT-CTGCTG-CCTCGTTTG-ACTTTGAGTGGGG-TGCCAAC--------TTTTTT-----CTTTCTTCTCCCTGGCAACCCCGCT-ATTGTC-----GC-TGT---------------------------CC------CTC-AC------------------------------------------------------------CCATCGC-CTCTT-----GACTCAA------TTTCTCTGTGATGCATCGT----GCTGATCAT-GCTTCAATC-AATAGGAAGCCGCCGAACTCGGCAAGGGTTCCTTCAAGTATGCGTGGGTTCTTGACAAGCTCAAGGCCGAGCGTGAGCGTGGTATCACCATCGACATTGCCCTCTGGAAGTTCGAGACTCCCAGATACTATGTCACCGTCATCGGTATGT---TATT----------TTCGGTCC-TGA---CA-TGT-CC----AGA-TCATCAT-CA-TTCTAACATGCCAT----CACA--GACG [3509 bp]
'Trichoderma dorotheae strain GJS 99 202 S549' --------------------AGCACCCCGTCCTGCTCACCGAGGCCCCCATCAACCCCAA-GTCCAACCGTGAGAAGATGACCCAGATCGTCTTCGAGACCTTCAACGCCCCCGCCTTCTACGTCTCTATCCAGGCCGTTCTGTCCCTGTACGCTTCCGGTCGTACCACCGGTATCGTTCTCGACTCCGGTGATGGTGTTACCCACGTTGTCCCCATCTACGAGGGTTTCGCTCTGCCTCACGCCATTGCTCGTGTTGACATGGCTGGTCGTGATCTTACCGACTACCTGATGAAGATTCTGGCTGAGCGTGGTTACACTTTCTCCACCACCGCCGAGCGAGAAATCGTTCGTGATATCAAGGAGAAGCTCTGCTACGTCGCCCTCGACTTCGAGCAGGAGATCCAGACCGCTGCCCAGAGCTCCAGCTTGGAGAAGTCCTACGAGCTTCCCGACGGTCAGGTCATCACCATCGGCAACGAGCGATTCCGTGCTCCTGAGGCTCTGTTCCAGCCTTCTGTCCTTGGTCTTGAGAGCGGCGGTATCCACGTTACCACTTTCAACTCCATCATGAAATGCGATGTCGACGTCCGAAAGGATCTCTACGGCAACATTGTCATGGTAAG--TGAC--T--TTTG-----------CAA-GACAAAT--TGG-CTGAATAACAGCGCTAATTATGCTTTTCTCAATCTAGTCTGGTGGTACCACCATGTACCCCGGTCTCTCCGACCGTA------------CCTTCTCCCTCTTTGTAAG-TCTCT---AG-ATGGTCTTTTGC-GAC--ACATCTGCAG----------GCAATAT-GGGTGCTAAT-CTGGT-GG--CTACAGGACAAGGACGGCGATGGTACGTAGT-GGCTAGTGACGCGATACT-CCTCTTT----CCCCTCCTCACCGT-CCCCCTTTATTTTGTGCGAACCAGTGTTGGAGCACCT-GAACTTGCGACACCGATCGAA-AATTCA-CCGACTGGC-AA--T-TTTTA-TGACGAA-GAAAC-GGAC-------AAGAAACTAACAG-ACGTGGT-TTCGCAGGCCAGATCACCACCAAGGAGCTGGGCACTGTCATGCGCTCTTTGGGACAGAACCCCTCCGAGTCAGAGCTGCAGGACATGATCAACGAGGTCGATGCCGACAACAATGGATCTATCGATTTCCCTGGTATGTCACT-AGCTGAAACACTT-GGACTGCTACCGAATACGGGCTAATCTAGAGCGGTGAAGAGTTCCTTACCATG-------------------------------------------CCGAGTTTACAACTCCCAAA-CCCAATGTGAACCATACCAAACTGTTGCCTCGGCGGGG-----TC---ACGCCCCGGGTGCGTCGCAGCCCCGGA--ACCAGGCGCCCGCCGGAGGGACCAA--CC-AAACTC-TTT-CTGT------------AGTCCCCTCGCGGA----------CGTTAT---------------------TTC-TTACAG-CTCT-GAGC--AAAAATTCAAAATGAATCAAAACTTTCAACAACGGAT---------CTCTTGGTTCTGGCATCGATGAAGAACGCAGCGAAATGCGATAAGTAATGTGAATTGCAGAATTCAGTGAATCATCGAATCTTTGAACGCACATTGCGCCCGCCAGTATTCTGGCGGGCATGCCTGTCCGAGCGTCATTTCAACCCTCGAACCCCTCC--GGGGGGTCGGCGTTGGGGA--T-CGGGAACC-C--CTA-AGACGGGATCCCGGCCCCGAAATACAGTGGCGGTCTCGCCGCAGCCTCTCCTGCGCAGTAGTTTGCACAACTCGCACCGGGAGCGCGGCGC-GTCCACGTCCGTAAAACA-CCCAA--C-TTCTGAAATG------------------------------CGTTACACTTTTGCTTCTACACTATCTCATTTGCGTCGTACCAATACACCCATCGGAAGAGATGGCAAGCTGGCGAAGCCTCGACAGCTGCACAACACACACTGGGGCTTGGTGTGCCCGGCTGAGACACCTGAAGGACAGGCTTGTGGTCTGGTCAAGAATTTGTCTCTGATGTGTTACGTCAGTGTTGGATCTCCTTCTGAGCCTTTGATCGAGTTTATGATCAACAGAGGTATGGAAGTCGTTGAGGAGTACGAGCCACTGAGATATCCCCATGCTACAAAGATCTTTGTGAACGGTGTCTGGGTTGGAATTCACCAAGATCCTAAGCATCTGGTAAACCAAGTTTTGGATACTCGTCGCAAATCCTATCTGCAGTACGAAGTCTCTCTGATCAGAGAAATTCGAGACCAGGAGTTCAAAATCTTCTCTGATGCCGGTCGTGTTATGCGTCCCGTCTTCACTGTACAGCAGGAAGATGACCCGGAAACGGGTATCAACAAGGGCCACCTGGTTTTGACCAAGGAACTCGTCAACAGATTGGCCAAAGAGCAGGCTGAGCCTCCTGAAGACCCAAGCCAGAAGCTTGGATGGGAAGGGTTGATCAGGGCTGGTGCGGTGGAATATCTCGACGCCGAGGAAGAAGAAACGTCCATGATTTGCATGACACCGGAAGATCTTGAGCTGTATCGTCTTCAGAAGGCCGGCATTGCCACGGACGAAGACAT-AGGAGATAATCCGAACCAGCGTCTGAAGACCAAGACAAATCC-------------------------------------------------------------TT--------------------TACTTG------CGC-----TTGGCACCATC--GTGTCCG---ACAATT---CTGTCC-TC-AGT----CTTGTCC-----------------ATCTTC------CT-CGCAGCGTCACA--CCCCGCTT----TGCCTG---TCTACCCCTCCCTT---GGCA-------GC---AAA--TTTTT-CTGCTG-CCTCGTTTG-AC-TTTAGTGGGG-TGCCAAC--------TTTTTT-----T-----------GGCCAACCCCGCT-ATTATC-----AC-TG----------------------------CC------CTC-AT------------------------------------------------------------CCATCGC-CTCTT-----GACTCAA------TTTCTC--TGATTCATCGT----GCTGATCAT-GCTTCAATC-AATAGGAAGCCGCCGAACTCGGCAAGGGTTCCTTCAAGTATGCGTGGGTTCTTGACAAGCTCAAGGCCGAGCGTGAGCGTGGTATCACCATCGACATTGCCCTCTGGAAGTTCGAGACTCCCAAGTACTATGTCACTGTCATCGGTATGT---TATT----------TTCGGTCCTTGA---CA-TGT-CC----AGA-TCATCGT-CATTTCTAACATGCCAT----CACA--GACG [3509 bp]
'Trichoderma effusum strain DAOM 230007 C P K  254' ?????????????????????????????????????????????????????????????????????????????????????????????????????????????????????????????????????????????????????????????????????????????????????????????????????????????????????????????????????????????????????????????????????????????????????????????????????????????????????????????????????????????????????????????????????????????????????????????????????????????????????????????????????????????????????????????????????????????????????????????????????????????????????????????????????????????????????????????????????????????????????????????????????????????????????????????????????????????????????????????????????????????????????????????????????????????????????????????????????????????????????????????????????????????????????------------------------------------CTGCTGC-GGC--ATCCTGGTAGGGG-------GTTTTCA-GGGTGCTAAC-CGAGC-TG--CTACAGGACAAGGACGGCGATGGTACGTGAC-GGCGAGTGACGCGACAAC-ACACTGA----TCCCCC-------------------TCTCCCCGAACCC--------GCGCCGAAACCATTTGCCGTCGATCGAT-AGCTCT-CTCGTCAGC-TC--G-AATCA-TGAT-AA-TGG-----AC-------AAGAAACTGACCG-GCTTGAC-CCTGTAGGCCAGATCACCACCAAGGAGCTGGGCACCGTGATGCGCTCTCTGGGCCAGAACCCTTCCGAGTCGGAGCTGCAGGACATGATCAACGAGGTTGATGCCGACAACAACGGCTCCATCGACTTCCCTGGTACGTGACT-CGCCGGACGACTT--GGTGGCTGAGGTATACGGGCTAACGTGGAGCGGTGAAGAATTTCTCACCATG--------------------------CTGCGGAGGGATCATTACCGAGTTTACAACTCCCAAA-CCCAATGTGAACGTTACCAAACTGTTGCCTCGGCGGGA-----TC-TC-TGCCCCGGGCGCGTCGCAGCCCCGGA--CCAAGGCGCCCGCCGGAGGACCAAC--CC-AAAACT-CTTTATGT-----------ATACCCCCTCGCGGG----------TTTTTT--------ACTTCTGAGA-CTTTC-TCGGCG-CCCC-TAGCGGGCGTTTCGAAAATGAATCAAAACTTTCAACAACGGAT---------CTCTTGGTTCTGGCATCGATGAAGAACGCAGCGAAATGCGATAAGTAATGTGAATTGCAGAATTCAGTGAATCATCGAATCTTTGAACGCACATTGCGCCCGCCAGTATTCTGGCGGGCATGCCTGTCCGAGCGTCATTTCAACCCTCGAACCCCTCC--GGGGGGTCGGCGTTGGGGA--T-CGGCCCCG-T--CAC-----CGGGTGCCGTCCCCCAAATACAGTGGCGGTCTCGCCGCAGCCTCTCATGCGCAGTAGTTTGCAC-ACTCGCACCGGGAGCGCGGCGC-GTCCTCGTCCGTAAAACACCCCAA--ACTTCTGAAATGTTGACCTCGGATCAGGTAGGAATACCC-GCCGCTACACGTTTGCCTCGACCCTCTCGCATTTGCGCCGCACCAACACGCCCATTGGAAGAGATGGTAAGCTGGCGAAGCCTCGACAGCTTCACAACACGCATTGGGGCCTGGTCTGCCCGGCCGAGACCCCCGAAGGACAGGCCTGTGGTCTTGTCAAGAATCTGTCTCTGATGTGCTATGTCAGTGTCGGCTCTCCGTCAGAGCCGTTGATCGAGTTCATGATTAACAGAGGAATGGAAGTCGTCGAGGAGTACGAGCCACTGCGTTATCCTCACGCTACCAAGATCTTCGTCAACGGTGTCTGGGTGGGTATCCACCACGACCCCAAAAATCTGGTTCGACAGGTCGTGGACACTCGTCGTAAATCCTACCTCCAGTACGAAGTCTCCCTCGTCAGAGAAATTCGAGACCAGGAGTTCAAGATCTTCTCCGACGCAGGCCGCGTCATGCGACCCGTCTTCACCGTCCAGCAAGAGGAAGAGTCCGATACTGGCATCGAAAAGGGCCACTTGGTACTGACCAAAGACCTGGTTAATCAGTTGGCCAAGGAGCAGGCCGAGCCCCCAGAAGACCCAAGCATGAAGATTGGCTGGGAAGGACTCATCAGGGCTGGTGCAGTCGAATATCTCGACGCCGAGGAAGAGGAAACGGCCATGATTTGCATGACGCCCGAGGATCTCGACCTGTATCGTGCTCAAAAGGCAGGTCTTAATACCGAAGAGGACGT-GGGCGACGATCCGAACAAGCGACTCAAGACGAGGACAAACCCAACGACGCACATGTACACGCATTGCGAGA---------------------------------------------------------------------------------------------------------------------------------------------------------------------------TCA--CCCCGCTT----TCTCT---TCCTACCCCTCCTTC---G-AGCGAC---GC---AAA--TTTTT-TTGCTG-CC-TTGTCG---TTTTAGTGGGG-ATGCGGC------------TC-----------------GGGTGACCCCACT----GCCCTACGAC-CGC---------------------------TC-------ACTGC------TGTCTTCC----CGTTT---CCAAACTACACCT-------------GTCTCAGCTCGTCAT-CAATA------CTTCAT---------GCCTAATTTCAATGAT----GCTAACCAT-CTTGCCCTC-AACAGGAAGCCGCCGAACTCGGCAAGGGTTCTTTCAAGTACGCGTGGGTTCTTGACAAGCTCAAGGCCGAGCGTGAGCGTGGTATCACCATCGACATTGCCCTCTGGAAGTTTGAGACTCCCAAGTACTATGTCACCGTCATTGGTATGT---TCC---------ATCTTCCGCATCGC---TT-GGT-CATCT-TGT----GACA-GC-CACTAACG-ATGTTCT--CA----GACG [3509 bp]
'Trichoderma endophyticum isolate PP89' ----------------------------GTCCTGCTCACCGAGGCCCCCATCAACCCCAA-GTCCAACCGTGAGAAGATGACCCAGATCGTCTTCGAGACCTTCAACGCCCCCGCCTTCTATGTCTCCATCCAGGCCGTTCTGTCCCTGTACGCTTCCGGTCGTACCACCGGTATCGTGCTCGACTCCGGTGACGGTGTTACCCACGTTGTCCCCATCTACGAGGGTTTCGCTCTTCCTCACGCCATTGCTCGTGTTGACATGGCTGGTCGTGATCTTACCGACTACCTGATGAAGATCCTTGCTGAGCGTGGTTACACTTTCTCCACCACCGCCGAGCGAGAAATCGTTCGTGACATCAAGGAGAAGCTCTGCTACGTCGCCCTCGACTTCGAGCAGGAGATCCAGACTGCTGCCCAGAGCTCCAGCTTGGAGAAGTCCTACGAGCTTCCCGACGGTCAGGTCATCACCATCGGCAACGAGCGATTCCGTGCTCCTGAGGCTCTGTTCCAGCCTTCTGTCCTTGGTCTTGAGAGCGGTGGTATCCACGTCACCACTTTCAACTCCATCATGAAGTGCGATGTCGACGTCCGAAAGGACCTCTACGGCAACATTGTCATGGTATG--TTTC--T--AATTGAGTC-----GCAC-AGC--------------------------------------------------------------------------------------------------------------------------------------TTTCTTGT-GGC--AATTC---GG----------ACGGTTT-GAGTGCTAAC-CCAGCTTG--CTACAGGACAAGGACGGTGATGGTACGTAGC-AGCGAGTGACGCGACACC-ACTCCT-----C-CCCC-------------------CTTTTGCGAATAGCTATCGGAGCACCG-AATGACTTGCTGCCGACCGAT-ATCTTC-CTTACCAGC-CCC-T-TTTCA-TGAGATC-TAAGC-AAGG------AAAAGAACTGACAG-GCTTGAC-CCCGCAGGCCAGATCACCACCAAGGAGCTGGGCACCGTGATGCGCTCCCTCGGCCAGAACCCCTCCGAGTCAGAGCTGCAGGACATGATCAACGAGGTCGATGCCGACAACAACGGATCTATCGATTTCCCCGGTATGTCAAA-AGTCAAAGTGTTG--GGTCGTTGCCACATTCGAGCTAATACGGAGCG--------------------????????????????????????????????????????????????????????????????????????????????????????????????????????????????????????????????????????????????????????????????????????????????????????????????????????????????????????????????????????????????????????????????????????????????????????????????????????????????????????????????????????????????????????????????????????????????????????????????????????????????????????????????????????????????????????????????????????????????????????????????????????????????????????????????????????????????????????????????????????????????????????????????????????????????????????????????????????????????????????????????????????????????????????????????????????????????????????????????????????????????????????????????????????????????????????????????????????????????????????????????????????????????????????????????????????????????????????????????????????????????????????????????????????????????????????????????????????????????????????????????????????????????????????????????????????????????????????????????????????????????????????????????????????????????????????????????????????????????????????????????????????????????????????????????????????????????????????????????????????????????????????????????????????????????????????????????????????????????????????????????????????????????????????????????????????????????????????????????????????????????????????????????????????????????????????????????????????????????????????????????????????????????????????????????????--------------------------------------------------------TCC-------TCC-----AACATTCAATT--GTGCCCG---ACAATT---CTG-AG-AG-AAT-TTTCGTGTCG----ACAA----------TTTTT------T-------CA--TCA--CCCCGCTT----TG------CATTACCCCTCCTTT---GCAGCGAC---GC--AAAA-AAATTT-TTGCTG-TT--GTTTG-G-TTTTAGTGGGG-TTTCT---------------T-----------------GTGCACCCCCACT-A------ACTCAC-TGC-------------------------TTTT------TTTTCT--GCTTC-GCTCTC-----ACTT-C-CCAGCCATCATTCAACGTG-----------CTCTGTGTCTC----------------------------GTCACTTTCAGTGAT----GCTAACCGC-TTTTCTATC-AATAGGAAGCCGCCGAACTCGGCAAGGGTTCCTTCAAGTACGCTTGGGTTCTTGACAAGCTCAAGGCCGAGCGTGAGCGTGGTATCACCATCGACATTGCTCTGTGGAAGTTCGAGACTCCCAAGTACTATGTCACCGTCATTGGTATGT---TCT---------TTCCATCAACTTCA---CA-CAG-CGATT-ACA----AGCC-AG-TGCTAACA-AGCAATA--CACACGAACG [3509 bp]
'Trichoderma endophyticum strain DIS 217A 220K' GCTGCGTGTTGCCCCCGAGGAGCACCCCGTCCTGCTCACCGAGGCCCCCATCAACCCCAA-GTCCAACCGTGAGAAGATGACCCAGATCGTCTTCGAGACCTTCAACGCCCCCGCCTTCTATGTCTCCATCCAGGCCGTTCTGTCCCTGTACGCTTCCGGTCGTACCACCGGTATCGTGCTCGACTCCGGTGACGGTGTTACCCACGTTGTCCCCATCTACGAGGGTTTCGCTCTTCCTCACGCCATTGCTCGTGTTGACATGGCTGGTCGTGATCTTACCGACTACCTGATGAAGATCCTTGCTGAGCGTGGTTACACCTTCTCCACCACCGCCGAGCGAGAAATCGTTCGTGACATCAAGGAGAAGCTCTGCTACGTCGCCCTCGACTTCGAGCAGGAGATCCAGACTGCTGCCCAGAGCTCCAGCTTGGAGAAGTCCTACGAGCTTCCCGACGGTCAGGTCATCACCATCGGCAACGAGCGATTCCGTGCTCCTGAGGCTCTGTTCCAGCCTTCTGTCCTTGGTCTTGAGAGCGGTGGTATCCACGTCACCACTTTCAACTCCATCATGAAGTGCGATGTCGACGTCCGAAAGGACCTCTACGGCAACATTGTCATGGTATG--TTTC--T--AATTGAGTC-----GCAC-AGCTTTACGATTTATGTATGGTAGCGCTAATT--GCATTCTCTACTCTAGTCTGGTGGTACCACCATGTACCCCGGTCTCTCCGACCGTATGCAGAAGG---CCTTCTCCCTCTTTGTGAG-TCTTT---AACCTCGTTTCTTGT-GGC--AATTC---GG----------ACGGTTT-GAGTGCTAAC-CCAGCTTG--CTACAGGACAAGGACGGTGATGGTACGTAGC-AGCGAGTGACGCGACACC-ACTCCT-----C-CCCC-------------------CTTTTGCGAATAGCTATCGGAGCACCG-AATGACTTGCTGCCGACCGAT-ATCTTC-CTTACCAGC-CCC-T-TTTCA-TGAGATC-TAAGC-AAAG------AAAAGAACTGACAG-GCTTGAC-CCCGCAGGCCAGATCACCACCAAGGAGCTGGGCACCGTGATGCGCTCCCTCGGCCAGAACCCCTCCGAGTCAGAGCTGCAGGACATGATCAACGAGGTCGATGCCGACAACAACGGATCTATCGATTTCCCCGGTATGTCAAA-AGTCAAAGTGTTG--GGTCGTTGCCACATTCGAGCTAATACGGAGCGGTGTAGAATTCCTGACCATG---------------CGTTGGTGAACCAGCGGAGGGATCATTACCGAGTTTACAACTCCCAAA-CCCAATGTGAACGTTACCAAACTGTTGCCTCGGCGGGA-----TC-TC-TGCCCCGGGTGCGTCGCAGCCCCGGA--CCAAGGCGCCCGCCGGAGGACCAAC--CT-AAAACT-CTTATTGT-----------ATACCCCCTCGCGGG---------TTTTTTT--------ATAATCTGAG-CCTTC-TCGGCG-CCTC-TCGTAGGCGTTTCGAAAATGAATCAAAACTTTCAACAACGGAT---------CTCTTGGTTCTGGCATCGATGAAGAACGCAGCGAAATGCGATAAGTAATGTGAATTGCAGAATTCAGTGAATCATCGAATCTTTGAACGCACATTGCGCCCGCCAGTATTCTGGCGGGCATGCCTGTCCGAGCGTCATTTCAACCCTCGAACCCCTCC--GGGGGGTCGGCGTTGGGGA--T-CGGCCCTC-C--CTT-AGCGGGGTGGCCGTCTCCGAAATACAGTGGCGGTCTCGCCGCAGCCTCTCCTGCGCAGTAGTTTGCAC-ACTCGCATCGGGAGCGCGGCGC-GTCCACAGCCGTTAAACA-CCCAA--C-TTCTGAAATGTTGACCTCGGATCAGGTAGGAATACCC-GCCGTTACACGTTTGCTTCGACCTTGTCACATTTGCGTCGTACCAATACTCCTATCGGAAGAGATGGTAAGCTGGCAAAGCCTCGACAGCTTCACAACACGCATTGGGGTTTGGTCTGTCCTGCCGAGACACCCGAAGGACAGGCCTGTGGTCTGGTCAAGAACTTGTCTTTGATGTGTTACGTCAGTGTCGGTTCTCCCTCCGAGCCTCTGATTGAATTCATGATCAACAGAGGTATGGAGGTCGTCGAAGAGTATGAGCCGCTGCGGTATCCTCATGCTACAAAGATTTTCGTGAACGGTGTCTGGGTTGGAGTTCACCAAGACCCTAAGCACTTGGTGAACCAGGTTCTGGATACTCGTCGCAAGTCCTATCTGCAATACGAAGTCTCTCTCGTGAGAGAAATTCGAGACCAGGAATTCAAAATCTTTTCCGACGCAGGCCGTGTCATGCGACCAGTCTTTACCGTTCAGCAGGAAGATGACCCGGAAACGGGCATCAACAAGGGCCACCTGGTTTTGACCAAGGAGCTCGTCAATAGATTGGCCAAGGAGCAAGCTGAACCTCCGGAAGACCCCAGCATGAAGATCGGATGGGAGGGACTGATTAGGGCTGGTGCGGTTGAATATCTCGACGCCGAGGAAGAGGAGACGTCCATGATCTGCATGACGCCTGAGGATCTCGAGCTGTATCGCCTTCAGAAGGCCGGTATTAACACTGAGGAAGACAT-GGGAGATGATCCGAACAAGCGACTAAAGACGAAGACGAACCCGACAACTCATATGTACACCCACTGCGAGATAAGCT-----TCA--ACT-CA--------TTT-------TCACCT----CAACTCTCC-------CTC-----CACATTCAATT--GTGCCCG---ACAATT---CTGCAG-AG-AAT-TTTCGTGTCG----ACAA----------TTTTT------T-------CA--TCA--CCCCGCTT----TG------CATTACCCCTCCTTT---GCAGCGAC---GC--AAAA-TTTTTT-TTGCTG-TT--GTTTG-G-TTTTAGTGGGG-TTTCT---------------T-----------------GTGCACCCCCACT-A------ACTCAC-TGC-------------------------TTTT------TTTTCT--GCTTC-GCTCTC-----ACTT-C-CCAGCCATCATTCAACGTG-----------CTCTGTGTCTC----------------------------GTCACTTTCAGCGAT----GCTAACCGC-TTTTCTATC-AATAGGAAGCCGCCGAACTCGGCAAGGGTTCCTTCAAGTACGCTTGGGTTCTTGACAAGCTCAAGGCCGAGCGTGAGCGTGGTATCACCATCGACATTGCTCTGTGGAAGTTCGAGACTCCCAAGTACTATGTCACCGTCATTGGTATGT---TCT---------TTCCATCAACTTCA---CA-CAG-CGATT-ACA----AGCC-AG-TGCTAACA-AGCAATT--CACA--GACG [3509 bp]
'Trichoderma erinaceum strain DAOM 230019 Dis 8 7 SVPUAT TE 01' -------------CCCGAGGAGCACCCCGTCCTGCTCACCGAGGCCCCCATCAACCCCAA-GTCCAACCGTGAGAAGATGACCCAGATTGTCTTCGAGACCTTCAACGCTCCCGCCTTCTACGTCTCTATCCAGGCCGTTTTGTCTCTGTACGCTTCCGGTCGTACCACCGGTATCGTTCTCGACTCCGGTGATGGTGTTACCCACGTTGTCCCCATCTACGAGGGTTTCGCTCTGCCTCACGCCATTGCTCGTGTTGACATGGCTGGTCGTGATCTTACCGACTACCTGATGAAGATCCTGGCTGAGCGTGGTTACACTTTCTCCACCACCGCCGAGCGTGAAATCGTTCGTGATATCAAGGAGAAGCTCTGCTATGTCGCCCTCGACTTCGAGCAGGAGATCCAGACTGCTGCCCAGAGCTCCAGCTTGGAGAAGTCCTACGAGCTTCCCGACGGTCAGGTCATCACCATCGGCAACGAGCGATTCCGTGCTCCTGAGGCTCTGTTCCAGCCTTCTGTCCTTGGTCTTGAGAGCGGTGGTATCCACGTCACCACTTTCAACTCCATCATGAAGTGCGATGTCGACGTCCGAAAGGACCTCTACGGCAACATTGTCATGGTAAG--TGAT--T--TTTGCT---------CAA-GACAAAT--CGG-CTGAATAGCAGCGCTAATTATGCATTTCTCAATCTAGTCTGGTGGTACCACCATGTACCCCGGTCTCTCCGACCGTATGCAGAAGGAGA---------------TAAG-TCTCT---AT-ATGGTCTTTTGG-GAC--GAATCTGCAG----------GCGGTTT-GAGTGCTAAT-CTGGT-GG--CTACAGGACAAGGACGGCGATGGTACGTAGT-GGCTAGTGACGCGATACT-CCTCTTT----CCCCTCCTCACCGT-TGCCCCT--ATTTGTGCGAATCATTGTTGGAGCACCT-GAACGTGCGACTCCGATCGA--ATTTTA-CCGACTGGC-AA--T-TTTTA-TGACGAA-GAAAC-GGAC-------AAAAAACTAACAG-ACGTGAT-TTCGCAGGCCAGATTACCACCAAGGAGCTGGGCACTGTCATGCGCTCTTTGGGACAGAACCCCTCCGAGTCAGAGCTGCAGGACATGATCAACGAGGTCGATGCCGACAACAACGGATCCATCGATTTCCCTGGTATGTCATT-AATTGAACTATTT-GGATGGCTGCCGAAACCGGGCTAATCTAGAGCGGTGAAGAGTTCCTTACC---------------------------GTCTCCGAAACGTTCGCT----------------CCCAA-CCCAATGTGAACCATACCAAACTGTTGCCTCGGCGGGG-----TC---ACGCCCCGGGTGCGTCGCAGCCCCGGA--ACCAGGCGCCCGCCGGAGGGACCAA--CC-AAACTC-TTTACTGT------------AGTCCCCTCGCGGA----------CGTTAT---------------------TTC-TTACAG-CTCT-GAGC-AAAAAATTCAAAATGAATCAAAACTTTCAACAACGGAT---------CTCTTGGTTCTGGCATCGATGAAGAACGCAGCGAAATGCGATAAGTAATGTGAATTGCAGAATTCAGTGAATCATCGAATCTTTGAACGCACATTGCGCCCGCCAGTATTCTGGCGGGCATGCCTGTCCGAGCGTCATTTCAACCCTCGAACCCCTCC--GGGGGGTCGGCGTTGGGGA--T-CGGGAACC-C--CTC-AGACGGGATCCCGGCCCCGAAATACAGTGGCGGTCTCGCCGCAGCCTCTCCTGCGCAGTAGTTTGCACAACTCGCACCGGGAGCGCGGCGC-GTCCACGTCCGTAAAACA-CCCAA--CTTTCTGAAATGTTGACCTCGGATCAGGTAGGAATACCC-GCCGTTACACTTTTGCTTCTACACTATCCCATTTGCGTCGTACCAATACACCCATCGGAAGAGACGGTAAGCTGGCGAAGCCTCGACAGCTCCACAACACACACTGGGGTTTGGTGTGTCCGGCCGAGACCCCTGAAGGACAGGCTTGTGGTCTGGTCAAGAATTTGTCTCTCATGTGCTACGTCAGTGTTGGATCTCCTTCTGAGCCTTTGATCGAGTTTATGATCAACAGAGGTATGGAAGTCGTTGAGGAGTATGAGCCACTGAGGTATCCCCATGCCACAAAGATTTTTGTGAATGGTGTCTGGGTTGGAATCCACCAAGATCCCAAGCATCTGGTAAACCAAGTTCTGGATACTCGTCGCAAATCTTATCTGCAATACGAAGTCTCTTTGATCAGAGACATTCGTGACCAAGAATTCAAAATCTTCTCTGACGCCGGTCGTGTTATGCGTCCCGTCTTTACTGTGCAGCAAGAAGATGACCCAGAAACGGGCATCAACAAGGGCCACCTGGTGTTGACCAAGGATCTCGTCAATAGACTGGCCAAAGAGCAGGCTGAGCCTCCAGAAGACCCGAGCATGAAGCTTGGATGGGAGGGACTAATTAGGGCTGGTGCGGTGGAATATCTCGACGCCGAGGAAGAAGAAACGTCCATGATTTGCATGACACCGGAAGATCTAGAGCTTTATCGTCTCCAGAAGGCCGGCATTGCCACGGATGAGGACAT-GGGAGACGATCCAAACAAGCGTCTCAAGACCAAGACAAATCC-----------------------------?????????????????????????????????????????????????????????????????????????????????????????????????????????????????????????????????????????????????????????????????????????????????????????????????????????????????????????????????????????????????????????????????????????????????????????????????????????????????????????????????????????????????????????????????????????????????????????????????????????????????????????????????????????????????????????????????????????????????????????????????????????????????????????????????????????????????????????????????????????????????????????????????????????????????????????????????????????????????????????????????????????????????????????????????????????????????????????????????????????????????????????????????????????????????? [3509 bp]
'Trichoderma erinaceum strain GJS 02 103' GCTGCGTGTTGCTCCCGAGGAGCACCCCGTCCTGCTCACCGAGGCCCCCATCAACCCCAA-GTCCAACCGTGAGAAGATGACCCAGATTGTCTTCGAGACCTTCAACGCTCCCGCCTTCTACGTCTCTATCCAGGCCGTTTTGTCTCTCTACGCTTCCGGTCGTACCACCGGTATCGTTCTCGACTCCGGTGATGGTGTTACCCACGTTGTCCCCATCTACGAGGGTTTCGCTCTGCCTCACGCCATTGCTCGTGTTGACATGGCTGGTCGTGATCTTACCGACTACCTGATGAAGATTCTGGCTGAGCGTGGTTACACTTTCTCCACCACCGCCGAGCGTGAAATCGTTCGTGATATCAAGGAGAAGCTCTGCTACGTCGCCCTCGACTTCGAGCAGGAGATCCAGACTGCTGCCCAGAGCTCCAGCTTGGAGAAGTCCTACGAGCTTCCCGACGGTCAGGTCATCACCATCGGCAACGAGCGATTCCGTGCTCCTGAGGCTCTGTTCCAGCCTTCTGTCCTTGGTCTTGAGAGCGGTGGTATCCACGTCACCACTTTCAACTCCATCATGAAGTGCGATGTCGACGTCCGAAAGGACCTCTACGGCAACATTGTCATGGTAAG--TGAT--T--TTCGCT---------CAAGGATAAAT--CAG-CTGAATAGTAGCGCTAATTATGCATTTCTCAATCTAGTCTGGTGGTACCACCATGTACCCCGGTCTCTCCGACCGTA------------CCTTCTCCCTCTTTGTAAG-TCTCT---AT-ATGGTCTTTTGG-GAC--GAATCTGCAG----------GCGGTTT-GGGTGCTAAT-CTGGT-GG--CTACAGGACAAGGACGGCGATGGTACGTAGT-GGCTAGTGACGCGATACT-CCTCTTT----CCCCTCCTCACCGT-TGCCCCT--ATTTGTGCGAACCATTGTTGGAGCACCT-GAACATGCGACTCTGATCGAA-TTTTTA-CCGACTGGC-AA--T-TTTTA-TGACGAA-GAAAC-GGAC-------AAAAAACTAACAG-ACGTGAT-TTCGCAGGCCAGATTACCACCAAGGAGCTGGGCACTGTCATGCGCTCTTTGGGACAGAACCCCTCCGAGTCAGAGCTGCAGGACATGATCAACGAGGTCGATGCCGACAACAACGGATCCATCGATTTCCCTGGTATGTCTTT-AGTTGAACTATTT-GGATGGCTGCCGAAACCGGGCTAATCTAGAGCGGTGAAGAGTTCCTTACCATG-------------------------CCTGCGGAGGGATCATTACCGAGTTTACAACTCCCAAA-CCCAATGTGAACCATACCAAACTGTTGCCTCGGCGGGG-----TC---ACGCCCCGGGTGCGTCGCAGCCCCGGA--ACCAGGCGCCCGCCGGAGGGACCAA--CC-AAACTC-TTTACTGT------------AGTCCCCTCGCGGA----------CGTTAT---------------------TTC-TTACAG-CTCT-GAGC-AAAAAATTCAAAATGAATCAAAACTTTCAACAACGGAT---------CTCTTGGTTCTGGCATCGATGAAGAACGCAGCGAAATGCGATAAGTAATGTGAATTGCAGAATTCAGTGAATCATCGAATCTTTGAACGCACATTGCGCCCGCCAGTATTCTGGCGGGCATGCCTGTCCGAGCGTCATTTCAACCCTCGAACCCCTCC--GGGGGTCCGGCGTTGGGGA--T-CGGGAACC-C--CTC-AGACGGGATCCCGGCCCCGAAATACAGTGGCGGTCTCGCCGCAGCCTCTCCTGCGCAGTAGTTTGCACAACTCGCACCGGGAGCGCGGCGC-GTCCACGTCCGTAAAACA-CCCAA--CTTTCTGAAATGTTGACCTCGGATCAGGTAGGAATACCC-GCCGTTACACTTTTGCTTCTACACTATCCCATTTGCGTCGTACCAATACACCCATCGGAAGAGACGGTAAGCTGGCGAAGCCTCGACAGCTCCACAACACACACTGGGGTTTGGTGTGTCCGGCCGAGACCCCTGAAGGACAGGCTTGTGGTCTGGTCAAGAATTTGTCTCTGATGTGCTACGTCAGTGTTGGATCTCCTTCTGAGCCTTTGATCGAGTTTATGATCAACAGAGGTATGGAAGTCGTTGAAGAGTATGAGCCACTGAGGTATCCCCATGCCACAAAGATTTTTGTGAATGGTGTCTGGGTTGGAATCCACCAAGATCCCAAGCATTTGGTAAACCAAGTTCTGGATACTCGTCGCAAATCTTATCTGCAATACGAAGTCTCTCTGATCAGAGACATTCGTGACCAAGAATTCAAAATCTTCTCTGACGCTGGTCGTGTTATGCGTCCCGTCTTTACTGTGCAGCAAGAAGATGACCCAGAAACGGGCATCAACAAGGGCCACCTGGTCTTGACCAAGGATCTCGTCAATAGACTAGCCAAAGAGCAGGCTGAGCCTCCAGAAGACCCGAGCATGAAGCTTGGATGGGAGGGACTGATTAGGGCTGGTGCGGTGGAATATCTCGACGCCGAGGAAGAAGAAACGTCCATGATTTGCATGACACCGGAAGATCTAGAGCTTTATCGTCTCCAGAAGGCCGGCATTGCCACGGATGAAGACAT-GGGAGACGATCCAA---------------------------------------------------------?????????????????????????????????????????????????????????????????????????????????????????????????????????????????????????????????????????????????????????????????????????????????????????????????????????????????????????????????????????????????????????????????????????????????????????????????????????????????????????????????????????????????????????????????????????????????????????????????????????????????????????????????????????????????????????????????????????????????????????????????????????????????????????????????????????????????????????????????????????????????????????????????????????????????????????????????????????????????????????????????????????????????????????????????????????????????????????????????????????????????????????????????????????????????? [3509 bp]
'Trichoderma fertile strain DAOM 167161' ???????????????????????????????????????????????????????????????????????????????????????????????????????????????????????????????????????????????????????????????????????????????????????????????????????????????????????????????????????????????????????????????????????????????????????????????????????????????????????????????????????????????????????????????????????????????????????????????????????????????????????????????????????????????????????????????????????????????????????????????????????????????????????????????????????????????????????????????????????????????????????????????????????????????????????????????????????????????????????????????????????????????????????????????????????????????????????????????????????????????????????????????????????????????????????????????????????????????????????????????????????????????????????????????????????????????????????????????????????????????????????????????????????????????????????????????????????????????????????????????????????????????????????????????????????????????????????????????????????????????????????????????????????????????????????????????????????????????????????????????????????????????????????????????????????????????????????????????????????????????????????????????????????????????????????????????????????????????????????????????---------------------------------------------------ACAACTCCCAAACCCCAATGTGAACGTTACCAAACTGTTGCCTCGGCGGGA-----TT-TC-TGCCCCGGGCGCGTCGCAGCCCCGGA--CCAAGGCGCCCGCCGGAGGACCAAC--CC-AAAACT-CTT-TTGT-----------ATACCCCCTCGCGGG----------TTTTTT---------ATATCTGAG-CCTTC-TCGGCG---CC-TAGTGGGCGTTTCGAAAATGAATCAAAACTTTCAACAACGGAT---------CTCTTGGTTCTGGCATCGATGAAGAACGCAGCGAAATGCGATAAGTAATGTGAATTGCAGAATTCAGTGAATCATCGAATCTTTGAACGCACATTGCGCCCGCCAGTATTCTGGCGGGCATGCCTGTCCGAGCGTCATTTCAACCCTCGAACCCCTCC--GGGGGTCCGGCGTTGGGGA--T-CGGCCCTT-A--ACC---------GGCCGGCCCCGAAATACAGTGGCGGCCTCGCCGCAGCCTCTCATGCGCAGTAGTTTGCAC-ACTCGCACCGGGAGCGCGGCGC-GGCCACAGCCGTAAAACAAACCAAA---CTCTGAAATGTTGACCTCGGATCAGGTAGGA---------CGTTACACATTCGCTTCGACCTTGTCACATTTGCGCCGTACCAACACACCCATCGGAAGAGATGGTAAGCTGGCGAAGCCTCGACAGCTTCACAACACGCATTGGGGTTTGGTCTGCCCAGCCGAGACACCCGAGGGACAAGCTTGTGGCCTGGTCAAAAACCTGTCGCTGATGTGCTACGTCAGTGTCGGGTCTCCCTCCGAACCCCTGATTGAGTTCATGATCAACAGAGGCATGGAAGTCGTCGAAGAGTATGAGCCGCTGCGATATCCTCATGCCACCAAGATTTTTGTGAACGGTGTCTGGGTTGGAGTTCACCAAGACCCTAAGCATCTGGTGAACCAGGTTTTGGACACTCGTCGCAAATCCTATCTACAGTACGAAGTCTCTCTCATCAGAGACATTCGAGACCAGGAATTCAAAATCTTTTCCGACGCAGGCCGTGTTATGCGACCCGTCTATACCGTTCAGCAGGAAGATGACCCGGAAACAGGCATTAACAAGGGCCACTTGGTATTGACCAAGGAACTCGTCAACAGACTGGCGAAAGAGCAGGCCGAGCCTCCAGAAGACCCGAGCATGAAGATTGGATGGGAGGGGTTAATCAGGGCTGGTGCGGTTGAATATCTCGACGCCGAAGAAGAGGAGACGTCTATGATTTGCATGACGCCGGAGGATCTCGAGCTGTATCGTCTTCAGAAAGCAGGTATTGCTACTGAGGAAGACAT-TGGAGACAACCCGAACCAGCGACTCAAGACAAAGACAAATCCAACAACTCACATGTACACACATTGTGAGATAAGCTT--CATCC--ACT-GA--------TTT-------TCGAAC----CCAATTTCCCTCT---CTT-----CTCAT------------------GCAATT---CTCAAA-TG-AAT-TTGCGCGTCG----ACAA-----------TTCTGCCCCTTC-TGCATCA--TCA--CCCCGCTC----TCGTT---GTCTACCCCTCCTTT---GCAGCGAC---GC---AAA-TTTTTTTTGGCTA-CCATAATTT-T-TTTTGGTGGGG-GTACGCA------------TG-----------------TAGCGACCCCACC-GCAGCC-TTGAGC-TGC---------------------------TT-------CATGT--CTTTC-TCTACC---ACACAAAAAAAAACTCCCATTCAACGCA----------TATTCACATCAT-CAA-------GCTCCAACGTTTCACTTGTTACTTTCAGTGAT----GCTAACCAT-ATTCCCCTC-AACAGGAAGCCGCCGAACTCGGCAAGGGTTCCTTCAAGTACGCATGGGTTCTTGACAAGCTCAAGGCCGAGCGTGAGCGTGGTATCACCATCGACATTGCCCTGTGGAAGTTCGAGACTCCCAAGTACTATGTCACCGTCATTGGTATGC---TTC---------CTTGATGATTTTCA---TT-CAA-CTTGC-ACG----AGCC-AG-CGCTAATA-CAAATCT--CAC------- [3509 bp]
'Trichoderma gamsii strain GJS 04 09 S488' GCTGCGTGTTGCCCCCGAGGAGCACCCCGTCCTGCTCACCGAGGCCCCCATCAACCCCAA-GTCCAACCGTGAGAAGATGACCCAGATCGTCTTCGAGACCTTCAACGCTCCCGCCTTCTACGTCTCTATCCAGGCCGTTCTGTCCCTGTACGCTTCCGGTCGTACCACCGGTATCGTTCTCGACTCCGGTGATGGTGTTACCCACGTTGTCCCCATCTACGAGGGTTTCGCTCTGCCTCACGCCATTGCTCGTGTTGACATGGCTGGTCGTGATCTTACCGACTACCTGATGAAGATCCTGGCTGAGCGTGGTTACACTTTCTCCACCACTGCCGAGCGAGAAATCGTTCGTGATATCAAGGAGAAGCTCTGCTACGTCGCCCTCGACTTCGAGCAGGAGATCCAGACCGCTGCTCAGAGCTCCAGCTTGGAGAAGTCCTACGAGCTTCCCGACGGTCAGGTCATCACCATCGGCAACGAGCGATTCCGTGCTCCTGAGGCTCTGTTCCAGCCTTCTGTTCTTGGTCTTGAGAGCGGTGGTATCCACGTCACCACTTTCAACTCCATCATGAAGTGCGACGTCGACGTCCGAAAGGATCTCTACGGCAACATTGTCATGGTAAG--TGAT--T--TTCGCG---------TGA-GACAAAT--TGG-TTGAATAGCAGCGCTAATCATGCATTTCTCAATCTAGTCTGGTGGTACCACCATGTACCCCGGTTTC-------------------------------------------------------------------------------------------GCGACTT-GGGTGCTAAT-CTGGT-GG--CTACAGGACAAGGACGGCGATGGTACGTAGT-GGCTAGTGACGCGATACT-CCTCTTT----CCCCCTCCTCACCG-TCCCCCTTATTTTGTGCGAACCATTGTTGGACCACCT-GAACCGGCGACACCGATCGAA-ATTTCA-CCGACGGGC-AA--T-TTTTA-TGACGAA-GAATC-GGAC-------AAGAAACTAACAG-ACATGAT-TTCGCAGGCCAGATCACCACCAAGGAGCTCGGCACTGTCATGCGCTCTTTGGGACAGAACCCCTCCGAGTCAGAGCTGCAGGACATGATTAACGAGGTCGATGCCGACAACAACGGATCCATCGATTTCCCTGGTATGTCATT-AGCTGAAACGCCT-GGATGGCTGCCAAACGCGGGCTAATTTAGAGCGGTGAAGAGTTCCTTACCATG-------------------------------------TCATTACCGAGTTTACAACTCCCAAA-CCCAATGTGAACCATACCAAACTGTTGCCTCGGCGGGG-----TC---ACGCCCCGGGTGCGTCGCAGCCCCGGA--ACCAGGCGCCCGCCGGAGGGACCAA--CC-AAACTCTTTT-CTGT------------AGTCCCCTCGCGGA----------CGTTAT---------------------TTC-TTACAG-CTCT-GAGC--AAAAATTCAAAATGAATCAAAACTTTCAACAACGGAT---------CTCTTGGTTCTGGCATCGATGAAGAACGCAGCGAAATGCGATAAGTAATGTGAATTGCAGAATTCAGTGAATCATCGAATCTTTGAACGCACATTGCGCCCGCCAGTATTCTGGCGGGCATGCCTGTCCGAGCGTCATTTCAACCCTCGAACCCCTCC--GGGGGGTCGGCGTTGGGGA--T-CGGGAACC-C--CTA-AGACGGGATCCCGGCCCCGAAATACAGTGGCGGTCTCGCCGCAGCCTCTCCTGCGCAGTAGTTTGCACAACTCGCACCGGGAGCGCGGCGC-GTCCACGTCCGTAAAACA-CCCAA--C-TTCTGAAATGTTGACCTCGGATCAGGTAGGAATACCC-GCCGTTACACTTTTGCTTCTACACTTTCCCATTTGCGTCGTACCAATACACCCATCGGAAGAGATGGTAAGCTGGCGAAGCCTCGACAGCTCCACAACACACACTGGGGTTTGGTGTGCCCGGCCGAGACCCCTGAAGGACAGGCTTGTGGTCTGGTCAAGAATTTGTCTCTGATGTGTTACGTCAGTGTTGGATCTCCTTCCGAGCCTTTGATTGAGTTTATGATCAACAGAGGTATGGAAGTCGTTGAGGAGTATGAGCCACTGAGGTATCCCCATGCCACAAAGATCTTTGTGAATGGTGTCTGGGTTGGAATCCATCAAGACCCAAAGCATCTGGTAAACCAAGTCTTGGATACTCGTCGCAAGTCCTATCTGCAGTACGAGGTCTCTCTGATCAGAGAAATTCGAGACCAAGAATTCAAAATCTTCTCTGATGCCGGTCGTGTTATGCGACCCGTCTTCACTGTACAGCAGGAAGATGACCCGGAAACGGGTATCAACAAGGGCCACCTGGTTTTGACCAAGGACCTCGTCAATAGACTGGCCAAAGAGCAGGCTGAGCCTCCAGAAGACCCAAGCATGAAGCTCGGATGGGAGGGGCTGATCAGGGCTGGTGCGGTGGAATACCTCGACGCCGAGGAGGAAGAAACGTCCATGATTTGCATGACACCGGAAGATCTTGAGCTTTATCGTCTTCAAAAGGCCGGCATTGCCACGGATGAAGACAT-AGGAGATGACCCAAATAAGCGTCTCAAGACCAAGACAAATCCGACAACTCACATGTATACGCATTGCGAGATAAGCTA--ATTTC--ACT-AT--------TTTT-------------------ATCACTACGCT--TTA-----TTGGCACAGTCGTGTGTCCG---ACAATC---CTGTTC-TC-AGT----CTTGTCA----AT-----------TTTTTT------CT-CGCATCGTCACA--CCCCGCTC----TACCTGT-CTCTACCCCTCCTTT---GGCACAGC---AA---AAA--TTTTC-TGGCTG-CCTTGTTTG-GTTTTTAGTGGGG-TGCCAGCTT------TTTTTT-----TTC---------TGGCAACCCCGCTAATCGCC-----GC-TGT---------------------------CC------CTC-AT--CCATC-GTCTTC------------ACAATTTG--TTC-------------ACTCAATCGCAT----------------CTCAT------TTTCTCCGTGGTTCAATGT----GCTGATCAT-GATTCAATC-AATAGGAAGCCGCCGAACTCGGCAAGGGTTCTTTCAAGTATGCGTGGGTTCTTGACAAGCTCAAGGCCGAGCGTGAGCGTGGTATCACCATCGACATTGCCCTCTGGAAGTTCGAGACTCCCAAGTACTATGTCACCGTCATTGGTATGT---TTTAG---------TATCCTCATTGG---CG-TTT-CG----AAA----TCAT-GA-TTCTAACGTGCCACTC--TACA--GACG [3509 bp]
'Trichoderma ghanense strain GJS 04 323 GJS 08 208' GCTGCGTGTTGCCCCCGAGGAGCACCCCGTCCTGCTCACCGAGGCCCCCATCAACCCCAA-GTCCAACCGTGAGAAGATGACCCAGATCGTCTTCGAGACATTCAACGCTCCCGCCTTCTATGTCTCCATCCAGGCCGTTCTGTCCCTGTACGCTTCCGGTCGTACCACCGGTATCGTGCTCGACTCCGGTGACGGTGTCACCCACGTTGTCCCCATCTACGAGGGTTTCGCTCTTCCTCACGCCATTGCTCGTGTTGACATGGCTGGTCGTGATCTTACCGACTACCTGATGAAGATCCTGGCTGAGCGTGGTTACACCTTCTCCACCACTGCCGAGCGAGAAATCGTCCGTGACATCAAGGAGAAGCTCTGCTACGTCGCCCTCGACTTCGAGCAGGAGATCCAGACCGCCGCCCAGAGCTCCAGCTTGGAGAAGTCCTACGAGCTTCCCGACGGCCAGGTCATCACCATTGGCAACGAGCGATTCCGTGCTCCTGAGGCTCTGTTCCAGCCTTCCGTCCTGGGTCTTGAGAGCGGTGGTATCCACGTTACCACTTTCAACTCCATCATGAAGTGCGACGTCGACGTCCGAAAGGACCTCTACGGCAACATTGTCATGGTAAG--TTCT--T--GTCCCAA------------CACCATA--GGTTCTGGATCGTGACGCTAATT--GCATTCTCCCATTTAGTCTGGTGGTACCACCCTGTACCCCGGTCTC----------------------CCTTCTCCCTCTTTGTGAG-TCTTT---GC-ATCGCCTTCTGC-GGC--AACCTGGTAGGGGGG-----GTCTTCA-GGGTGCTAAC-CGAGC-TG--CTACAGGACAAGGACGGTGATGGTACGTGAC-GGCGAGTGACGCGACAAC-AGAGTTA----TTTCCC-------------------TCTCCACGAACCC--------GCACCG-AAGCATTTGCTGCCGATCGAT-CGCTCC-CTCGTCAGC-TT--G-AATCA-TGATAAA-TGG-----AC-------AAGAAACTGACAG-GCTTGACACCCGTAGGCCAGATCACCACCAAGGAGCTGGGCACCGTGATGCGTTCTCTGGGCCAGAACCCTTCCGAGTCGGAGCTGCAGGACATGATCAACGAGGTTGATGCCGACAACAACGGCTCCATCGACTTCCCTGGTACGTGACT-CGCCGGAACACTT--GGTGGCCGAGGGAAACGGGCTAACGTGGAGCGGTGAAGAATTTCTCACCATGTCGTAACAAGGTCTCCGTTGGTGAACCAGCGGAGGGATCATTACGGAGTTTACAACTCCCAAACCCCAATGTGAACGTTACCAATCTGTTGCCTCGGCGGGA-----TC-TC-TGCCCCGGGCGCGTCGCAGCCCCGGATCCCATGGCGCCCGCCGGAGGACCAAC--C--AAACTC-TTTTTTCTCTCCGTCGC--GGCTTCCGTCGCGGC----------TCTGTTTTA--ACTTTGCTCTGAGCCTTTC-TCGGCG-ACCC-TAGCGGGCGTCTCGAAAATGAATCAAAACTTTCAACAACGGAT---------CTCTTGGTTCTGGCATCGATGAAGAACGCAGCGAAATGCGATAAGTAATGTGAATTGCAGAATTCAGTGAATCATCGAATCTTTGAACGCACATTGCGCCCGCCAGTATTCTGGCGGGCATGCCTGTCCGAGCGTCATTTCAACCCTCGAACCCCTCC--GGGGGGTCGGCGTTGGGGA--T-CGGCACGC-C--CTCACAC--GGGTGCCGGCCCCGAAATCCAGTGGCGGTCTCGCCGCAGCCTCTCCTGCGCAGTAGTTTGCAC-ACTCGCACCGGGAGCGCGGCGC-GGCCACAGCCGTAAAACACCCCAAA-C-TTCTGAAATGTTGACCTCGGATCAGGTAGGAATACCC-GCCGCTACACGTTTGCCTCGACCCTCTCGCATTTGCGCCGCACCAACACGCCCATCGGAAGAGATGGCAAGCTGGCGAAGCCTCGACAGCTTCACAACACCCATTGGGGTCTGGTCTGCCCGGCCGAGACGCCCGAAGGACAGGCTTGTGGCCTCGTCAAGAATCTGTCTCTGATGTGTTACGTCAGTGTCGGCTCTCCGTCAGAGCCGTTGATTGAGTTTATGATCAATAGGGGCATGGAAGTGGTCGAGGAATACGAGCCACTGCGTTATCCTCACGCTACCAAGATCTTCGTCAACGGTGTCTGGGTGGGTGTTCATCAGGACCCCAAACACCTGGTTCAACAGGTCGTGGACACTCGTCGCAAGTCTTACCTGCAGTACGAGGTTTCTCTCGTCAGAGAAATTCGAGACCAAGAGTTCAAGATCTTCTCCGACGCAGGCCGCGTCATGCGGCCCGTCTTTACCGTCCAGCAAGATGAAGAATCCGAGAATGGCATTCCAAAGGGCCACTTGGTACTGACCAAAGACCTCGTTAATAAGTTGGCCCAAGAGCAGGCCGAGCCTCCAGAAGACCCAAGCATGAAGATTGGATGGGAGGGACTCATCAGGGCTGGTGCGGTGGAATATCTCGACGCCGAGGAAGAGGAGACGGCCATGATCTGCATGACTCCCGAGGATCTCGAGCTGTATCGTGCTCAGAAGGCAGGCCTCGC---------------------------------------------------------------------------------------TAAGCTTT-AGTCC--CTT-CA--------GTATCAAGTTTCGAGC----CCGATTT-----------------TTCCTGCCTCT--GTGCCCA---ACATTT---GTCGAC-CG-AAT-TTCGCCGTCG----ACGGGA-------TTTTTC------C-------CAT-TCA--CCCCGCTT----TC------TTCTACCCCTCCTTT---G-AGCGAC---GCAAAAAA-AATTTT-TTGCTA-CG-CGGTTG-G-TTTTAGCGGGG-GTGCATC------------TC-----------------GAGCAACCCCACC-ATTACTCTCTGGC-CGC---------------------------TC-------TCT----------GGTCCT------------CCAGACAACAGTC------------AACGCACCCGCATCGT-CATTC------CTCCAG----------CAGTTTCTCCAGGAT----GCTAATCAA-ATTCCACTC-AACAGGAAGCCGCCGAACTCGGCAAGGGTTCCTTCAAGTACGCGTGGGTTCTTGACAAGCTCAAGGCCGAGCGTGAGCGTGGTATCACCATCGACATTGCCCTCTGGAAGTTCGAGACTCCCAAGTACTATGTCACCGTCATTGGTACGT---TTG---------ATCCATTGCCTTTTCCGTG-CGT-CGTTG-TCG----GCAC-AA--ACTAACA-TGTCCCT--CATA--GACG [3509 bp]
'Trichoderma gillesii strain GJS 00 72' ?????????????????????????????????????????????????????????????????????????????????????????????????????????????????????????????????????????????????????????????????????????????????????????????????????????????????????????????????????????????????????????????????????????????????????????????????????????????????????????????????????????????????????????????????????????????????????????????????????????????????????????????????????????????????????????????????????????????????????????????????????????????????????????????????????????????????????????????????????????????????????????????????????????????????????????????????????????????????????????????????????????????????????????????????????????????????????????????????????????????????????????????????????????????????????CCTTCTCTCTCTTTGTGAG-TCTTT---AA-CTGCTATCCTGG-GGT--AATTC---GG----------GCGGTTT-GAGTGCTAAC-CAAGC-TG--CTACAGGACAAGGACGGCGATGGTACGTAGT-AGCGAGTGGCGCGACAAC-CCACCT------TTCCC-------------------CCTTTGCGAACAGGCTTCAGAGCACCG-AATAATTTGCTGCCGACTGAT-ATTTTCGCTTGCCAGC-TC--G-TTTCA-TGATCTA-TGGGA-GAA-------AAAAATACTGACAG-GCTTGAC-CCCGCAGGCCAGATCACCACCAAGGAGCTGGGAACCGTCATGCGCTCTCTGGGCCAGAACCCCTCCGAGTCAGAGCTGCAGGACATGATCAACGAGGTCGATGCCGACAACAACGGATCTATCGATTTCCCTGGTATGTCAAT-AATGAACGAATTT--GGTCTTTGTCGGATTGGGGCTAATATGGAGCGGTGTAGAGTTCCTGACCATG????????????????????????????????????????????????????????????????????????????????????????????????????????????????????????????????????????????????????????????????????????????????????????????????????????????????????????????????????????????????????????????????????????????????????????????????????????????????????????????????????????????????????????????????????????????????????????????????????????????????????????????????????????????????????????????????????????????????????????????????????????????????????????????????????????????????????????????????????????????????????????????????????????????????????????????????????????????????????????????????????????????????????????????????????CGGTACACGTTTGCCTCGACGCTCTCGCATTTGCGACGCACCAACACGCCCATCGGAAGAGATGGCAAGCTGGCGAAACCTCGACAGCTTCACAACACCCACTGGGGTCTGGTCTGCCCAGCAGAGACACCCGAAGGACAGGCTTGTGGCCTTGTCAAGAATTTGTCTCTGATGTGCTATGTCAGTGTCGGCTCTCCGTCAGAGCCGCTGATTGAGTTCATGATCAACAGGGGCATGGAGGTGGTCGAGGAATACGAGCCACTGCGTTATCCTCACGCTACCAAGATCTTTGTCAACGGTGTCTGGGTGGGCATDCACCACGACGCAAAAACTCTGGTGTCGCAAGTTCTGGAGACTCGTCGTAAGTCGTACCTCCAGTACGAGGTCTCGCTCGTCAGAGAAATTCGAGACCAGGAATTCAAGATCTTCTCGGACGCAGGTCGCGTCATGCGACCTGTCTTTACCGTCCAGCAAGATGACAACGCCGAGAATGGCGTCGAAAAGGGCCACTTGATCCTGACCAAAGAGCTCGTTAATACACTGGCGAAGGAGCAGGTCGAGCCTCCGGAAGACCCGAGCATGAAGCTCGGCTGGGAAGGACTCATCAGGGCTGGTGCAGTTGAGTATCTCGACGCTGAAGAAGAAGAAACGGCCATGATTTGCATGACGCCTGAGGATCTCGACATCTATCGTGCTCAGAAGGCAGGTATTAACACGGATGAGGACGT-GGGTGACGATCCGAACAAGCGACTCAAGACAAAGACAAATCCAACAACGCACATGTACACGCATTGCGAGATAAGCTC--AATCA--GCT-CA--------GTT-------TCGAGC----CCTTTTGG--------CAC-----TCCATGGCGCT--GTGACCA---AGATCT---GTCGAC-AT-GG--ATTCGTGTCG----ACAG-----------TTTT------G-------CA--TCA--CCCCGCTT----TCCCT---TCCTACCCCTCCTTT---G-AGCGAC---GC---AAA-TTTTTT-TTGCTG-CC-TTGTCG-G-TTTTAGTGGGG-GTGCACA------------TC-----------------GAGCAACCCCACC-ACAACCCTCTGGC-CGC---------------------------TC-------TGC----------CCTCCC----CGTGT---CCAGACGACA---------------------------TCAC-CACTG------TCTCCG--------TTTCGCAAATCAGCGAT----GCTAATCAT-ATTCCCGTC-AATAGGAAGCCGCCGAACTTGGCAAGGGTTCTTTCAAGTACGCGTGGGTTCTTGACAAGCTCAAGGCCGAGCGTGAGCGTGGTATCACCATCGACATTGCCCTCTGGAAGTTCGAGACTCCCAAGTACTATGTCACCGTCATTGGTATGT---TGC---------ATCCATCGCCTCGC---CG-CGC-CATCG-ACG----ACAC-GA-CACTAACA-AGTGCAT--CGCA--GACG [3509 bp]
'Trichoderma guizhouense strain HGUP0038 GJS 97 28 GJS 06 100' GCTGCGTGTTGCCCCCGAGGAGCACCCCGTCCTGCTCACCGAGGCCCCTATCAACCCCAA-GTCCAACCGTGAGAAGATGACCCAGATTGTCTTCGAGACCTTCAACGCCCCCGCCTTCTATGTCTCCATCCAGGCCGTTCTGTCCCTGTACGCTTCCGGTCGTACCACCGGTATCGTGCTCGACTCCGGTGACGGTGTTACCCACGTTGTCCCCATCTACGAGGGTTTCGCTCTTCCTCACGCCATTGCTCGTGTTGACATGGCTGGTCGTGATCTTACCGACTACCTGATGAAGATCCTTGCTGAGCGTGGTTACACCTTCTCCACCACCGCCGAGCGAGAAATCGTTCGTGACATCAAGGAGAAGCTCTGCTACGTCGCCCTCGACTTCGAGCAGGAGATCCAGACTGCTGCCCAGAGCTCCAGCTTGGAGAAGTCCTACGAGCTTCCCGACGGTCAGGTCATCACCATCGGCAACGAGCGATTCCGTGCTCCTGAGGCTCTGTTCCAGCCTTCTGTCCTTGGTCTTGAGAGCGGTGGTATCCACGTCACCACTTTCAACTCCATCATGAAGTGCGATGTCGATGTCCGAAAGGACCTCTACGGCAACATTGTCATGGTATG--TTTT--T--AATTGATTC-----GCAC-AGCTTTACGATTTATGTATGGTGGCGCTAATT--GCATTCTCTACTCTAGTCTGGTGGTACCACCATGTACCCCGGTCTCTCCGACCGTATGCAGAAGGAGACCTTCTCCCTCTTTGTGAG-TCTTT----ACCTCGTTTCTGGT-GGC--AATTC---GG----------ACGGTTT-GAGTGCTAAC-CCAGC-TG--CTACAGGACAAGGACGGTGATGGTACGTAGC-AGCGAGTGACGCGACACC-ACCCCT-----CTCCCC-------------------CTTTTGCGAACAGGCACCGGAGCACCG-AATGACTTGCTGCCGACCGAT-ATTTTG-CTTGCCAGC-CCC-T-TTTCA-TGATATC-TGAGC-AAAG------AAACGAACTGACAG-GCTTGAC-CCCGCAGGCCAGATCACCACCAAGGAGCTGGGCACCGTGATGCGCTCCCTCGGCCAGAACCCCTCCGAGTCAGAGCTGCAGGACATGATCAACGAGGTCGATGCCGACAACAACGGATCTATCGATTTCCCCGGTATGTCAAA-AGTCGAAATATTG--GGTCGTTACCACATTCGAGCTAATACGGAGCGGTGTAGAATTCCTGACCATG----------------------------------------------------------------------------------------TTGCCTCGGCGGGA-----TC-TC-TGCCCCGGGTGCGTCGCAGCCCCGGA--CCAAGGCGCCCGCCGGAGGACCAAC--C--AAAACT-CTT-TTGT-----------ATACCCCCTCGCGGG----------TTTTTA----------TATCTGAG-CCATC-TCGGCG-CCTC-TCGTAGGCGTTTCGAAAATGAATCAAAACTTTCAACAACGGAT---------CTCTTGGTTCTGGCATCGATGAAGAACGCAGCGAAATGCGATAAGTAATGTGAATTGCAGAATTCAGTGAATCATCGAATCTTTGAACGCACATTGCGCCCGCCAGTATTCTGGCGGGCATGCCTGTCCGAGCGTCATTTCAACCCTCGAACCCCTCC--GGGGGGTCGGCGTTGGGGA--T-CGGCCCTT-T----------ACGGGGCCGGCCCCGAAATACAGTGGCGGTCTCGCCGCAGCCTCTCCTGCGCAGTAGTTTGCAC-ACTCGCATCGGG-------------------------------------------------------------------------------CGTTACACATTTGCTTCGACCTTGTCACATTTGCGTCGTACCAACACCCCTATCGGAAGAGATGGTAAGCTGGCAAAGCCTCGACAGCTTCACAACACTCATTGGGGTTTGGTCTGCCCAGCCGAGACACCCGAAGGACAGGCCTGTGGTCTGGTCAAGAACTTGTCTTTGATGTGTTACGTCAGTGTCGGTTCCCCCTCCGAACCTCTGATTGAGTTCATGATCAACAGAGGTATGGAAGTCGTTGAAGAGTACGAGCCGCTGCGGTATCCTCATGCTACAAAGATTTTTGTGAACGGTGTCTGGGTTGGAGTTCACCAAGACCCTAAGCACTTGGTGAACCAGGTTCTGGACACTCGTCGCAAGTCCTATCTGCAATACGAAGTCTCTCTCGTGAGAGAAATTCGAGATCAGGAATTCAAAATCTTTTCCGACGCAGGCCGTGTCATGCGACCTGTCTTTACCGTTCAGCAGGAAGATGACCCGGAAACGGGCATCAACAAGGGCCACCTGGTATTGACCAAGGAGCTCGTCAATAGATTGGCCAAGGAGCAGGCTGAGCCCCCGGAAGACCCCAGCATGAAGATTGGATGGGAGGGATTGATCAGGGCTGGTGCGGTTGAATATCTCGACGCCGAGGAAGAGGAGACGTCCATGATCTGCATGACGCCAGAGGATCTCGAGCTGTATCGTCTTCAGAAGGCCGGTATTAACACCGAAGAAGACAT-GGGAGATGATCCGAACAAGCGACTAAAGACCAAGACGAACCCGACAACTCACATGTACACCCATTGCGAGA-----------------------------------------------------------------------------------------------------------------------------------------------------------------------------A--CCCCGCTT----TC------CATTACCCCTCCTTT---GCAGCGAC---GC---AAA-TTTTTT-TTGCTG-CC--GTTTG-ATTTTTAGTGGGG-TTCTC---------------T-----------------GTGCAACCCCACT-A------GCTCAC-TGC--------------------------TTT------TTTTGT--GCTTC---ATTC-----ACTT-C-CCAGTCATCATTCAACGTG-----------CTCTGTGTCTT----------------------------TGGTTATTCAACGAT----GCTAACCAC-TTTTCCATC-AATAGGAAGCCGCCGAACTCGGCAAGGGTTCCTTCAAGTACGCTTGGGTTCTTGACAAGCTCAAGGCCGAGCGTGAGCGTGGTATCACCATCGACATTGCTCTGTGGAAGTTCGAGACTCCCAAGTACTATGTCACCGTCATTGGTATGT---CTA---------CTTCATCAACTTCA---TG-CTG-CAATT-GCA----ACCC-AG-TGCTAACA-GGCAATT--CACA--GACG [3509 bp]
'Trichoderma hamatum strain DIS 338A 17 7 Hypo 648' GCTGCGTGTTGCCCCCGAGGAGCACCCCGTCCTGCTCACCGAGGCCCCCATCAACCCCAA-GTCCAACCGTGAGAAGATGACCCAGATCGTCTTCGAGACCTTCAACGCTCCCGCTTTCTACGTCTCTATCCAGGCCGTTCTGTCCCTGTACGCCTCTGGTCGTACCACCGGTATCGTTCTCGACTCCGGTGATGGTGTTACCCACGTTGTCCCCATCTACGAGGGTTTCGCTCTTCCTCACGCCATTGCTCGTGTTGACATGGCTGGTCGTGATCTTACCGACTACCTGATGAAGATCCTGGCTGAGCGTGGTTACACTTTCTCCACCACCGCCGAGCGAGAAATTGTTCGTGACATCAAGGAGAAGCTCTGCTACGTCGCTCTCGACTTCGAGCAGGAGATCCAGACCGCTGCTCAGAGCTCCAGCCTGGAGAAGTCATACGAGCTTCCCGACGGTCAGGTCATCACCATCGGCAACGAGCGATTCCGTGCTCCTGAGGCTCTGTTCCAGCCTTCTGTCCTTGGTCTTGAGAGCGGTGGTATCCACGTCACCACTTTCAACTCCATCATGAAGTGCGATGTTGACGTCCGAAAGGACCTGTACGGCAACATTGTCATGGTAAG--TGAA--T--TTCCGCA--------TTC-AACAATT--GAT-TTTTATAGCGGCGCTA---ATGTATTTCTCAATCTAGTCTGGTGGTACCACCATGTACCCCGGTCTCTCCGACCGTATGCAGAAGGAGA??????????????????????????????????????????????????????????????????????????????????????????????????????????????????????????????????????????????????????????????????????????????????????????????????????????????????????????????????????????????????????????????????????????????????????????????????????????????????????????????????????????????????????????????????????????????????????????????????????????????????????????????????????????????????????????????????????????????????????????????????????????????????????????????????????????------------------------------------------------------------------------------------ACTGTTGCCTCGGCGGGG-----TC---ACGCCCCGGGTGCGTAAAAGCCCCGGA--ACCAGGCGCCCGCCGGAGGAACCAA--CC-AAACTC-TTT-CTGT------------AGTCCCCTCGCGGA----------CG-TAT---------------------TTC-TTACAG-CTCT-GAGC--AAAAATTCAAAATGAATCAAAACTTTCAACAACGGAT---------CTCTTGGTTCTGGCATCGATGAAGAACGCAGCGAAATGCGATAAGTAATGTGAATTGCAGAATTCAGTGAATCATCGAATCTTTGAACGCACATTGCGCCCGCCAGTATTCTGGCGGGCATGCCTGTCCGAGCGTCATTTCAACCCTCGAACCCCTCC--GGGGGGTCGGCGTTGGGGA--T-CGGGACCC-C--TCA-C---CGGGTGCCGGCCCTGAAATACAGTGGCGGTCTCGCCGCAGCCTCTCCTGCGCAGTAGTTTGCACAACTCGCACCGGGAGCGCGGCGC-GTCCACGTCCGTAAAACA-CCCAA--C-TTCTGAAATGTTGACCTCGGATCAGGTAGGAATACCC-GCCGTTACACTTTTGCCTCGACACTTTCTCATTTGCGTCGTACCAACACACCCATTGGAAGAGATGGTAAGCTGGCGAAGCCTCGACAGCTTCACAACACACATTGGGGTTTGGTGTGCCCAGCCGAGACCCCTGAAGGACAAGCTTGTGGTCTGGTCAAAAACTTGTCTCTGATGTGCTACGTCAGTGTCGGATCTCCTTCTGAGCCTTTGATCGAGTTTATGATCAATAGGGGTATGGAGGTTGTTGAGGAGTACGAACCACTGAGGTATCCCCATGCTACAAAGATCTTTGTGAATGGTGTCTGGGTTGGAATCCACCAAGACCCCAAGCATCTGGTAAACCAAGTTTTGGACACTCGTCGTAAATCCTATCTGCAGTACGAAGTCTCTCTGATCAGAGATATTCGTGACCAAGAATTCAAAATCTTCTCTGACGCCGGTCGTGTTATGCGTCCTGTCTTTACTGTACAGCAAGAAGATGACCCGGAAACGGGTATCAACAAGGGCCACTTGGTATTGACCAAGGACCTCGTCAACAGGCTTGCTAAAGAGCAGGCTGAGCCTCCAGAAGACCCAAGCATGAAGCTTGGATGGGAGGGGTTAATTAGGGCTGGTGCGGTGGAATATCTCGACGCCGAGGAAGAAGAAACGGCCATGATTTGCATGACACCGGAGGATCTTGAACTTTATCGTCTTCAGAAAGCTGGTATTTCCACGGATGAAGACAT-GGGAGACGATCCAAACAAGCGTCTCAAGACCAAGACAAATCCGACAACTCACATGTACACGCATTGCGAGA?????????????????????????????????????????????????????????????????????????????????????????????????????????????????????????????????????????????????????????????????????????????????????????????????????????????????????????????????????????????????????????????????????????????????????????????????????????????????????????????????????????????????????????????????????????????????????????????????????????????????????????????????????????????????????????????????????????????????????????????????????????????????????????????????????????????????????????????????????????????????????????????????????????????????????????????????????????????????????????????????????????????????????????????????????????????????????????????????????????????????????????????????????????????????? [3509 bp]
'Trichoderma hamatum strain GJS 04 325' GCTGCGTGTTGCCCCCGAGGAGCACCCCGTCCTGCTCACCGAGGCCCCCATCAACCCCAA-GTCCAACCGTGAGAAGATGACCCAGATCGTCTTCGAGACCTTCAACGCTCCCGCTTTCTACGTCTCTATCCAGGCCGTTCTGTCCCTGTACGCCTCTGGTCGTACCACCGGTATCGTTCTCGACTCCGGTGATGGTGTTACCCACGTTGTCCCCATCTACGAGGGTTTCGCTCTTCCTCACGCCATTGCTCGTGTTGACATGGCTGGTCGTGATCTTACCGACTACCTGATGAAGATCCTGGCTGAGCGTGGTTACACTTTCTCCACCACCGCCGAGCGAGAAATTGTTCGTGACATCAAGGAGAAGCTCTGCTACGTCGCTCTCGACTTCGAGCAGGAGATCCAGACCGCTGCTCAGAGCTCCAGCCTGGAGAAGTCCTACGAGCTTCCCGACGGTCAGGTCATCACCATCGGCAACGAGCGATTCCGTGCTCCTGAGGCTCTGTTCCAGCCTTCTGTCCTTGGTCTTGAGAGCGGTGGTATCCACGTCACCACTTTCAACTCCATCATGAAGTGCGATGTTGACGTCCGAAAGGACCTGTACGGCAACATTGTCATGGTAAG--TGAA--T--TTTCGCA--------TTC-AACAATT--GAT-TTTTATAGCGGCGCTA---ATGTATTTTTCAATCTAGTCTGGTGGTACCACCATGTACCCCGGTCTCTCCGACCGTATGCAGAAGGAGACCTTCTCTCTCTTTGTGAG-TCTCT---AG-ACAGTCTTTTGC-GAC--AAAACTGCTG----------GCGATTT-GGGTACTAAT-CTGCT-GG--CTACAGGACAAGGACGGCGATGGTACGTAGT-ACCTAGTGACGCGATACT-CCTCTTTTCCCCTCCTCCTCACCGG-CCCCC--TATTTTGTGCGAGCTATCACTAGAGCGCCT-GAACCTGCGATACCGATCGAA-ATATCC-CCGGCTGGC-AA--T-TTTTA-TGACGAA-TAAAC-GGAC-------AAGAAACTAACAG-ACTTGAC-TTGGCAGGCCAGATCACCACCAAGGAGCTGGGCACTGTCATGCGCTCTTTGGGCCAGAACCCCTCCGAGTCAGAGGTGCAGGACATGATCAACGAGGTTGATGCCGACAACAACGGATCCATCGATTTCCCTGGTATGTCAAT-AGCAGAAACACAT-GGACGGCTGCCGGATATGGGCTAATCTAGAGCGGTGAAGAGTTCCTTACCATG------------------------------GGAGGGATCATTACCGAGTTTACAACTCCCAAA-CCCAATGTGAACGTTACCAAACTGTTGCCTCGGCGGGG-----TC---ACGCCCCGGGTGCGTAAAAGCCCCGGA--ACCAGGCGCCCGCCGGAGGAACCAA--CC-AAACTC-TTT-CTGT------------AGTCCCCTCGCGGA----------CG-TAT---------------------TTC-TTACAG-CTCT-GAGC--AAAAATTCAAAATGAATCAAAACTTTCAACAACGGAT---------CTCTTGGTTCTGGCATCGATGAAGAACGCAGCGAAATGCGATAAGTAATGTGAATTGCAGAATTCAGTGAATCATCGAATCTTTGAACGCACATTGCGCCCGCCAGTATTCTGGCGGGCATGCCTGTCCGAGCGTCATTTCAACCCTCGAACCCCTCC--GGGGGATCGGCGTTGGGGA--T-CGGGACCC-C--TCA-C---CGGGTGCCGGCCCTGAAATACAGTGGCGGTCTCGCCGCAGCCTCTCCTGCGCAGTAGTTTGCACAACTCGCACCGGGAGCGCGGCGC-GTCCACGTCCGTAAAACA-CCCAA--C-TTCTGAAAT-------------------------------CGTTACACTTTTGCTTCGACACTTTCTCATTTGCGTCGTACCAACACACCCATTGGAAGAGATGGTAAGCTGGCGAAGCCTCGACAGCTTCACAACACACACTGGGGTTTGGTGTGCCCAGCCGAGACCCCTGAAGGACAAGCATGTGGTCTGGTCAAAAACTTGTCTCTGATGTGCTACGTCAGTGTCGGATCTCCTTCTGAGCCTTTGATCGAGTTTATGATCAATAGGGGTATGGAGGTTGTTGAGGAGTACGAACCACTGAGGTATCCCCATGCTACAAAGATCTTTGTGAATGGTGTCTGGGTTGGAATCCACCAAGACCCCAAGCATCTGGTAAACCAAGTTTTGGACACTCGCCGTAAATCCTATCTGCAGTACGAAGTCTCTCTGATCAGAGATATTCGTGACCAAGAATTCAAAATCTTCTCTGACGCCGGTCGTGTTATGCGTCCTGTCTTTACTGTACAGCAAGAAGATGACCCGGAAACGGGTATCAACAAGGGCCACTTGGTATTGACCAAGGACCTCGTCAACAGACTTGCCAAAGAGCAGGCTGAGCCTCCAGAAGACCCAAGCATGAAACTTGGATGGGAGGGGTTAATTAGGGCTGGTGCGGTGGAATATCTCGACGCCGAGGAAGAAGAAACGGCTATGATTTGCATGACACCGGAGGATCTTGAACTTTATCGTCTTCAGAAAGCTGGTATTTCCACGGATGAAGACAT-GGGAGACGATCCAAACAAGCGTCTCAAGAC-----------------------------------------TAAGCTC--ATTTC--GCT-GC--------TTTT----------------------TTCATTCC--TTT-----TGGGCACAATT--GTGCCAG---ACAATT---CTGTTC-TC-AGT----CTTGTCA----ACA--------TTTTTTCC------CA-CCAAGCATCGCA--CCCCGCTTTGTCTGCCTA---CCTACCCCTCCTTT---GGCACAGC---AA---AAT--TTTTC-TGGCTG-CCTTGGTTG-GTTTTTAGCGGGG-TGCCAAA----------TTTT-----TGG---------CAGTGACCCCGCC-ATCGCC-----AC-TGT---------------------------CC------CTC-AT--GCATT-A-CCCA------------ACATATTCTAC------------------------------------------AGTCAA---------CTTCTTGGTTCATTGT----GCTAATCAT-ACTTCAATC-AATAGGAAGCCGCCGAACTCGGCAAGGGTTCCTTCAAGTATGCGTGGGTTCTTGACAAGCTCAAGGCCGAGCGTGAGCGTGGTATCACCATCGACATTGCCCTGTGGAAGTTCGAGACTCCCAAGTACTATGTCACCGTCATTGGTATGT---TTTCAGT-------CCGACTGGTCAC---TA-TCC-CA----ACA----TCAT-CA-TGCTAACGTGCGACTC--TACA--GACG [3509 bp]
'Trichoderma harzianum strain CBS 226 95' GCTGCGTGTTGCCCCCGAGGAGCACCCCGTCCTGCTCACCGAGGCCCCCATCAACCCCAA-GTCCAACCGTGAGAAGATGACCCAGATCGTCTTCGAGACCTTCAACGCCCCCGCCTTCTATGTCTCCATCCAGGCCGTTCTGTCCCTGTACGCTTCCGGTCGTACCACCGGTATCGTGCTCGACTCCGGTGACGGTGTTACCCACGTTGTCCCCATCTACGAGGGTTTCGCTCTTCCTCACGCCATTGCTCGCGTTGACATGGCTGGTCGTGATCTTACCGACTACCTGATGAAGATCCTTGCTGAGCGTGGTTACACCTTCTCCACCACCGCCGAGCGAGAAATCGTTCGTGACATCAAGGAGAAGCTCTGCTACGTCGCCCTCGACTTCGAGCAGGAGATCCAGACTGCTGCCCAGAGCTCCAGCTTGGAGAAGTCCTACGAGCTTCCCGACGGTCAGGTCATCACCATCGGCAACGAGCGATTCCGTGCTCCTGAGGCTCTGTTCCAGCCTTCTGTCCTTGGTCTTGAGAGCGGTGGTATCCACGTCACCACTTTCAACTCCATCATGAAGTGCGATGTCGATGTCCGAAAGGACCTCTACGGCAACATTGTCATGGTATG--TTTT--T--AATCGAGTC-----TCAC-AGCTTTTCGATTTATGTATGGTGGCGCTAATT--GCATTCTCTACTCTAGTCTGGTGGTACCACCATGTACCCCGGTCTCTCCGACCGTATGCAGAAGGAGA--------------------------------TCGTTTCTGGT-GGC---ATTC---GG----------ACGGTTT-GAGTGCTGAC-CCAGC-TG--CTACAGGACAAGGACGGTGATGGTACGTAGC-AGCGAGTGACGCGACACC-ACCCCT-----CTCCCC-------------------CTTTTGCGAACAGGCACTGGAGCACCG-AATGACTTGCTGCCGGCCGAT-ATTTTC-CTTGCCAAC-CCC-T-TTTCA-TGATATC-TGAGC-AAAG-----AAAAAGAACTGACAG-GCTTGAC-CCCGCAGGCCAGATCACCACCAAGGAGCTGGGCACCGTGATGCGCTCCCTCGGCCAGAACCCCTCCGAGTCAGAGCTCCAGGACATGATCAACGAGGTCGATGCCGACAACAACGGATCTATCGATTTCCCCGGTATGTCAAA-AGTCAAAGTGTTG--GGTCGTTGCCACATTCGGGCTAATACGGAGCGGTGTAGAATT----------------------------------------------------------TTTACAACTCCCAAA-CCCAATGTGAACGTTACCAAACTGTTGCCTCGGCGGGA-----TC-TC-TGCCCCGGGTGCGTCGCAGCCCCGGA--CCAAGGCGCCCGCCGGRRGACCAAC--CT-AAAACT-CTTATTGT-----------ATACCCCCTCGCGGGT-------TTTTTTTT--------ATAATCTGAG-CCTTC-TCGGCG-CCTC-TCGTAGGCGTTTCGAAAATGAATCAAAACTTTCAACAACGGAT---------CTCTTGGTTCTGGCATCGATGAARAACGCAGCGAAATGCGATAAGTAATGTGAATTGCARAATTCAGTGAATCATCGAATCTTTGAACGCACATTGCGCCCGCCAGTATTCTGGCGGGCATGCCTGTCCGAGCGTCATTTCAACCCTCGAACCCCTCC--GGGGGGTCGGCGTTGGGGA--T-CGGCCCTC-C--CTT-AGC-GGGTGGCCGTCTCCGAAATACAGKGGCGGTCTCGCCGCAGCCTCTCCTGCGCAGTAGTTTGCMC-ACTCGCATCGGGAGCGCGGCGC-GTCCACAGCCGTTAAACA-CCCAA--C-TTCTGAAATGTTGACCYCGGATCAGGTAGGAATACCC-GCCGTTACACGTTTGCTTCGACCCTATCACATTTGCGTCGTACCAATACTCCTATCGGAAGAGATGGTAAGCTCGCAAAGCCTCGACAGCTTCACAACACGCACTGGGGTTTGGTCTGCCCGGCCGAGACACCCGAGGGACAGGCTTGTGGTCTGGTCAAGAACTTGTCTTTGATGTGTTACGTCAGTGTCGGTTCTCCCTCCGAACCTCTGATTGAGTTCATGATCAACAGAGGTATGGAAGTCGTGGAAGAGTACGAGCCGCTGCGGTATCCTCATGCTACAAAGATTTTTGTGAACGGTGTCTGGGTTGGAGTCCACCAAGACCCTAAGCACTTGGTGAACCAGGTCCTGGACACTCGTCGCAAGTCCTATCTGCAATACGAAGTCTCTCTCGTGAGAGAAATTCGAGACCAGGAATTCAAAATCTTTCCGACCGCAGGCCGTGTAATGCGGCCAGTCTTTACCGTTCAGCAGGAAGATGACCCGGAAACGGGCATCAACAAGGGCCACCTGGTATTGACCAAGGAGCTCGTCAATAGATTGGCCAAGGAGCAGGCTGAACCTCCGGAAGACCCCAGCATGAAGATTGGATGGGAGGGATTGATTAGGGCTGGTGCGGTTGAATATCTCGACGCCGAGGAAGAGGAGACGTCCATGATCTGCATGACGCCAGAGGATCTCGAGCTGTATCGTCTTCAGAAGGCTGGTATTAACACTGAGGAAGACAT-GGGAGATGACCCGAACAAGCGACTAAAGACCAAGACAAACCCGACTACTCACATGTACACCCATTGCGAGATAAGCT-----TCA--ACT-CA--------TTT-------TCGCCT----CGATTCTCC-------CTC-----CACATTTAATT--GTGCCCG---ATAATT---CTGCAG-AG-AAT-TTTCGTGTCG----ACAA-----------TTTT------T-------CA--TCA--CCCCGATT----TG------CATTACCCCTCCTTT---GCAGCGAC---GC---AAA-TTTTTT-TGGCTG-TC--GTTTG-G-TTTTAGTGGGG-TTTCT---------------C-----------------GTGCA-CCCCACT-A------GGTCAC-TGC--------------------------TTT------TTTTCT--GCTTC-GCTCTT-----ACTG-C-CCAGCCATCATTCAACGTG-----------CTCTGCGTCTC----------------------------ATCACTTTCAGCGAT----GCTAACCAC-TTTTCCATC-AATAGGAAGCCGCCGAACTCGGCAAGGGTTCCTTCAAGTACGCTTGGGTTCTTGACAAGCTCAAGGCCGAGCGTGAGCGTGGTATCACCATCGACATTGCTCTGTGGAAGTTCGAGACTCCCAAGTACTATGTCACCGTCATTGGTATGT---TCT---------TTCCATCAACTTCA---CA-CAG-CGATT-ACA----AGCC-AG-TGCTAACA-AGCAATT--CACA--GACG [3509 bp]
'Trichoderma inhamatum strain CBS 273 78 GJS 95 39' GCTGCGTGTTGCCCCCGAGGAGCACCCCGTCCTGCTCACCGAGGCCCCCATCAACCCCAA-GTCCAACCGTGAGAAGATGACCCAGATCGTCTTCGAGACCTTCAACGCCCCCGCCTTCTATGTCTCCATCCAGGCTGTTCTGTCCCTGTACGCTTCTGGTCGTACCACCGGTATCGTGCTCGACTCCGGTGACGGTGTTACCCACGTTGTCCCCATCTACGAGGGTTTCGCTCTTCCTCACGCCATTGCTCGTGTTGACATGGCTGGTCGTGATCTTACCGACTACCTGATGAAGATCCTTGCTGAGCGTGGTTACACCTTCTCCACCACCGCCGAGCGAGAAATCGTTCGTGACATCAAGGAGAAGCTCTGCTACGTCGCCCTCGACTTCGAGCAGGAGATCCAGACTGCTGCCCAGAGCTCCAGCTTGGAGAAGTCCTACGAGCTTCCCGACGGTCAGGTCATCACCATCGGCAACGAGCGATTCCGTGCTCCTGAGGCTCTGTTCCAGCCTTCTGTCCTTGGTCTTGAGAGCGGCGGTATCCACGTCACCACTTTCAACTCCATCATGAAGTGCGATGTCGATGTCCGAAAGGACCTCTACGGCAACATTGTCATGGTATG-TTTTT--T--AATTGATTT-----GCAC-AGCTTTA--ATCTATGTATGGTGGCGCTAATT--GCATTCTCTACTCTAGTCTGGTGGTACCACCATGTACCCCGGTCTCTCCGACCGTATGCAGAAGGAGA--------------GTGAG-TCTTT----ACCTCGTTTCTAGT-GGC--AATTC---GG----------ACGGTTT-GAGTGCTAAC-CCTGC-TG--CTACAGGACAAGGACGGTGATGGTACGTAGC-AGCGAGTGACGCGATACC-ACCCCT-----CTCCCC-------------------CTTTTGCGAACAGGCACCGGAGCACCG-AATGACTTGCTGCCGACCGAT-ATTTTC-CTTGCTAGC-CCC-T-TTTCA-TGATATC-TGAAC-AAA-------AGGAAAACTGACAG-GCTTGAC-CCCACAGGCCAGATCACGACCAAGGAGCTGGGCACCGTGATGCGCTCTCTCGGCCAGAACCCCTCCGAGTCAGAGCTTCAGGACATGATCAACGAGGTCGATGCCGACAACAACGGATCTATCGATTTCCCCGGTATGTCAAA-GGTCAAAGTGTTG--GGTCGTTGCCACATTCGAGCTAATACGGAGCGGTGTAGAATTCCTGACCATG----------------------------TCGGAGGGATCATTACCGAGTTTACAACTCCCAAA-CCCAATGTGAACGTTACCAAACTGTTGCCTCGGCGGGA-----TC-TC-TGCCCCGGGTGCGTCGCAGCCCCGGA--CCAAGGCGCCCGCCGGAGGACCAAC--C--AAAACT-CTTATTGT-----------ATACCCCCTCGCGGG--------TTTTTTTT--------ATAATCTGAG-CCTTC-TCGGCG-CCTC-TCGTAGGCGTTTCGAAAATGAATCAAAACTTTCAACAACGGAT---------CTCTTGGTTCTGGCATCGATGAAGAACGCAGCGAAATGCGATAAGTAATGTGAATTGCAGAATTCAGTGAATCATCGAATCTTTGAACGCACATTGCGCCCGCCAGTATTCTGGCGGGCATGCCTGTCCGAGCGTCATTTCAACCCTCGAACCCCTCC--GGGGGGTCGGCGTTGGGGA--T-CGGCCCTC-C--CTT-AGC-GGG-GGCCGTCTCCGAAATACAGTGGCGGTCTCGCCGCAGCCTCTCCTGCGCAGTAGTTTGCAC-ACTCGCATCGGGAGCGCGGCGC-GTCCACAGCCGTTAAACA-CCCAA--C-TTCTGAAATGTTGACCTCGGATCAGGTAGGAATACCC-GCCGTTACACGTTTGCTTCGACCCTATCACATTTGCGTCGTACCAACACTCCTATCGGAAGAGATGGTAAGCTGGCAAAGCCTCGACAGCTTCACAACACGCATTGGGGTTTGGTCTGCCCAGCCGAGACACCCGAAGGACAGGCCTGTGGTCTGGTCAAGAACTTGTCTTTAATGTGTTACGTCAGTGTCGGTTCTCCCTCCGAACCTCTGATTGAGTTCATGATCAACAGAGGTATGGAAGTCGTTGAAGAGTACGAGCCGCTGCGGTATCCTCATGCTACAAAGATTTTTGTGAACGGTGTCTGGGTTGGAGTTCACCAAGACCCTAAGCACTTGGTGAACCAGGTCCTGGACACTCGTCGCAAGTCCTATCTGCAGTACGAAGTCTCTCTCGTGAGAGAAATTCGAGACCAGGAATTCAAAATCTTTTCCGACGCAGGTCGTGTCATGCGACCAGTCTTTACCGTTCAGCAGGAAGATGATCCGGAAACGGGCATCAACAAGGGCCACCTGGTATTGACCAAGGAGCTCGTCAATAGATTGGCCAAGGAGCAGGCTGAGCCTCCGGAAGACCCCAGCATGAAGATTGGATGGGAGGGATTGATTAGGGCTGGTGCAGTTGAATATCTCGACGCCGAAGAAGAGGAGACGTCCATGATCTGCATGACGCCAGAGGATCTCGAGCTGTATCGTCTTCAGAAGGCCGGTATTAACACCGAGGAAGACAT-GGGAGATGACCCGAACAAGCGACTAAAGACAAAGACGAATCCGACAACTCA--------------------?????????????????????????????????????????????????????????????????????????????????????????????????????????????????????????????????????????????????????????????????????????????????????????????????????????????????????????????????????????????????????????????????????????????????????????????????????????????????????????????????????????????????????????????????????????????????????????????????????????????????????????????????????????????????????????????????????????????????????????????????????????????????????????????????????????????????????????????????????????????????????????????????????????????????????????????????????????????????????????????????????????????????????????????????????????????????????????????????????????????????????????????????????????????????? [3509 bp]
'Trichoderma intricatum  strain GJS 02 78  97 88' -------GTTG-CCCCGAGGAGCACCCCGTCCTGCTCACCGAGGCCCCCATCAACCCCAA-GTCCAACCGTGAGAAGATGACCCAGATCGTCTTCGAGACCTTCAACGCTCCCGCCTTCTACGTCTCTATCCAGGCCGTTCTGTCCCTGTACGCTTCCGGTCGTACCACCGGTATCGTTCTCGACTCCGGTGATGGTGTTACCCACGTTGTCCCCATCTATGAGGGTTTCGCTCTGCCTCACGCCATTGCTCGTGTTGACATGGCTGGTCGTGATCTTACCGACTACCTGATGAAGATTCTGGCTGAGCGTGGTTACACTTTCTCCACCACCGCTGAGCGAGAAATCGTTCGTGATATCAAGGAGAAGCTCTGCTACGTCGCCCTCGACTTCGAGCAGGAGATCCAGACCGCCGCCCAGAGCTCCAGCTTGGAGAAGTCCTACGAGCTTCCCGACGGTCAGGTCATCACCATTGGCAACGAGCGATTCCGTGCTCCTGAGGCTCTGTTCCAGCCTTCTGTCCTTGGTCTTGAGAGCGGTGGTATCCACGTCACCACTTTCAACTCCATCATGAAGTGCGATGTCGACGTCCGAAAGGATCTCTACGGCAACATTGTCATGGTAAG--TGAT--C--CCTG-----------CAA-GGCAAAT--CTG-CTGAGTAACAGCGCTAATTATGCTTTCTACAATCTAGTCCGGTGGTACCACCATGTACCCCGGTCTCTCCGACCGTATGCAGAAGGAGACCTTCTCCCTCTTTGTAAG-TCTCT---AG-ATGGTCTTTTGC-GAC--ACATCTGCAG----------GCAATAT-GGGTGCTAAC-CTGGT-GG--CTACAGGACAAGGACGGCGATGGTACGTAGT-GGCTAGTGACGCGATACT-CCTCTTC----CCGTTCCTCACCGT-CCCCCTTTATTTTGTGCGAACCAGTATTGGAGCACCT-GAGCCTGCGACACCGATCGAA-AATTCA-CCGACTGGC-AA--T-TTTTA-TGACGAA-GAAAC-GGAC-------AAGAAACTAACAG-ATGTGGT-TTCGCAGGCCAGATCACCACCAAGGAGCTGGGCACTGTCATGCGCTCTTTGGGACAGAACCCCTCCGAGTCAGAGCTGCAGGACATGATCAACGAGGTCGATGCCGACAACAATGGATCGATCGATTTCCCCGGTATGTCACT-AGCTGAAACACCT-GGACCGCCACCGAATATGGGCTAATCTAGAGCGGTGAAGAGTTCCTTACCATG-------------------------------------------CCGAGTTTACAACTCCCAAA-CCCAATGTGAACCATACCAAACTGTTGCCTCGGCGGGG-----TC---ACGCCCCGGGTGCGTCGCAGCCCCGGA--ACCAGGCGCCCGCCGGAGGGACCAA--CC-AAACTC-TTT-CTGT------------AGTCCCCTCGCGGA----------CGTTAT---------------------TTC-TTACAG-CTCT-GAGC--AAAAATTC-AAATGAATCAAAACTTTCAACAACGGAT---------CTCTTGGTTCTGGCATCGATGAAGAACGCAGCGAAATGCGATAAGTAATGTGAATTGCAGAATTCAGTGAATCATCGAATCTTTGAACGCACATTGCGCCCGCCAGTATTCTGGCGGGCATGCCTGTCCGAGCGTCATTTCAACCCTCGAACCCCTCC--GGGGGGTCGGCGTTGGGGA--T-CGGGAACC-C--CTA-AGACGGGATCCCGGCCCCGAAATGCAGTGGCGGTCTCGCCGCAGCCTCTCCTGCGCAGTAGTTTGCACAACTCGCACCGGGAGCGCGGCGC-GTCCACGTCCGTAAAACA-CCCAA--C-TTCTGAAATG------------------------------CGTTACACTTTTGCTTCTACACTATCTCATTTGCGTCGTACCAATACACCCATCGGAAGAGATGGTAAGCTGGCGAAGCCTCGACAGCTCCACAACACACACTGGGGCTTGGTGTGCCCGGCTGAGACACCTGAAGGACAGGCTTGTGGTCTGGTCAAGAACTTGTCTCTGATGTGCTACGTCAGTGTTGGGTCTCCTTCTGAGCCTTTGATTGAGTTTATGATCAACAGAGGCATGGAGGTCGTTGAGGAGTACGAGCCACTGAGATATCCCCATGCCACAAAGATCTTTGTGAATGGTGTTTGGGTTGGAGTTCACCAAGATCCCAAGCATCTGGTAAACCAAGTTTTGGATACTCGTCGCAAATCCTACCTGCAGTACGAAGTCTCCCTGATTAGAGAAATTCGAGATCAAGAGTTCAAAATTTTCTCTGACGCCGGTCGTGTTATGCGTCCCGTCTTCACTGTACAGCAGGAAGATGACCCGGAAACGGGTATCAACAAGGGCCATCTGGTTCTGACCAAGGAACTCGTCAATAGATTGGCTAAAGAGCAGGCTGAGCCTCCTGAAGACCCAAGCCAGAAGCTTGGATGGGAAGGGTTGATCAGGGCTGGTGCGGTGGAATATCTCGACGCCGAGGAAGAAGAAACGTCTATGATTTGCATGACACCGGAAGATCTTGAGCTTTATCGTCTTCAGAAGGCCGGCATTGCCACGGACGAAGACAT-AGGAGATAATCCGAACCAGCGTCTGAAGACCAAGACAAATCC-----------------------------TAAGCTC--ATCTC--ACT-GCTTCTTTTTTTTC--------------------TCACTG------CGC-----TTGGCACAATC--GTGCCCG---ACAATT---CTGTTT-TC-AGT----CTTGTCT-----------------ATTTTC------CCACGCCGCGTCACA--CCCCGCTT----TGCCTG---TCTACCCCTCCTTT---GGCA-------GC---AAA--TTTTT-CTGCTG-CCTCGTTTG-ACTTTTAGTGGGG-TGCCAAC--------TTTTTT-----TTC---------TGGCAGCCCCGCT-ATTGTC-----GC-TGT---------------------------CC------CTC-AT--CCATC-GTCCCA------------ACGAATTGCACTC-------------TTTCAATCGCATCAC-CTCTC-----GACTCAA------TTTCTCTGTGGTTCATTGT----GCTGATCAT-GCTTCAATC-AATAGGAAGCCGCCGAGCTCGGCAAGGGTTCTTTCAAGTATGCGTGGGTTCTTGACAAGCTCAAGGCCGAGCGTGAGCGTGGTATCACCATCGACATTGCCCTCTGGAAGTTCGAGACTCCCAAGTACTATGTCACCGTCATTGGTAAGT---TGCT----------TTCAGTCCTTGA---AA-TGT-CG----AGA-TCATCAT-CA-TTCTAACGTGCCAC----TGCA--GACG [3509 bp]
'Trichoderma konilangbra strain C P K  132' ?????????????????????????????????????????????????????????????????????????????????????????????????????????????????????????????????????????????????????????????????????????????????????????????????????????????????????????????????????????????????????????????????????????????????????????????????????????????????????????????????????????????????????????????????????????????????????????????????????????????????????????????????????????????????????????????????????????????????????????????????????????????????????????????????????????????????????????????????????????????????????????????????????????????????????????????????????????????????????????????????????????????????????????????????????????????????????????????????????????????????????????????????????????????????????------------------------------------CTGCTGC-GGC--AGCTTGAAAGGG--------GGGTTCA-GGGTGCTAAC-CGAGC-TG--CTACAGGACAAGGACGGCGATGGTACGTGAC-GGCGAGTGACGCGACAAC-ACCTTCG----TTTCCC-------------------TCTTCACGAACCC--------GCACCG-ACTCGTTTGCTGCCGATCGAT-AGCTCT-TTCGCCAGC-TC--G-GGCT--TGATAAA-TGA-----AC-------AGGAGACTGACAG-GCTTGAC-CCCACAGGCCAGATCACCACCAAGGAGCTGGGCACCGTGATGCGCTCTCTGGGCCAGAACCCCTCCGAGTCGGAGCTGCAGGACATGATCAACGAGGTCGATGCCGACAACAACGGATCCATCGATTTCCCTGGTACGTGAAC-TGCCAAAGTACTC--GGTGGCCGAGGTATACGGGCTAACGTGGAGCGGTGAAGAATTTCTCACCATGTCGTAACAAGGTCTCCGTTGGTGAACCAGCGGAGGGATCATTACCGAGTTTACAACTCCCAAACCCCAATGTGAACGTTACCAATCTGTTGCCTCGGCGGGA-----TC-TCTTGCCCCGGGCGCGTCGCAGCCCCGGATCCCATGGCGCCCGCCGGAGGACCAAC--TC-AAACTC-TTTTTTCTCTCCGTCGC--GGCTTCCGTCGCGGC----------TCTGTTTTA--TTTTTGCTCTGAGCCTTTC-TCGGCG-ACCC-TAGCGGGCGTCTCGAAAATGAATCAAAACTTTCAACAACGGAT---------CTCTTGGTTCTGGCATCGATGAAGAACGCAGCGAAATGCGATAAGTAATGTGAATTGCAGAATTCAGTGAATCATCGAATCTTTGAACGCACATTGCGCCCGCCAGTATTCTGGCGGGCATGCCTGTCCGAGCGTCATTTCAACCCTCGAACCCCTCC--GGGGGGTCGGCGTTGGGGA--T-CGGCCCCT-C--ACC--------GGGCCGCCCCCGAAATCCAGTGGCGGTCTCGCCGCAGCCTCTCCTGCGCAGTAGTTTGCAC-ACTCGCACCGGGAGCGCGGCGC-GGCCACAGCCGTAAAACACCCCAAA-C--TCTGAAATGTTGACCTCGGATCAGGTAGGAATACCC-GCCGCTACACGTTTGCCTCGACCCTCTCGCATTTGCGACGCACCAACACGCCCATCGGCAGAGATGGCAAGCTGGCGAAGCCTCGACAGCTTCACAACACCCATTGGGGTCTGGTCTGCCCAGCAGAGACACCCGAAGGACAGGCTTGTGGTCTTGTCAAGAATCTGTCTCTGATGTGCTATGTCAGTGTCGGCTCTCCGTCAGAGCCGTTGATCGAGTTCATGATAAACAGGGGCATGGAGGTGGTCGAGGAATACGAGCCACTGCGTTATCCTCACGCTACCAAGATCTTTGTCAACGGTGTCTGGGTGGGCATTCACCATGACGCAAAGACTCTGGTGTCGCAAGTTCTGGAGACTCGTCGTAAGTCGTACCTGCAGTACGAGGTCTCGCTCGTCAGAGAAATTCGAGACCAGGAGTTCAAGATCTTCTCGGACGCAGGCCGCGTCATGCGACCCGTCTTTACCGTCCAGCAAGATGACAACGCCGAGAATGGCGTCGAGAAAGGCCACTTGATCCTGACCAAAGAGCTTGTTAATACACTGGCAAAGGAGCAGGCTGAGCCTCCGGAAGACCCGAGCATGAAGGTTGGCTGGGAAGGACTCATCAGGGCTGGTGCAGTTGAGTATCTCGACGCTGAAGAGGAGGAAACGGCCATGATTTGCATGACGCCCGAGGATCTCGACATCTATCGTGCTCAGAAGGCAGGCATCGACACTGCTGAGGACGT-CGGT-------------------------------------------------------------------?????????????????????????????????????????????????????????????????????????????????????????????????????????????????????????????????????????????????????????????????????????????????????????????????????????????????????????????????????????????????????????????????????????????????????????????????????????????????????????????????????????????????????????????????????????????????????????????????????????????????????????????????????????????????????????????????????????????????????????????????????????????????????????????????????????????????????????????????????????????????????????????????????????????????????????????????????????????????????????????????????????????????????????????????????????????????????????????????????????????????????????????????????????????????? [3509 bp]
'Trichoderma koningii strain CBS979 70 CBS 457 96' GCTGCGTGTTGCCCCCGAGGAGCACCCCGTCCTGCTCACCGAGGCCCCCATCAACCCCAA-GTCCAACCGTGAGAAGATGACCCAGATCGTCTTCGAGACCTTCAACGCCCCCGCTTTCTACGTCTCTATCCAGGCCGTCCTGTCCCTGTACGCTTCCGGTCGTACCACCGGTATCGTTCTCGACTCCGGTGATGGTGTTACCCACGTTGTCCCCATCTACGAGGGTTTCGCTCTGCCTCACGCCATTGCTCGTGTTGACATGGCTGGTCGTGATCTTACCGACTACCTGATGAAGATTCTGGCTGAGCGTGGTTACACTTTCTCCACCACCGCCGAGCGAGAAATCGTTCGTGATATCAAGGAGAAGCTCTGCTACGTCGCCCTCGACTTCGAGCAGGAGATCCAGACCGCTGCCCAGAGCTCCAGCTTGGAGAAGTCCTACGAGCTTCCCGACGGTCAGGTCATCACCATCGGCAACGAGCGATTCCGTGCTCCTGAGGCTCTGTTCCAGCCTTCTGTCCTTGGTCTTGAGAGCGGTGGTATCCACGTCACCACTTTCAACTCCATCATGAAGTGCGACGTCGACGTCCGAAAGGATCTCTACGGCAACATTGTCATGGTAAG--TGAT--T--TTCGCT---------CAA-GACAAAT--CGG-TTGAATAACAGCGCTAATCATGC-TTTCTCAATCTAGTCTGGTGGTACCACCATGTACCCCGGTCTCTCCGACCGTAT-----------CCTTCTCCCTCTTTGTAAG-TCTCT---AG-ATGGCCTTTTGC-GAT--ACATCTGCAG----------GTAATAT-GGGTGCTAAT-CTGGT-GG--CTACAGGACAAGGACGGCGATGGTACGTAGT-GGCTAGTGACGCGATACT-CCTCTTT----CCCCTCCTCACCGT-CCCCC----TTTTGTGCGAACCAGTGTTGGAGCACTT-AAACCTGCGACACCGATCGAA-ATTTTA-CCGACTGGC-AA--T-TTTTA-TGACGAA-GAAAC-GGAC-------AAGAAACTAACAG-ATGTGGT-TTCGCAGGCCAGATCACCACCAAGGAGCTGGGCACTGTCATGCGCTCTTTGGGACAGAACCCCTCCGAGTCAGAGCTGCAGGACATGATCAACGAGGTCGATGCCGACAACAACGGATCCATCGATTTCCCTGGTATGTCACT-AGCTGAAACACTT-GGACTGCTACCGAATACGGGCTAATCTAGAGCGGTGAAGAGTTCCTTACCATG--------------------------------AGGGATCATTACCGAGTTTACAACTCCCAAA-CCCAATGTGAACCATACCAAACTGTTGCCTCGGCGGGG-----TC---ACGCCCCGGGTGCGTCGCAGCCCCGGA--ACCAGGTGCCCGCCGGAGGGACCAA--CC-AAACTC-TTT-CTGT------------AGTCCCCTCGCGGA----------CGTTAT---------------------TTC-TTACAG-CTCT-GAGC--AAAAATTCAAAATGAATCAAAACTTTCAACAACGGAT---------CTCTTGGTTCTGGCATCGATGAAGAACGCAGCGAAATGCGATAAGTAATGTGAATTGCAGAATTCAGTGAATCATCGAATCTTTGAACGCACATTGCGCCCGCCAGTATTCTGGCGGGCATGCCTGTCCGAGCGTCATTTCAACCCTCGAACCCCTCC--GGGGGGTCGGCGTTGGGGA--T-CGGGAACC-C--CTA-AGACGGGATCCCGGCCCCGAAATACAGTGGCGGTCTCGCCGCAGCCTCTCATGCGCAGTAGTTTGCACAACTCGCACCGGGAGCGCGGCGC-GTCCACGTCCGTAAAACA-CCCAA--C-TTCTGAAATGTTGACCTCGGATCAGGTAGGAATACCC-GCCGCTACACTTTTGCTTCTACACTATCTCATTTGCGTCGTACCAATACACCCATCGGAAGAGATGGTAAGCTGGCGAAGCCTCGACAGCTCCACAACACACATTGGGGCTTGGTGTGCCCGGCTGAGACCCCTGAGGGACAGGCTTGTGGTCTGGTCAAGAACTTGTCTCTGATGTGCTACGTCAGCGTTGGATCTCCTTCTGAGCCTCTGATCGAGTTTATGATCAACAGAGGCATGGAAGTCGTTGAGGAGTACGAGCCACTGAGATATCCTCATGCTACAAAGATCTTTGTGAACGGTGTCTGGGTTGGAATCCACCAAGACCCTAAGCATCTGGTAAACCAAGTTTTGGATACTCGTCGCAAATCCTATCTGCAGTACGAAGTCTCTCTGATCAGAGAAATTCGAGACCAAGAATTCAAAATCTTCTCTGATGCTGGTCGTGTTATGCGTCCCGTCTTCACTGTACAGCAGGAAGATGACCCGGAAACGGGTATCAACAAGGGCCACCTGGTTTTGACCAAGGAACTCGTCAATAGATTGGCTAAAGAGCAGGCTGAGCCTCCTGAAGACCCAAGCCAGAAGCTTGGATGGGAAGGGTTGATCAGGGCTGGTGCGGTGGAATATCTCGACGCTGAGGAAGAAGAAACGTCTATGATTTGCATGACACCTGAAGATCTTGAACTTTATCGTCTTCAGAAGGCCGGCATTGCCACGGACGAAGACAT-AGGAGAAAATCCAAATCAGCGTCTCAA--------------------------------------------TAAGCTC--ATTTCC-ACT-GC--------TTTT--------------------TCACCA------CGC-----TTGACACAATC--GTGTCCG---ACAATT---CTGTTC-TC-AGT----CTTGTCC-----------------ATCTTC------CT-CGCAGCATCACA--CCCCGCTT----TGCCTG---TCTACCCCTCCTTT---GGCA-------GC---AAAATTTTTT-CTGCTG-CATCGTTTG-GTTTTTAGTGGGG-TGTCAA-----------TTTT-----TTT---------GAGCAACCCCGCT-ATCGCC-----GC-TGT---------------------------CC------CTC-GT--CCATC-GTCTCA------------ACAAATTGCACTC-------------TTTCAATCGCATCGC-CTTT-----------------------------ATTCATTGT----GCTGATCAT-GTTTCAATC-AATAGGAAGCCGCCGAACTCGGCAAGGGTTCTTTCAAGTATGCGTGGGTTCTTGACAAGCTCAAGGCCGAGCGTGAGCGTGGTATCACCATCGACATTGCCCTCTGGAAGTTCGAGACTCCCAAGTACTATGTCACCGTCATTGGTATGT---CATT----------TCTAACTCTTGA---CA-TGT-CG----AAATTCATCAT-CA-TTCTAACGTGCCGC----TGCA--GACG [3509 bp]
'Trichoderma koningii strain GJS 89 122 GJS 90 18 GJS 00 168 S22' -------------------------------------------GCCCCCATCAACCCCAA-GTCCAACCGTGAGAAGATGACCCAGATCGTCTTCGAGACCTTCAACGCCCCCGCTTTCTACGTCTCTATCCAGGCCGTCCTGTCCCTGTACGCTTCCGGTCGTACCACCGGTATCGTTCTCGACTCCGGTGATGGTGTTACCCACGTTGTCCCCATCTACGAGGGTTTCGCTCTGCCTCACGCCATTGCTCGTGTTGACATGGCTGGTCGTGATCTTACCGACTACCTGATGAAGATTCTGGCTGAGCGTGGTTACACTTTCTCCACCACCGCCGAGCGAGAAATCGTTCGTGATATCAAGGAGAAGCTCTGCTACGTCGCCCTCGACTTCGAGCAGGAGATCCAGACCGCTGCCCAGAGCTCCAGCTTGGAGAAGTCCTACGAGCTTCCCGACGGTCAGGTCATCACCATCGGCAACGAGCGATTCCGTGCTCCTGAGGCTCTGTTCCAGCCTTCTGTCCTTGGTCTTGAGAGCGGTGGTATCCACGTCACCACTTTCAACTCCATCATGAAGTGCGACGTCGACGTCCGAAAGGATCTCTACGGCAACATTGTCATGGTAAG--TGAT--T--TTCGCT---------CAA-GACAAAT--CGG-TTGAATAACAGCGCTAATCATGC-TTTCTCAATCTAGTCTGGTGGTACCACCATGTACCCCGGTCTCTCCGACCGTATGCAGAAGGAG-CCTTCTCCCTCTTTGTAAGTTCTCT---AG-ATGGTCTTTTGC-GAC--ACATCTGCAG----------ACAATAT-GAGTGCTAAT-CTGGT-GG--CTACAGGACAAGGACGGCGATGGTACGTTTT-GGCTAGTGACGCGATACT-CCTCTTT----CCCCTCCTCACCGT-CCCCCTTTATTCTGTGCGAACCAGTGTTGGAGCACCT-GAACCTGCGACACCGATCGAA-ATTTTA-CCGACTGGC-AA--T-TTTCA-TAACGAA-GAAAC-GGAC-------AAAAAACTAACAG-ATGTGGT-TTCGCAGGCCAGATCACCACCAAGGAGCTGGGCACTGTCATGCGCTCTTTGGGACAGAACCCCTCCGAGTCAGAGCTGCAGGACATGATCAACGAGGTCGATGCCGACAACAACGGATCCATCGATTTCCCTGGTATGTCACT-AGCTGAAACACTT-GGACTGCTACAGAATACGAGCTAATCTAGAGCGGTGAAGAGTTCCTTACCATG-------------------------------------------CCGAGTTTACAACTCCCAAA-CCCAATGTGAACCATACCAAACTGTTGCCTCGGCGGGG-----TC---ACGCCCCGGGTGCGTCGCAGCCCCGGA--ACCAGGCGCCCGCCGGAGGGACCAA--CC-AAACTC-TTT-CTGT------------AGTCCCCTCGCGGA----------CGTTAT---------------------TTC-TTACAG-CTCT-GAGC--AAAAATTCAAAATGAATCAAAACTTTCAACAACGGAT---------CTCTTGGTTCTGGCATCGATGAAGAACGCAGCGAAATGCGATAAGTAATGTGAATTGCAGAATTCAGTGAATCATCGAATCTTTGAACGCACATTGCGCCCGCCAGTATTCTGGCGGGCATGCCTGTCCGAGCGTCATTTCAACCCTCGAACCCCTCC--GGGGGGTCGGCGTTGGGGA--T-CGGGAACC-C--CTA-AGACGGGATCCCGGCCCCGAAATACAGTGGCGGTCTCGCCGCAGCCTCTCATGCGCAGTAGTTTGCACAACTCGCACCGGGAGCGCGGCGC-GTCCACGTCCGTAAAACA-CCCAA--C-TTCTGAAATG------------------------------CGCTACACTTTTGCTTCTACACTATCTCATTTGCGTCGTACCAATACACCCATCGGAAGAGATGGTAAGCTGGCGAAGCCTCGACAGCTCCACAACACACATTGGGGCTTGGTGTGCCCGGCTGAGACCCCTGAGGGACAGGCTTGTGGTCTGGTCAAGAACTTGTCTCTGATGTGCTACGTCAGCGTTGGATCTCCTTCTGAGCCTCTGATCGAGTTTATGATCAACAGAGGCATGGAAGTCGTTGAGGAGTACGAGCCACTGAGATATCCTCATGCTACAAAGATCTTTGTGAACGGTGTCTGGGTTGGAATCCACCAAGACCCTAAGCATCTGGTAAACCAAGTTTTGGATACTCGTCGCAAATCCTATCTGCAGTACGAAGTCTCTCTGATCAGAGAAATTCGAGACCAAGAATTCAAAATCTTCTCTGATGCTGGTCGTGTTATGCGTCCCGTCTTCACTGTACAGCAGGAAGATGACCCGGAAACGGGTATCAACAAGGGCCACCTGGTTTTGACCAAGGAACTCGTCAATAGATTGGCTAAAGAGCAGGCTGAGCCTCCTGAAGACCCAAGCCAGAAGCTTGGATGGGAAGGGTTGATCAGGGCTGGTGCGGTGGAATATCTCGACGCTGAGGAAGAAGAAACGTCTATGATTTGCATGACACCTGAAGATCTTGAACTTTATCGTCTTCAGAAGGCCGGCATTGCCACGGACGAAGACAT-AGGAGAAAATCCAAATCAGCGTCTCAAGACCAAGACAAATCCAACAACTCACATGTATACGCATTGCGAGATAAGCTC--ATTTCC-ACT-GC--------TTTT--------------------TCACCA------CGC-----TTGACACAATC--GTGTCCG---ACAATT---CTGTTC-TC-AGT----CTTGTCC-----------------ATCTTC------CT-CGCAGCATCACA--CCCCGCTT----TGCCTG---TCTACCCCTCCTTT---GGCA-------GC---AAAATTTTTT-CTGCTG-CATCGTTTG-GTTTTTAGTGGGG-TGTCAA-----------TTTT-----TTT---------GAGCAACCCCGCT-ATCGCC-----GC-TGT---------------------------CC------CTC-GT--CCATC-GTCTCA------------ACAAATTGCACTC-------------TTTCAATCGCATCGC-CTTT-----------------------------ATTCATTGT----GCTGATCAT-GTTTCAATC-AATAGGAAGCCGCCGAACTCGGCAAGGGTTCTTTCAAGTATGCGTGGGTTCTTGACAAGCTCAAGGCCGAGCGTGAGCGTGGTATCACCATCGACATTGCCCTCTGGAAGTTCGAGACTCCCAAGTACTATGTCACCGTCATTGGTATGT---CATT----------TCTAACTCTTGA---CA-TGT-CG----AAATTCATCAT-CA-TTCTAACGTGCCGC----TGCA--GACG [3509 bp]
'Trichoderma koningiopsis  S359  RCT6' ???????????????????????????????????????????????????????????????????????????????????????????????????????????????????????????????????????????????????????????????????????????????????????????????????????????????????????????????????????????????????????????????????????????????????????????????????????????????????????????????????????????????????????????????????????????????????????????????????????????????????????????????????????????????????????????????????????????????????????????????????????????????????????????????????????????????????????????????????????????????????????????????????????????????????????????????????????????????????????????????????????????????????????????????????????????????????????????????????????????????????????????????????????????????????????????????????????????????????????????????????????????????????????????????????????????????????????????????????????????????????????????????????????????????????????????????????????????????????????????????????????????????????????????????????????????????????????????????????????????????????????????????????????????????????????????????????????????????????????????????????????????????????????????????????????????????????????????????????????????????????????????????????????????????????????????????????????????????????????????????-------------TCCGTAGGTGAACCTGCGGAGGGATCATTACCGAGTTTACAACTCCCAAA-CCCAATGTGAACCATACCAAACTGTTGCCTCGGCGGGG-----TC---ACGCCCCGGGTGCGTCGCAGCCCCGGA--ACCAGGCGCCCGCCGGAGGGACCAA--CC-AAACTC-TTT-CTGT------------AGTCCCCTCGCGGA----------CGTTAT---------------------TTC-TTACAG-CTCT-GAGC--AAAAATTCAAAATGAATCAAAACTTTCAACAACGGAT---------CTCTTGGTTCTGGCATCGATGAAGAACGCAGCGAAATGCGATAAGTAATGTGAATTGCAGAATTCAGTGAATCATCGAATCTTTGAACGCACATTGCGCCCGCCAGTATTCTGGCGGGCATGCCTGTCCGAGCGTCATTTCAACCCTCGAACCCCTCC--GGGGGTCCGGCGTTGGGGA--T-CGGGAACC-C--CTA-AGACGGGATCCCGGCCCCGAAATACAGTGGCGGTCTCGCCGCAGCCTCTCCTGCGCAGTAGTTTGCACAACTCGCACCGGGAGCGCGGCGC-GTCCACGTCCGTAAAACA-CCCAA--C-TTCTGAAATGTTGACCTCGGATCAGGTAGGAATACCC-GCCGTTACACTTTTGCTTCTACACTATCTCATTTGCGTCGTACCAATACACCCATCGGAAGAGATGGTAAGCTGGCGAAGCCTCGACAGCTCCACAACACACACTGGGGCTTGGTGTGCCCGGCTGAGACCCCTGAAGGACAGGCTTGTGGTCTGGTCAAGAACCTGTCTCTGATGTGCTACGTCAGTGTTGGATCTCCATCTGAGCCTTTGATCGAGTTTATGATCAACAGAGGCATGGAAGTCGTTGAGGAGTACGAGCCACTGAGATATCCCCATGCTACAAAGATCTTTGTGAACGGTGTCTGGGTTGGAATCCACCAAGATCCCAAGCATCTGGTAAACCAAGTTTTGGATACTCGTCGCAAATCCTATCTGCAGTACGAAGTCTCTCTGATTAGAGAAATTCGAGACCAAGAGTTCAAAATCTTCTCTGATGCCGGACGTGTTATGCGTCCTGTCTTCACTGTACAGCAGGAAGATGACCCGGAAACGGGCATCAACAAGGGCCACCTGGTTTTGACCAAAGACCTCGTCAATAGATTGGCTAAAGAGCAGGCTGAGCCTCCTGAAGACCCAAGCCAGAAGCTTGGATGGGAAGGATTGATCAGGGCTGGTGCGGTGGAATATCTCGACGCCGAGGAAGAAGAAACGTCTATGATTTGCATGACACCGGAAGATCTTGAGCTTTATCGTCTTCAGAAGGCGGGTATTGCCACGGACGAAGATAT-AGGAGATAATCCGAACCAGCGTCTGAAGACCAAGACAAATCCAACAACTCACATGTATACACATTGCGAGA-------------------------------TTT--------------------TTCACA------CGC-----TTGGCACCATC--GTGTCCG---ACAATT---CTGTTC-CC-AGT----CTTGTCT-----------------GTTTTC------CT-CGCAGCGTCACA--CCCCGCTT----GGCCTG---TCTACCCCTCCTTT---GGCA-------GC---AAA--TTTTT-CTGCTG-CCTCGTTTG-AC-TTTAGTGGGG-TGTCAAT--------TTTTTT-----TTT---------TGACAACCCCGCT-ATCGCC-----AC-TGT---------------------------CC------CTC-GT--CCATC-GTCCCA------------ACAAAATGCACTC-------------ATTCAACCGCATCGT-CTTTT-----GACTCGA------TTTCTCTATGGTTCATTGT----GCTAATCAT-GGTTCAATC-AATAGGAAGCCGCCGAACTCGGCAAGGGTTCCTTCAAGTATGCGTGGGTTCTTGACAAGCTCAAGGCCGAGCGTGAGCGTGGTATCACCATCGACATTGCCCTCTGGAAGTTCGAGACTCCCAAGTACTATGTCACCGTCATTGGTATGT---TATT----------CCTGGCTCTTGA---CA-TGT-CG----AAA----TCAT-CC-TTCTAACGTGCCAC----TACA--GACG [3509 bp]
'Trichoderma koningiopsis  strain LESF546 DAOM 222105 GJS 91 6' GCTGCGTGTTGCCCCCGAGGAGCACCCCGTCCTGCTCACCGAGGCCCCCATCAACCCCAA-GTCCAACCGTGAGAAGATGACCCAGATCGTCTTCGAGACCTTCAACGCTCCCGCCTTCTACGTCTCTATCCAGGCCGTTCTGTCCCTGTACGCTTCCGGTCGTACCACCGGTATCGTTCTCGACTCCGGTGATGGTGTTACCCACGTTGTCCCCATCTACGAGGGTTTCGCTCTGCCTCACGCCATTGCTCGTGTTGACATGGCTGGTCGTGATCTTACCGACTACCTGATGAAGATTCTGGCTGAGCGTGGTTACACTTTCTCCACCACCGCCGAGCGAGAAATCGTTCGTGATATCAAGGAGAAGCTCTGCTACGTCGCCCTCGACTTCGAGCAGGAGATCCAGACCGCTGCCCAGAGCTCCAGCTTGGAGAAGTCCTACGAGCTTCCCGACGGTCAGGTCATCACCATCGGCAACGAGCGATTCCGTGCTCCTGAGGCTCTGTTCCAGCCTTCTGTCCTTGGTCTTGAGAGCGGTGGTATCCACGTCACCACTTTCAACTCCATCATGAAGTGCGACGTCGACGTCCGAAAGGATCTCTACGGCAACATTGTCATGGTAAG--TGAT--T--TTTGCT---------CAA-GACAAAT--CGG-TTGAATGACAGCGCTAATTATGCTTTTCTCAATCCAGTCTGGTGGTACCACCATGTACCCCGGTCTCTCCGACCGTAT-----------CCTTCTCCCTCTTTGTAAG-TCTCT---AG-ATGGTGTTTTGC-GAC--ACATCTGCAG----------GCAATAT-GGGTGCTAAT-CTGGT-GG--CTACAGGACAAGGACGGCGATGGTACGTAGT-GGCTAGTGACGCGATACT-CCTCTTT----CCCCTCCTCACCGT-TCTCCTTTATTTTGTGCGAACCAGTGTTGGGTCACCT-GAACATGCGACACCGATCGAA-ATTTTA-CCGACTGGC-AA--T-TTTTA-TAACGAA-GAAAC-GGAC-------AAGAAACTAACAG-ATGTGGT-TTCGCAGGCCAGATCACCACCAAGGAGCTGGGCACTGTCATGCGCTCTTTGGGACAGAACCCCTCAGAGTCAGAGCTGCAGGACATGATCAACGAGGTCGATGCCGACAACAACGGATCCATCGATTTCCCTGGTATGTCACT-AGCTGAAACACTT-GGACTGCTACCGAATACGGGCTAATCTAGAGCGGTGAAGAGTTCCTTACCATG-----------TCTCCGTTGGTGAACCAGCGGAGGGATCATTACCGAGTTTACAACTCCCAAA-CCCAATGTGAACCATACCAAACTGTTGCCTCGGCGGGG-----TC---ACGCCCCGGGTGCGTCGCAGCCCCGGA--ACCAGGCGCCCGCCGGAGGGACCAA--CC-AAACTC-TTT-CTGT------------AGTCCCCTCGCGGA----------CGTTAT---------------------TTC-TTACAG-CTCT-GAGC--AAAAATTCAAAATGAATCAAAACTTTCAACAACGGAT---------CTCTTGGTTCTGGCATCGATGAAGAACGCAGCGAAATGCGATAAGTAATGTGAATTGCAGAATTCAGTGAATCATCGAATCTTTGAACGCACATTGCGCCCGCCAGTATTCTGGCGGGCATGCCTGTCCGAGCGTCATTTCAACCCTCGAACCCCTCC--GGGGGGTCGGCGTTGGGGA--T-CGGGAACC-C--CTA-AGACGGGATCCCGGCCCCGAAATACAGTGGCGGTCTCGCCGCAGCCTCTCCTGCGCAGTAGTTTGCACAACTCGCACCGGGAGCGCGGCGC-GTCCACGTCCGTAAAACA-CCCAA--C-TTCTGAAATGTTGACCTCGGATCAGGTAGGAATACCC-GCCGTTACACTTTTGCTTCTACACTATCTCATTTGCGTCGTACCAATACACCCATTGGAAGAGATGGTAAGCTGGCGAAGCCTCGACAGCTCCACAACACACACTGGGGCTTGGTGTGCCCGGCTGAGACCCCTGAAGGACAGGCTTGTGGTCTGGTCAAGAACCTGTCTCTGATGTGCTACGTCAGTGTTGGATCTCCATCTGAGCCTTTGATCGAGTTTATGATCAACAGAGGCATGGAAGTCGTTGAGGAGTACGAGCCACTGAGATATCCCCATGCTACAAAGATCTTTGTGAACGGTGTCTGGGTTGGAATCCACCAAGATCCCAAGCATCTGGTAAACCAAGTTTTGGATACTCGTCGCAAATCCTATCTGCAGTACGAAGTCTCTCTGATTAGAGAAATTCGAGACCAAGAGTTCAAAATCTTCTCTGATGCCGGACGTGTTATGCGTCCTGTCTTCACTGTACAGCAGGAAGATGACCCGGAAACGGGCATCAACAAGGGCCACCTGGTTTTGACCAAAGACCTCGTCAATAGATTGGCTAAAGAGCAGGCTGAGCCTCCTGAAGACCCAAGCCAGAAGCTTGGATGGGAAGGATTGATCAGGGCTGGTGCGGTGGAATATCTCGACGCCGAGGAAGAAGAAACGTCTATGATTTGCATGACACCGGAAGATCTTGAGCTTTATCGTCTTCAGAAGGCGGGTATTGCCACGGACGAAGATAT-AGGAGATAATCCGAACCAGCGTCTGAAGACCAAGACGAATCCGACAACTCACATGTATACACATTGCGAGATAAGCTC--ATTTC--ACT-GC-------TTTTT--------------------CCACCA------CGC-----TTGGCACAATC--GTGTCCG---ACAATT---CTGTTC-TC-AGT----CTTGTCT-----------------GTTTTC------CT-CGCTGCGTCACA--CCCCGCTT----CACCTG---TCTACCCCTCCTTT---GGCA-------GC---AAA-TTTTTT-CTGCTG-CCTCGTTTG-AC-TTTAGTGGGG-TGCCA--------------TT-----TTT---------TGGCAACCCCGCT-ATCGCC-----AC-TGT---------------------------CC------CTC-AT--CCATC-GTCTCA------------ACAAAATGCTCTC-------------GTTCAATCGCATCGT-CTTTT-----GACTCGA------TTTCTCTATGGTTCATTGT----GCTAATCAT-GCTTCAATC-AATAGGAAGCCGCCGAACTCGGCAAGGGTTCCTTCAAGTATGCGTGGGTTCTTGACAAGCTCAAGGCCGAGCGTGAGCGTGGTATCACCATCGACATTGCCCTCTGGAAGTTCGAGACTCCCAAGTACTATGTCACCGTCATTGGTATGT---TATT----------CCTGGCTCTTGA---CA-TGT-CG----AAA----TTTT-CA-TTCTAACGTGCCAC----TACA--GACG [3509 bp]
'Trichoderma koningiopsis DIS 374A' GCTGCGTGTTGCCCCCGAGGAGCACCCTGTCCTACTCACCGAGGCCCCCATCAACCCCAA-GTCCAACCGTGAGAAGATGACCCAGATCGTCTTCGAGACCTTCAACGCTCCCGCCTTCTACGTCTCTATCCAGGCCGTTCTGTCCCTGTACGCTTCCGGTCGTACCACCGGTATCGTTCTCGACTCTGGTGATGGTGTTACCCACGTTGTCCCCATCTACGAGGGTTTCGCTCTGCCTCACGCCATTGCTCGTGTTGACATGGCTGGTCGTGATCTTACCGACTACCTGATGAAGATTCTGGCTGAGCGTGGTTACACTTTCTCCACCACCGCCGAGCGAGAAATCGTTCGTGATATCAAGGAGAAGCTCTGCTACGTCGCCCTCGACTTCGAGCAGGAGATCCAGACTGCTGCCCAGAGCTCCAGCTTGGAGAAGTCCTACGAGCTTCCCGACGGTCAGGTCATCACCATCGGCAACGAGCGATTCCGTGCTCCTGAGGCTCTGTTCCAGCCTTCTGTCCTTGGTCTTGAGAGCGGTGGTATCCACGTCACCACTTTCAACTCCATCATGAAGTGCGACGTCGACGTCCGAAAGGATCTCTACGGCAACATTGTCATGGTAAG--TGAT--T--TTTGCT---------CAA-GACAAAT--CGG-TTGAATAACAGCGCTAATTATGCTTTTCTCAACCCAGTCTGGTGGTACCACCATGTACCCCGGTCTCTCCGACCGTATGCAGAAGGAGACCTTCTCCCTCTTTGTAAG-TCTCT---AG-ATGGCGTTTTGC-GAC--ACATCTGCAG----------GCAATAT-GAGTGCTAAT-CTGGT-GG--CTACAGGACAAGGACGGCGATGGTACGTAGT-GGCTAGTGACGCGATACT-CCTCTTT----CCCCTCCTCACCGT-TCCCCTTTATTTTGTGCGAACCAGTGTTGGAGCACCT-GAACATGCGACACCGATCGAA-ATTTTA-CCGACTGGC-AA--T-TTTTA-TAACGAA-GAAAC-GGAT-------AAGAAACTAACGG-ATGTGGT-TTCGCAGGCCAGATCACCACCAAGGAGCTGGGCACTGTCATGCGCTCTTTGGGACAGAACCCCTCCGAGTCAGAGCTGCAGGACATGATCAACGAGGTCGATGCCGACAACAACGGATCCATCGATTTCCCTGGTATGTCACT-AGCTGAAACACTT-GGGCTGCTACCGAATACGGGCTAATATAGAGCGGTGAAGAGTTCCTTACCATG---------------CGTTGGTGAACCAGCGGAGGGATCATTACCGAGTTGACAACTCCCAAA-CCCAATGTGAACCATACCAAACTGTTGCCTCGGCGGGG-----TC---ACGCCCCGGGTGCGTCGCAGCCCCGGA--ACCAGGCGCCCGCCGGAGGGACCAA--CC-AAACTC-TTT-CTGT------------AGTCCCCTCGCGGA----------CGTTAT---------------------TTC-TTACAG-CTCT-GAGC--AAAAATTCAAAATGAATCAAAACTTTCAACAACGGAT---------CTCTTGGTTCTGGCATCGATGAAGAACGCAGCGAAATGCGATAAGTAATGTGAATTGCAGAATTCAGTGAATCATCGAATCTTTGAACGCACATTGCGCCCGCCAGTATTCTGGCGGGCATGCCTGTCCGAGCGTCATTTCAACCCTCGAACCCCTCC--GGGGGGTCGGCGTTGGGGA--T-CGGGAACC-C--CTA-AGACGGGATCCCGGCCCCGAAATACAGTGGCGGTCTCGCCGCAGCCTCTCCTGCGCAGTAGTTTGCACAACTCGCACCGGGAGCGCGGCGC-GTCCACGTCCGTAAAACA-CCCAA--C-TTCTGAAATGTTGACCTCGGATCAGGTAGGAATACCC-GCCGTTACACTTTTGCTTCTACACTATCTCATTTGCGTCGTACCAATACACCCATTGGAAGAGATGGTAAGCTGGCGAAGCCTCGACAGCTCCACAACACACACTGGGGCTTGGTGTGCCCGGCTGAGACCCCTGAAGGACAGGCTTGTGGTCTGGTCAAGAACTTGTCTCTGATGTGCTACGTCAGTGTTGGATCTCCTTCTGAGCCTTTGATCGAGTTTATGATCAACAGAGGCATGGAAGTCGTTGAGGAGTACGAGCCACTGAGATATCCCCATGCTACAAAGATCTTTGTGAACGGTGTCTGGGTTGGAATCCACCAAGATCCCAAGCATCTGGTAAACCAAGTTTTGGATACTCGTCGCAAATCCTATCTGCAGTACGAAGTCTCTCTGATTAGAGAAATTCGAGACCAAGAGTTCAAAATCTTCTCTGATGCCGGACGTGTTATGCGTCCTGTCTTCACTGTACAGCAGGAAGATGACCCGGAAACGGGCATCAACAAGGGCCACCTGGTTTTGACCAAAGACCTCGTCAATAGATTGGCTAAAGAGCAGGCTGAGCCTCCTGAAGACCCAAGCCAGAAGCTTGGATGGGAAGGATTGATCAGGGCTGGTGCGGTGGAATATCTCGACGCCGAGGAAGAAGAAACGTCTATGATTTGCATGACACCGGAAGATCTTGAGCTTTATCGTCTTCAGAAGGCGGGTATTGCCACGGACGAAGACAT-AGGAGATAATCCGAACCAGCGTCTGAAGACCAAGACAAATCCAACAACTCACATGTATACACATTGCGAGATAAGCTC--ATTTC--ACT-GC-------TTTTT--------------------CCACCA------CGC-----TTGGCACAGTC--GTGTCCG---ACAATT---CTTTTC-TC-AGT----CTTGTCT-----------------GTTTTC------CT-CGCAGCGTCACA--CCCCGCTT----GGCCTG---TCTACCCCTCCTTT---GGCA-------GC---AAA--TTTTT-CTGCTG-CCTCGTTTG-AC-TTTAGTGGGG-TGCCAA------------TTT-----TTT---------TGGCAACCCCGCT-ATTGCC-----AC-TGT---------------------------CC------CTC-AT--CCATC-GTCCCA------------ACAAAATGCACTC-------------GTTCAATCGCATCGT-CTTTT-----GGCTCGA------TTTCTCTACGGTTCATTGT----GCTAATCAT-GCTTCAATC-AATAGGAAGCCGCCGAACTCGGCAAGGGTTCCTTCAAGTATGCGTGGGTTCTTGACAAGCTCAAGGCCGAGCGTGAGCGTGGTATCACCATCGACATTGCCCTCTGGAAGTTCGAGACTCCCAAGTACTATGTCACCGTCATTGGTATGT---TATT----------CCTGGCTCTTGG---CA-TGT-CG----AAA----TCAT-CA-TTCTAACGTGCCAC----TACA--GACG [3509 bp]
'Trichoderma koningiopsis strain GJS 04 379' GCTGCGTGTTGCCCCCGAGGAGCACCCCGTCCTGCTCACCGAGGCCCCCATCAACCCCAA-GTCCAACCGTGAGAAGATGACCCAGATCGTCTTCGAGACCTTCAACGCTCCCGCCTTCTACGTCTCTATCCAGGCCGTTCTGTCCCTGTACGCTTCCGGTCGTACCACCGGTATCGTTCTCGACTCCGGTGATGGTGTTACCCACGTTGTCCCCATCTACGAGGGTTTCGCTCTGCCTCACGCCATTGCTCGTGTTGACATGGCTGGTCGTGATCTTACCGACTACCTGATGAAGATTCTGGCTGAGCGTGGTTACACTTTCTCCACCACCGCCGAGCGAGAAATCGTTCGTGATATCAAGGAGAAGCTCTGCTACGTCGCCCTCGACTTCGAGCAGGAGATCCAGACCGCTGCCCAGAGCTCCAGCTTGGAGAAGTCCTACGAGCTTCCCGACGGTCAGGTCATCACCATCGGCAACGAGCGATTCCGTGCTCCTGAGGCTCTGTTCCAGCCTTCTGTCCTTGGTCTTGAGAGCGGTGGTATCCACGTCACCACTTTCAACTCCATCATGAAGTGCGACGTCGACGTCCGAAAGGATCTCTACGGCAACATTGTCATGGTAAG--TGAT--T--TTTGCT---------CAA-GACAAAT--CGG-TTGAATAACAGCGCTAATTATGCTTTTCTTAATCTAGTCTGGTGGTACCACCATGTACCCCGGTCTCTCCGACCGTATGCAGAAGGAG-----CTCCCTCTTTGTAAGTTCTCT---AG-ATGGTCTTTTGC-GAC--ACATCTGCAG----------ACAATAT-GAGTGCTAAT-CTGGT-GG--CTACAGGACAAGGACGGCGATGGTACGTTTT-GGCTAGTGACGCGATACT-CCTCTTT----CCCCTCCTCACCGT-CCCCCTTTATTCTGTGCGAACCAGTGTTGGAGCACCT-GAACCTGCGACACCGATCGAA-ATTTTA-CCGACTGGC-AA--T-TTTCA-T-ACGAA-GAAAC-GGAC-------AAAAAACTAACAG-ATGTGGT-TTCGCAGGCCAGATCACCACCAAGGAGCTGGGCACTGTCATGCGCTCTTTGGGACAGAACCCCTCCGAGTCAGAGCTGCAGGACATGATCAACGAGGTCGATGCCGACAACAACGGATCCATCGATTTCCCTGGTATGTCACT-AGCTGAAACACTT-GGACTGCTACAGAATACGAGCTAATCTAGAGCGGTGAAGAGTTCCTTACCATG------------------------------GGAGGGATCATTACCGAGTTTACAACTCCCAAA-CCCAATGTGAACCATACCAAACTGTTGCCTCGGCGGGG-----TC---ACGCCCCGGGTGCGTCGCAGCCCCGGA--ACCAGGCGCCCGCCGGAGGGACCAA--CC-AAACTC-TTT-CTGT------------AGTCCCCTCGCGGA----------CGTTAT---------------------TTC-TTACAG-CTCT-GAGC--AAAAATTCAAAATGAATCAAAACTTTCAACAACGGAT---------CTCTTGGTTCTGGCATCGATGAAGAACGCAGCGAAATGCGATAAGTAATGTGAATTGCAGAATTCAGTGAATCATCGAATCTTTGAACGCACATTGCGCCCGCCAGTATTCTGGCGGGCATGCCTGTCCGAGCGTCATTTCAACCCTCGAACCCCTCC--GGGGGGTCGGCGTTGGGGA--T-CGGGAACC-C--CTA-AGACGGGATCCCGGCCCCGAAATACAGTGGCGGTCTCGCCGCAGCCTCTCCTGCGCAGTAGTTTGCACAACTCGCACCGGGAGCGCGGCGC-GTCCACGTCCGTAAAACA-CCCAA--C-TTCTGAAATGTTGACCTCGGATTAGGTAGGAATACCC-GC????????????????????????????????????????????????????????????????????????????????????????????????????????????????????????????????????????????????????????????????????????????????????????????????????????????????????????????????????????????????????????????????????????????????????????????????????????????????????????????????????????????????????????????????????????????????????????????????????????????????????????????????????????????????????????????????????????????????????????????????????????????????????????????????????????????????????????????????????????????????????????????????????????????????????????????????????????????????????????????????????????????????????????????????????????????????????????????????????????????????????????????????????????????????????????????????????????????????????????????????TAAGCTT--ATTTC--ACT-GC------TTTTTT--------------------CCACCA------CGC-----TTGGCACCATC--GTGTCCG---ACAATT---CTGTTC-CC-AGT----TTTGTCT-----------------GTTTTC------CT-CGCAGCGTCACA--CCCCGGTT----GGCCTG---TCTACCCCTCCTTT---GGCA-------GC---AAA--TTTTT-CTGCTG-CCTCGTTTG-AC-TTTAGTGGGG-TGCCAAT--------TTTTTT-----TTT---------TGACAACCCCGCT-ATCGCC-----AC-TGT---------------------------CC------CTC-GT--CCATC-GTCCCA------------ACAAAATGCAGTC-------------ATTCAACCGCATCGT-CTTTT-----GACTCGA-------TTCTCTATGGTTCATTGT----GCTAATCAT-GGTTAAATC-AATAGGAAGCCGCCGAACTCGGCAAGGGTTCCTTCAAGTATGCGTGGGTTCTTGACAAGCTCAAGGCCGAGCGTGAGCGAGGTATCACCATCGACATTGCCCTCTGGAAGTTCGAGACTCCCAAGTACTATGTCACCGTCATTGGTATGT---TATT----------CCTGGCTCTTGA---CA-TGT-CG----AAA----TCAT-CC-TTCTAACGTGCCAC----TACA--GACG [3509 bp]
'Trichoderma lentiforme strain DIS 173D' GCTGCGTGTTGCTCCCGAGGAGCACCCCGTCCTGCTCACCGAGGCCCCCATCAACCCCAA-GTCCAACCGTGAGAAGATGACCCAGATCGTCTTCGAGACCTTCAACGCCCCCGCCTTCTATGTCTCCATCCAGGCCGTTCTGTCCCTGTACGCTTCCGGTCGTACCACCGGTATCGTGCTCGACTCCGGTGACGGTGTTACCCACGTTGTCCCCATCTACGAGGGTTTCGCTCTTCCTCACGCCATTGCTCGTGTTGACATGGCTGGTCGTGATCTTACCGACTACCTGATGAAGATCCTTGCTGAGCGTGGTTACACCTTCTCCACCACCGCCGAGCGAGAAATCGTTCGTGACATCAAGGAGAAGCTCTGCTACGTCGCCCTCGACTTCGAGCAGGAGATCCAGACTGCTGCCCAGAGCTCCAGCTTGGAGAAGTCCTACGAGCTTCCCGACGGTCAGGTCATCACCATCGGCAACGAGCGATTCCGTGCTCCTGAGGCTCTGTTCCAGCCTTCTGTCCTTGGTCTTGAGAGCGGTGGTATCCACGTCACCACTTTCAACTCCATCATGAAGTGCGATGTCGACGTCCGAAAGGACCTCTACGGCAACATTGTCATGGTATG--TTTC--T--AATTGAGTC-----GCAC-AGCTTTACGATTTATGTATGGTGGCGCTAATT--GCATTCTCTACTCTAGTCTGGTGGTACCACCATGTACCCCGGTCTCTCCGACCGTATGCAGAAGGAGA-------------------------------------------------------------------------------------------------------------------------------GC-AGCGAGTGACGCGACACC-ACCCCT-----CTCCCC-------------------CTTTTGCGAACAGGCACCGGAGCACCG-AATGACTTGCTGCCGACCGAT-ATTTTC-CTTGCTAGC-CCC-T-TTTCA-TGATATC-TGAAC-AAA-------AGGAAAACTGACAG-GCTTGAC-CCCGCAGGCCAGATCACCACCAAGGAGCTGGGCACCGTGATGCGCTCTCTCGGCCAGAACCCCTCCGAGTCAGAGCTTCAGGACATGATCAACGAGGTCGATGCCGACAACAACGGATCTATCGATTTCCCCGGTATGTCAAA-AGTCAAAGTGTTG--GGTCGTTGCCACATTCGAGCTAATACGGAGCGGTGTAGAATTCCTGACCATG????????????????????????????????????????????????????????????????????????????????????????????????????????????????????????????????????????????????????????????????????????????????????????????????????????????????????????????????????????????????????????????????????????????????????????????????????????????????????????????????????????????????????????????????????????????????????????????????????????????????????????????????????????????????????????????????????????????????????????????????????????????????????????????????????????????????????????????????????????????????????????????????????????????????????????????????????????????????????????????????????????????????????????????????????CGTTACACGTTTGCTTCGACCCTATCACATTTGCGTCGTACCAACACTCCTATCGGAAGAGATGGTAAGCTGGCAAAGCCTCGACAGCTTCACAACACGCATTGGGGTTTGGTCTGCCCAGCCGAGACACCCGAAGGACAGGCCTGTGGTCTGGTCAAGAACTTGTCTTTGATGTGTTACGTCAGTGTCGGTTCTCCCTCCGAACCTCTGATTGAGTTCATGATCAACAGAGGTATGGAAGTCGTTGAAGAGTACGAGCCGCTGCGGTATCCTCATGCTACAAAGATTTTTGTGAACGGTGTCTGGGTTGGAGTTCACCAAGACCCTAAGCACTTGGTGAACCAGGTCCTGGACACTCGTCGCAAGTCCTATCTGCAGTACGAAGTCTCTCTCGTGAGAGAAATTCGAGACCAGGAATTCAAAATCTTTTCCGACGCAGGTCGTGTCATGCGACCAGTCTTTACCGTTCAGCAGGAAGATGATCCGGAAACGGGCATCAACAAGGGCCACCTGGTATTGACCAAGGAGCTCGTCAATAGATTGGCCAAGGAGCAGGCTGAGCCTCCGGAAGACCCCAGCATGAAGATTGGATGGGAGGGATTGATTAGGGCTGGTGCAGTTGAATATCTCGACGCCGAAGAAGAGGAGACGTCCATGATCTGCATGACGCCAGAGGATCTCGAGCTGTATCGTCTTCAGAAGGCCGGTATTAACACTGAGGAAGACAT-GGGAGATGACCCGAACATGCTACTAAAGACAAAGACGAATCCGACAACTCATATGTACACCCATTGCGAGA-----------TCA--ACT-GA--------TTT-------TCGCCT----CGATTCTCCCTC----CTC-----CAAATTCAATT--GTGCCCG---ACGATT---CTGAAG-AG-AAT-TTTCGTGTCG----ACAA-----------TTTT------T-------CG--TCA--CCCCGCTT----TC------CATTACCCCTCCTTT---GCAGCGAC---GC---AAA--TTTTT-TTGCTG-TC--TTTTG-G-TTTTAGTGGGG-TTTCT---------------T-----------------GTGC-ACCCCACT-A------GCTCAC-TGC---------------------TTTTTTTT------TTTTTG--GCTTC-ACTCCC-----ACTT-C-C---CCGCCATTCAACGTA-----------CTCTGTGTCTT----------------------------TGGTCATTCAGCGAT----GCTAACCAC-TTTTCCATC-AATAGGAAGCCGCCGAACTCGGCAAGGGTTCCTTCAAGTA------------------------------------------------------------------------------------------------------------------------------------------------------------------------------------------------------ [3509 bp]
'Trichoderma lentiforme strain DIS 218E' ------------------------CCCCGTCCTGCTCACCGAGGCCCCCATCAACCCCAA-GTCCAACCGTGAGAAGATGACCCAGATCGTCTTCGAGACCTTCAACGCCCCCGCCTTCTATGTCTCCATCCAGGCCGTTCTGTCCCTGTACGCTTCCGGTCGTACCACCGGTATCGTGCTTGACTCCGGTGACGGTGTTACCCACGTTGTCCCCATCTACGAGGGTTTCGCTCTTCCTCACGCCATTGCTCGTGTTGACATGGCTGGTCGTGATCTTACCGACTACCTGATGAAGATCCTTGCTGAGCGTGGTTACACCTTCTCCACCACCGCCGAGCGAGAAATCGTTCGTGACATCAAGGAGAAGCTCTGCTACGTCGCCCTCGACTTCGAGCAGGAGATCCAGACTGCTGCCCAGAGCTCCAGCTTGGAGAAGTCCTACGAGCTTCCCGACGGTCAGGTCATCACCATCGGCAACGAGCGATTCCGTGCTCCTGAGGCTCTGTTCCAGCCTTCTGTCCTTGGTCTTGAGAGCGGTGGTATCCACGTCACCACTTTCAACTCCATCATGAAGTGCGATGTCGACGTCCGAAAGGACCTCTACGGCAACATTGTCATGGTATG--TTTC--T--AATTGAGTC-----GCAC-AGCTTTACGATTTATGTATGGTGGCGCTAATT--GCATTCTCTACTCTAGTCTGGTGGTACCACCATGTACCCCGGTCTCTCCGACCGTATGCAGAAGG---CCTTCTCCCTCTTTGTGAG-TCTTT----ACCTCGTTTCTGGT-AGC--AATTC---GG----------ACGATTT-GAGTGCTAAC-CCAGC-TG--CTACAGGACAAGGACGGTGATGGTACGTAGC-AGCGAGTGACGCGACACC-ACCCCT-----CTCCCC-------------------CTTTTGCGAACAGGCACCGGAGCACCG-AATGACTTGCTGCCGACCGAT-ATTTTC-CTTGCTAGC-CCC-T-TTTCA-TGATATC-TGAAC-AAA-------AGGAAAACTGACAG-GCTTGAC-CCCGCAGGCCAGATCACCACCAAGGAGCTGGGCACCGTGATGCGCTCTCTCGGCCAGAACCCCTCCGAGTCAGAGCTTCAGGACATGATCAACGAGGTCGATGCTGACAACAACGGATCTATCGATTTCCCCGGTATGTCAAA-AGTCACAGTG---------------------------------------------------------????????????????????????????????????????????????????????????????????????????????????????????????????????????????????????????????????????????????????????????????????????????????????????????????????????????????????????????????????????????????????????????????????????????????????????????????????????????????????????????????????????????????????????????????????????????????????????????????????????????????????????????????????????????????????????????????????????????????????????????????????????????????????????????????????????????????????????????????????????????????????????????????????????????????????????????????????????????????????????????????????????????????????????????????????CGTTACACGTTTGCTTCGACCCTATCACATTTGCGTCGTACCAACACTCCTATCGGAAGAGATGGTAAGCTGGCAAAGCCTCGACAGCTTCACAACACGCATTGGGGTTTGGTCTGCCCAGCCGAGACACCCGAAGGACAGGCCTGTGGTCTGGTCAAGAACTTGTCTTTGATGTGTTACGTCAGTGTCGGTTCTCCCTCCGAACCTCTGATTGAGTTCATGATCAACAGAGGTATGGAAGTCGTTGAAGAGTACGAGCCGCTGCGGTATCCTCATGCTACAAAGATTTTTGTGAACGGTGTCTGGGTTGGAGTTCACCAAGACCCTAAGCACTTGGTGAACCAGGTCCTGGACACTCGTCGCAAGTCCTATCTGCAGTACGAAGTCTCTCTCGTGAGAGAAATTCGAGACCAGGAATTCAAAATCTTTTCCGACGCAGGTCGTGTCATGCGACCAGTCTTTACCGTTCAGCAGGAAGATGATCCGGAAACGGGCATCAACAAGGGCCACCTGGTATTGACCAAGGAGCTCGTCAATAGATTGGCCAAGGAGCAGGCTGAGCCTCCGGAAGACCCCAGCATGAAGATTGGATGGGAGGGATTGATTAGGGCTGGTGCAGTTGAATATCTCGACGCCGAAGAAGAGGAGACGTCCATGATCTGCATGACGCCAGAGGATCTCGAGCTGTATCGTCTTCAGAAGGCCGGTATTAACACTGAGGAAGACAT-GGGAGATGACCCGAACAAGCGACTAAAGACAAAGACGAATCCGACAACTCATATGTACACCCATTGCGAGA?????????????????????????????????????????????????????????????????????????????????????????????????????????????????????????????????????????????????????????????????????????????????????????????????????????????????????????????????????????????????????????????????????????????????????????????????????????????????????????????????????????????????????????????????????????????????????????????????????????????????????????????????????????????????????????????????????????????????????????????????????????????????????????????????????????????????????????????????????????????????????????????????????????????????????????????????????????????????????????????????????????????????????????????????????????????????????????????????????????????????????????????????????????????????? [3509 bp]
'Trichoderma lentiforme strain DIS 354A' GCTGCGTGTTGCCCCCGAGGAGCACCCCGTCCTGCTCACCGAGGCCCCCATCAACCCCAA-GTCCAACCGTGAGAAGATGACCCAGATCGTCTTCGAGACCTTCAACGCCCCCGCCTTCTATGTCTCCATCCAGGCCGTTCTGTCCCTGTACGCTTCCGGTCGTACCACCGGTATCGTGCTCGACTCCGGTGACGGTGTTACCCACGTTGTCCCCATCTACGAGGGTTTCGCTCTTCCTCACGCCATTGCTCGTGTTGACATGGCTGGTCGTGATCTTACCGACTACCTGATGAAGATCCTTGCTGAGCGTGGTTACACCTTCTCCACCACCGCCGAGCGAGAAATCGTTCGTGACATCAAGGAGAAGCTCTGCTACGTCGCCCTCGACTTCGAGCAGGAGATCCAGACTGCTGCCCAGAGCTCCAGCTTGGAGAAGTCCTACGAGCTTCCCGACGGTCAGGTCATCACCATCGGCAACGAGCGATTCCGTGCTCCTGAGGCTCTGTTCCAGCCTTCTGTCCTTGGTCTTGAGAGCGGTGGTATCCACGTCACCACTTTCAACTCCATCATGAAGTGCGATGTCGACGTCCGAAAGGACCTCTACGGCAACATTGTCATGGTATG--TTTC--T--AATTGAGTC-----GCAC-AGCTTTACGATTTATGTATGGTGGCGCTAATT--GCATTCTCTACTCTAGTCTGGTGGTACCACCATGTACCCCGGTCTCTCCGACCGTATGCAGAAGGAGA---------------------CTTT----ACCTCGTTTCTGGT-AGC--AATTC---GG----------ACGATTT-GAGTGCTAAC-CCAGC-TG--CTACAGGACAAGGACGGTGATGGTACGTAGC-AGCGAGTGACGCGACACC-ACCCCT-----CTCCCC-------------------CTATTGCGAACAGGCACCGGAGCACCG-AATGACTTGCTACCGACCGAT-ATTTAC-CTTGCCAAC-CCC-T-TTTCA-TGATATC-TGAGC-GAAG------GAAAGAACTGACAG-GCTTGAC-CCCGCAGGCCAGATCACCACCAAGGAGCTGGGCACCGTGATGCGCTCTCTCGGCCAGAACCCCTCCGAGTCAGAGCTTCAGGACATGATCAACGAGGTCGATGCCGACAACAACGGATCTATCGATTTTCCCGGTATGTCAAA-AGTCAAAGTGTTG--GGTCGTTGCCACATTCGAGCTAATACGGAGCGGTGTAGAATTCCTGACCATG---------------CGTTGGTGAACCAGCGGAGGGATCATTACCGAGTTTACAACTCCCAAA-CCCAATGTGAACGTTACCAAACTGTTGCCTCGGCGGGA-----TC-TC-TGCCCCGGGTGCGTCGCAGCCCCGGA--CCAAGGCGCCCGCCGGAGGACCAAC--C--AAAACT-CTTTTTGT-----------ATACCCCCTCGCGGG----------TTTTTT--------ATAATCTGAG-CCTTC-TCGGCG-CCTC-TCGTAGGCGTTTCGAAAATGAATCAAAACTTTCAACAACGGAT---------CTCTTGGTTCTGGCATCGATGAAGAACGCAGCGAAATGCGATAAGTAATGTGAATTGCAGAATTCAGTGAATCATCGAATCTTTGAACGCACATTGCGCCCGCCAGTATTCTGGCGGGCATGCCTGTCCGAGCGTCATTTCAACCCTCGAACCCCTCC--GGGGGGTCGGCGTTGGGGA--T-CGGCCCTC-C--CTT-AGC-GGGTGGCCGTCTCCGAAATACAGTGGCGGTCTCGCCGCAGCCTCTCCTGCGCAGTAGTTTGCAC-ACTCGCATCGGGAGCGCGGCGC-GTCCACAGCCGTTAAACA-CCCAA--C-TTCTGAAATGTTGACCTCGGATCAGGTAGGAATACCC-GCCGATACACGTTTGCTTCGACCCTGTCACATTTGCGTCGTACCAACACTCCCATCGGAAGAGATGGTAAGCTGGCAAAGCCTCGACAGCTTCACAACACGCATTGGGGTTTGGTCTGCCCAGCCGAGACACCCGAAGGACAGGCCTGTGGTCTGGTCAAGAACTTGTCTTTGATGTGTTACGTCAGTGTCGGTTCTCCCTCCGAACCTCTGATTGAGTTCATGATCAACAGAGGTATGGAAGTCGTCGAGGAGTACGAGCCTCTGCGGTATCCTCATGCTACAAAGATTTTTGTGAACGGTGTCTGGGTTGGAGTTCACCAAGACCCTAAGCACTTGGTGAACCAGGTTCTAGATACTCGTCGCAAGTCCTATCTGCAATACGAAGTGTCTCTCGTAAGAGAAATTCGAGACCAGGAATTCAAAATCTTTTCCGACGCAGGCCGTGTTATGCGACCAGTCTTTACCGTTCAACAGGAAGATGACCCGGAAACGGGCATCAACAAGGGTCACCTGGTATTGACCAAGGAGCTCGTCAATAGATTGGCCAAGGAGCAGGCTGAGCCTCCGGAAGACCCCAGCATGAAGATTGGATGGGAGGGATTGATCAGGGCTGGTGCGGTTGAATATCTCGACGCCGAGGAAGAGGAGACGTCCATGATCTGCATGACGCCAGAGGATCTCGAGCTGTATCGTCTTCAGAAGGCCGGTATTGACACAGAGGAAGACAT-GGGAGATGACCCGAACAAGCG------------------------------------------------------------------------------------------------------------CCTC----CTC-----CAAATACAATT--GTGCCCG---ACGATT---CTGAAG-AG-AAT-TTTCGTGTCG----ACAA-----------TTTT------T-------CG--TCA--CCCCGCTT----TC------CATTACCCCTCCTTT---GCAGCGAC---GC---AAA--TTTTT-TTGCTG-TC--TTTTG-G-TTTTAGTGGGG-TTTCT---------------T-----------------GTGC-ACCCCACT-A------GCTCAC-TGCTTTTTTTTTTTTTTTTTTTTTTTTTTTTT------TTTTTG--GCTTC-ACTCTC-----ACTT-C-C---CCGCCATTCAACGTA-----------CTCTGTATCTT----------------------------TGGTCATTCAGCGAT----GCTAACCAC-TTTTCCATC-AATAGGAAGCCGCCGAACTCGGCAAGGGTTCCTTCAAGTACGCTTGGGTTCTTGACAAGCTCAAGGCCGAGCGTGAGCGTGGTATCACCATCGACATTGCTCTGTGGAAGTTCGAGACTCCCAAGTACTATGTCACCGTCATTGGTATGT---CTT---------CTTCATCAACTTCA---TG-CTT-CAATT-GCA----AGCC-AG-TGCTAACA-AGCAATT--CACA--GACG [3509 bp]
'Trichoderma lentiforme strain GJS 00 22' GCTGCGTGTTGCCCCCGAGGAGCACCCCGTCCTGCTCACCGAGGCCCCTATCAACCCCAA-GTCCAACCGTGAGAAGATGACCCAGATCGTCTTCGAGACCTTCAACGCCCCCGCCTTCTATGTCTCCATCCAGGCCGTTCTGTCCCTGTACGCTTCCGGTCGTACCACCGGTATCGTGCTCGACTCCGGTGACGGTGTTACCCACGTTGTCCCCATCTACGAGGGTTTCGCTCTTCCTCACGCCATTGCTCGTGTTGACATGGCTGGTCGTGATCTTACCGACTACCTGATGAAGATCCTTGCTGAGCGTGGTTACACCTTCTCCACCACCGCCGAGCGAGAAATCGTTCGTGACATCAAGGAGAAGCTCTGCTACGTCGCCCTCGACTTCGAGCAGGAGATCCAGACTGCTGCCCAGAGCTCCAGCTTGGAGAAGTCCTACGAGCTTCCCGACGGTCAGGTCATCACCATCGGCAACGAGCGATTCCGTGCTCCTGAGGCTCTGTTCCAGCCTTCTGTCCTTGGTCTTGAGAGCGGTGGTATCCACGTCACCACTTTCAACTCCATCATGAAGTGCGATGTCGATGTCCGAAAGGACCTCTACGGCAACATTGTCATGGTATG--TTTT--T--AATTGATTC-----GCAC-AGCTTTACGATTTATGTATGGTGGCGTTAATT--GCATTCTCTACTCTAGTCTGGTGGTACCACCATGTACCCCGGTCTCTCCGACCGTATGCAGAAGGAGA--------------GTGAG-TCTTT----ACCTCGTTTCTGGT-GGC--AATTC---GG----------ACGGTTT-GAGTGCTAAC-CCAGCTTG--CTACAGGACAAGGACGGTGATGGTACGTAGC-AGCGAGTGACGCGACACC-ACCCCT-----CTCCCC-------------------CTATTGCGAACAGGCACCGGAGCACCG-AATGACTTGCTGCCGACCGAT-ATTTAC-CTTGCCAAC-CCC-T-TTTCA-TGATATC-TGAGC-GAAG------AAAAGAACTGACAG-GCTTGAC-CCCGCAGGCCAGATCACCACCAAGGAGCTGGGCACCGTGATGCGCTCTCTCGGCCAGAACCCCTCCGAGTCAGAGCTGCAGGACATGATCAACGAGGTCGATGCCGACAACAACGGATCTATCGATTTCCCCGGTATGTCAAA-AGTCAAAGTGTTG--GGTCGTTGCCACATTCGAGCTAATACGGAGCGGTGTAGAATTCCTGACCATGTCGTAACAAGGTCTCCGTTGGTGAACCAGCGGAGGGATCATTACCGAGTTTACAACTCCCAAA-CCCAATGTGAACGTTACCAAACTGTTGCCTCGGCGGGA-----TC-TC-TGCCCCGGGTGCGTCGCAGCCCCGGA--CCAAGGCGCCCGCCGGAGGACCAAC--C--AAAACT-CTTATTGT-----------ATACCCCCTCGCGGG---------TTTTTTT--------ATAATCTGAG-CCTTC-TCGGCG-CCTC-TCGTAGGCGTTTCGAAAATGAATCAAAACTTTCAACAACGGAT---------CTCTTGGTTCTGGCATCGATGAAGAACGCAGCGAAATGCGATAAGTAATGTGAATTGCAGAATTCAGTGAATCATCGAATCTTTGAACGCACATTGCGCCCGCCAGTATTCTGGCGGGCATGCCTGTCCGAGCGTCATTTCAACCCTCGAACCCCTCC--GGGGGGTCGGCGTTGGGGA--T-CGGCCCTC-C--CTT-AGC-GGGTGGCCGTCTCCGAAATACAGTGGCGGTCTCGCCGCAGCCTCTCCTGCGCAGTAGTTTGCAC-ACTCGCATCGGGAGCGCGGCGC-GTCCACAGCCGTTAAACA-CCCAA--C-TTCTGAAATGTTGACCTCGGATCAGGTAGGAATACCC-GCCGATACACGTTTGCTTCGACCCTGTCACATTTGCGTCGTACCAACACTCCCATTGGAAGAGATGGTAAGCTGGCAAAGCCTCGACAGCTTCACAACACGCATTGGGGTTTAGTCTGCCCAGCCGAGACACCCGAAGGACAGGCCTGTGGTCTGGTCAAGAACCTGTCTTTGATGTGTTACGTCAGTGTCGGTTCTCCCTCCGAGCCTCTGATTGAGTTCATGATCAACAGAGGTATGGAAGTCGTCGAAGAGTATGAGCCTCTGCGGTATCCTCATGCTACAAAGATTTTTGTGAACGGTGTCTGGGTTGGAGTTCACCAAGACCCTAAGCACTTGGTGAACCAGGTTCTAGATACTCGTCGCAAGTCCTATCTGCAATACGAAGTCTCTCTCGTGAGAGAAATTCGAGACCAGGAATTCAAAATCTTTTCCGACGCAGGTCGTGTCATGCGACCAGTCTTTACCGTTCAGCAGGAAGATGACCCGGAAACGGGCATCAACAAGGGCCACCTGGTATTGACCAAGGAGCTCGTCAATAGATTGGCTAAGGAGCAGGCTGAGCCTCCGGAAGACCCCAGCATGAAGATTGGATGGGAGGGATTGATTAGGGCTGGTGCAGTTGAATATCTCGACGCTGAGGAAGAGGAGACGTCCATGATCTGCATGACGCCAGAGGATCTCGAGCTGTATCGTCTTCAGAAGGCCGGTATTAACACTGAGGAAGACAT-GGGAGATGATCCCAACAAGCGACTGAAGACCAAGACGAACCCGACAACTCACATGTACACCCATTGCGAGATAACCT-----TCA--ACT-GA--------TTT-------TCGCCT----CGA-TCTCC-------CTC-----CAAATTCAATT--GTGCCCG---ACGATT---CTGAAG-AG-AAT-TTTCGTGTCG----ACAA-----------TTTT------T-------CG--TCA--CCCCGCTT----TC------CATTACCCCTCCTTT---GCAGCGAC---GC---AAA--TTTTT-TTGCTG-TC--TTTTG-G-TTTTAGTGGGG-TTTCT---------------T-----------------GTGC-ACCCCACT-A------GCTCAC-TGC----------------------TTTTTTT------TTTTTG--GCTTC-ACTCTC-----ACTT-C-C---CCGCCATTCAACGTA-----------CTCTGTGT-TT----------------------------TAGTCATTCAGCGAT----GCTAACCAC-TTTTCCATC-AATAGGAAGCCGCCGAACTCGGCAAGGGTTCCTTCAAGTA------------------------------------------------------------------------------------------------------------------------------------------------------------------------------------------------------ [3509 bp]
[truncated: 174,938 more chars]
